# Supplementary material for: Level of nutrition knowledge and its association with fat consumption among college students
Source: BMC Public Health. 2016 Oct 4;16:1047. doi: 10.1186/s12889-016-3728-z (PMC5050673; doi:10.1186/s12889-016-3728-z)
Supplement: Additional file 2: — A copy of the study’s questionnaire. (XML 412 kb) [file 12889_2016_3728_MOESM2_ESM.xml]

<?xml version="1.0" encoding="UTF-8"?>
<?mso-application progid="Word.Document"?><pkg:package xmlns:pkg="http://schemas.microsoft.com/office/2006/xmlPackage"><pkg:part pkg:name="/_rels/.rels" pkg:contentType="application/vnd.openxmlformats-package.relationships+xml" pkg:padding="512"><pkg:xmlData><Relationships xmlns="http://schemas.openxmlformats.org/package/2006/relationships"><Relationship Id="rId3" Type="http://schemas.openxmlformats.org/officeDocument/2006/relationships/extended-properties" Target="docProps/app.xml"/><Relationship Id="rId2" Type="http://schemas.openxmlformats.org/package/2006/relationships/metadata/core-properties" Target="docProps/core.xml"/><Relationship Id="rId1" Type="http://schemas.openxmlformats.org/officeDocument/2006/relationships/officeDocument" Target="word/document.xml"/></Relationships></pkg:xmlData></pkg:part><pkg:part pkg:name="/word/_rels/document.xml.rels" pkg:contentType="application/vnd.openxmlformats-package.relationships+xml" pkg:padding="256"><pkg:xmlData><Relationships xmlns="http://schemas.openxmlformats.org/package/2006/relationships"><Relationship Id="rId8" Type="http://schemas.openxmlformats.org/officeDocument/2006/relationships/fontTable" Target="fontTable.xml"/><Relationship Id="rId3" Type="http://schemas.openxmlformats.org/officeDocument/2006/relationships/settings" Target="settings.xml"/><Relationship Id="rId7" Type="http://schemas.openxmlformats.org/officeDocument/2006/relationships/footer" Target="footer1.xml"/><Relationship Id="rId2" Type="http://schemas.openxmlformats.org/officeDocument/2006/relationships/styles" Target="styles.xml"/><Relationship Id="rId1" Type="http://schemas.openxmlformats.org/officeDocument/2006/relationships/numbering" Target="numbering.xml"/><Relationship Id="rId6" Type="http://schemas.openxmlformats.org/officeDocument/2006/relationships/endnotes" Target="endnotes.xml"/><Relationship Id="rId5" Type="http://schemas.openxmlformats.org/officeDocument/2006/relationships/footnotes" Target="footnotes.xml"/><Relationship Id="rId4" Type="http://schemas.openxmlformats.org/officeDocument/2006/relationships/webSettings" Target="webSettings.xml"/><Relationship Id="rId9" Type="http://schemas.openxmlformats.org/officeDocument/2006/relationships/theme" Target="theme/theme1.xml"/></Relationships></pkg:xmlData></pkg:part><pkg:part pkg:name="/word/document.xml" pkg:contentType="application/vnd.openxmlformats-officedocument.wordprocessingml.document.main+xml"><pkg:xmlData><w:document mc:Ignorable="w14 w15 wp14" xmlns:w10="urn:schemas-microsoft-com:office:word" xmlns:mc="http://schemas.openxmlformats.org/markup-compatibility/2006" xmlns:wps="http://schemas.microsoft.com/office/word/2010/wordprocessingShape" xmlns:wne="http://schemas.microsoft.com/office/word/2006/wordml" xmlns:wpc="http://schemas.microsoft.com/office/word/2010/wordprocessingCanvas" xmlns:w15="http://schemas.microsoft.com/office/word/2012/wordml" xmlns:wpg="http://schemas.microsoft.com/office/word/2010/wordprocessingGroup" xmlns:o="urn:schemas-microsoft-com:office:office" xmlns:wp="http://schemas.openxmlformats.org/drawingml/2006/wordprocessingDrawing" xmlns:m="http://schemas.openxmlformats.org/officeDocument/2006/math" xmlns:v="urn:schemas-microsoft-com:vml" xmlns:wpi="http://schemas.microsoft.com/office/word/2010/wordprocessingInk" xmlns:r="http://schemas.openxmlformats.org/officeDocument/2006/relationships" xmlns:wp14="http://schemas.microsoft.com/office/word/2010/wordprocessingDrawing" xmlns:w14="http://schemas.microsoft.com/office/word/2010/wordml" xmlns:w="http://schemas.openxmlformats.org/wordprocessingml/2006/main"><w:body><w:p w:rsidR="00CB7A79" w:rsidRPr="00CB7A79" w:rsidRDefault="00CB7A79" w:rsidP="00CB7A79"><w:pPr><w:spacing w:line="276" w:lineRule="auto"/><w:rPr><w:b/></w:rPr></w:pPr><w:bookmarkStart w:id="0" w:name="_GoBack"/><w:bookmarkEnd w:id="0"/><w:r w:rsidRPr="00CB7A79"><w:rPr><w:b/></w:rPr><w:t>SECTION H. NUTRITION SURVEY</w:t></w:r></w:p><w:p w:rsidR="00CB7A79" w:rsidRPr="00CB7A79" w:rsidRDefault="00CB7A79" w:rsidP="00CB7A79"><w:pPr><w:spacing w:line="276" w:lineRule="auto"/></w:pPr><w:r w:rsidRPr="00CB7A79"><w:t>This is a survey, not a test. Your answers will help identify which dietary advice people find confusing. It is important that you complete it by yourself. Your answers will remain anonymous. If you do not know the answer, mark “not sure” rather than guess. Thank you for your time.</w:t></w:r></w:p><w:p w:rsidR="00CB7A79" w:rsidRPr="00CB7A79" w:rsidRDefault="00CB7A79" w:rsidP="00CB7A79"><w:pPr><w:spacing w:line="276" w:lineRule="auto"/></w:pPr><w:r w:rsidRPr="00CB7A79"><w:t>The first few items are about what advice you think experts are giving us.</w:t></w:r></w:p><w:p w:rsidR="00CB7A79" w:rsidRPr="00CB7A79" w:rsidRDefault="00CB7A79" w:rsidP="00CB7A79"><w:pPr><w:pStyle w:val="ListParagraph"/><w:numPr><w:ilvl w:val="0"/><w:numId w:val="1"/></w:numPr><w:spacing w:line="276" w:lineRule="auto"/><w:rPr><w:rFonts w:ascii="Times New Roman" w:hAnsi="Times New Roman"/><w:b/><w:i/><w:sz w:val="24"/><w:szCs w:val="24"/></w:rPr></w:pPr><w:r w:rsidRPr="00CB7A79"><w:rPr><w:rFonts w:ascii="Times New Roman" w:hAnsi="Times New Roman"/><w:b/><w:i/><w:sz w:val="24"/><w:szCs w:val="24"/></w:rPr><w:t>Do you think health experts recommend that people should be eating more, the same amount, or less of these foods? (Check one box per food)</w:t></w:r></w:p><w:p w:rsidR="00CB7A79" w:rsidRPr="00CB7A79" w:rsidRDefault="00CB7A79" w:rsidP="00CB7A79"><w:pPr><w:pStyle w:val="ListParagraph"/><w:spacing w:line="276" w:lineRule="auto"/><w:rPr><w:rFonts w:ascii="Times New Roman" w:hAnsi="Times New Roman"/><w:sz w:val="24"/><w:szCs w:val="24"/></w:rPr></w:pPr></w:p><w:tbl><w:tblPr><w:tblW w:w="0" w:type="auto"/><w:jc w:val="center"/><w:tblBorders><w:top w:val="single" w:sz="4" w:space="0" w:color="auto"/><w:left w:val="single" w:sz="4" w:space="0" w:color="auto"/><w:bottom w:val="single" w:sz="4" w:space="0" w:color="auto"/><w:right w:val="single" w:sz="4" w:space="0" w:color="auto"/><w:insideH w:val="single" w:sz="4" w:space="0" w:color="auto"/><w:insideV w:val="single" w:sz="4" w:space="0" w:color="auto"/></w:tblBorders><w:tblLook w:val="04A0" w:firstRow="1" w:lastRow="0" w:firstColumn="1" w:lastColumn="0" w:noHBand="0" w:noVBand="1"/></w:tblPr><w:tblGrid><w:gridCol w:w="1954"/><w:gridCol w:w="1113"/><w:gridCol w:w="1113"/><w:gridCol w:w="1113"/><w:gridCol w:w="1113"/></w:tblGrid><w:tr w:rsidR="00CB7A79" w:rsidRPr="00CB7A79" w:rsidTr="001D5D2A"><w:trPr><w:trHeight w:val="624"/><w:jc w:val="center"/></w:trPr><w:tc><w:tcPr><w:tcW w:w="1954" w:type="dxa"/><w:tcBorders><w:top w:val="nil"/><w:left w:val="nil"/><w:bottom w:val="single" w:sz="8" w:space="0" w:color="auto"/><w:right w:val="single" w:sz="8" w:space="0" w:color="auto"/></w:tcBorders></w:tcPr><w:p w:rsidR="00CB7A79" w:rsidRPr="00CB7A79" w:rsidRDefault="00CB7A79" w:rsidP="001D5D2A"><w:pPr><w:pStyle w:val="ListParagraph"/><w:spacing w:line="276" w:lineRule="auto"/><w:ind w:left="0"/><w:rPr><w:rFonts w:ascii="Times New Roman" w:hAnsi="Times New Roman"/><w:b/></w:rPr></w:pPr></w:p></w:tc><w:tc><w:tcPr><w:tcW w:w="1113" w:type="dxa"/><w:tcBorders><w:left w:val="single" w:sz="8" w:space="0" w:color="auto"/></w:tcBorders></w:tcPr><w:p w:rsidR="00CB7A79" w:rsidRPr="00CB7A79" w:rsidRDefault="00CB7A79" w:rsidP="001D5D2A"><w:pPr><w:pStyle w:val="ListParagraph"/><w:spacing w:line="276" w:lineRule="auto"/><w:ind w:left="0"/><w:rPr><w:rFonts w:ascii="Times New Roman" w:hAnsi="Times New Roman"/><w:b/></w:rPr></w:pPr><w:r w:rsidRPr="00CB7A79"><w:rPr><w:rFonts w:ascii="Times New Roman" w:hAnsi="Times New Roman"/><w:b/></w:rPr><w:t>More</w:t></w:r></w:p></w:tc><w:tc><w:tcPr><w:tcW w:w="1113" w:type="dxa"/></w:tcPr><w:p w:rsidR="00CB7A79" w:rsidRPr="00CB7A79" w:rsidRDefault="00CB7A79" w:rsidP="001D5D2A"><w:pPr><w:pStyle w:val="ListParagraph"/><w:spacing w:line="276" w:lineRule="auto"/><w:ind w:left="0"/><w:rPr><w:rFonts w:ascii="Times New Roman" w:hAnsi="Times New Roman"/><w:b/></w:rPr></w:pPr><w:r w:rsidRPr="00CB7A79"><w:rPr><w:rFonts w:ascii="Times New Roman" w:hAnsi="Times New Roman"/><w:b/></w:rPr><w:t>Same</w:t></w:r></w:p></w:tc><w:tc><w:tcPr><w:tcW w:w="1113" w:type="dxa"/></w:tcPr><w:p w:rsidR="00CB7A79" w:rsidRPr="00CB7A79" w:rsidRDefault="00CB7A79" w:rsidP="001D5D2A"><w:pPr><w:pStyle w:val="ListParagraph"/><w:spacing w:line="276" w:lineRule="auto"/><w:ind w:left="0"/><w:rPr><w:rFonts w:ascii="Times New Roman" w:hAnsi="Times New Roman"/><w:b/></w:rPr></w:pPr><w:r w:rsidRPr="00CB7A79"><w:rPr><w:rFonts w:ascii="Times New Roman" w:hAnsi="Times New Roman"/><w:b/></w:rPr><w:t>Less</w:t></w:r></w:p></w:tc><w:tc><w:tcPr><w:tcW w:w="1113" w:type="dxa"/></w:tcPr><w:p w:rsidR="00CB7A79" w:rsidRPr="00CB7A79" w:rsidRDefault="00CB7A79" w:rsidP="001D5D2A"><w:pPr><w:pStyle w:val="ListParagraph"/><w:spacing w:line="276" w:lineRule="auto"/><w:ind w:left="0"/><w:rPr><w:rFonts w:ascii="Times New Roman" w:hAnsi="Times New Roman"/><w:b/></w:rPr></w:pPr><w:r w:rsidRPr="00CB7A79"><w:rPr><w:rFonts w:ascii="Times New Roman" w:hAnsi="Times New Roman"/><w:b/></w:rPr><w:t>Not Sure</w:t></w:r></w:p></w:tc></w:tr><w:tr w:rsidR="00CB7A79" w:rsidRPr="00CB7A79" w:rsidTr="001D5D2A"><w:trPr><w:trHeight w:val="434"/><w:jc w:val="center"/></w:trPr><w:tc><w:tcPr><w:tcW w:w="1954" w:type="dxa"/><w:tcBorders><w:top w:val="single" w:sz="8" w:space="0" w:color="auto"/></w:tcBorders></w:tcPr><w:p w:rsidR="00CB7A79" w:rsidRPr="00CB7A79" w:rsidRDefault="00CB7A79" w:rsidP="001D5D2A"><w:pPr><w:pStyle w:val="ListParagraph"/><w:spacing w:line="276" w:lineRule="auto"/><w:ind w:left="0"/><w:rPr><w:rFonts w:ascii="Times New Roman" w:hAnsi="Times New Roman"/><w:b/></w:rPr></w:pPr><w:r w:rsidRPr="00CB7A79"><w:rPr><w:rFonts w:ascii="Times New Roman" w:hAnsi="Times New Roman"/><w:b/></w:rPr><w:t>Vegetables</w:t></w:r><w:r w:rsidRPr="00CB7A79"><w:rPr><w:rFonts w:ascii="Times New Roman" w:hAnsi="Times New Roman"/><w:b/></w:rPr><w:tab/></w:r></w:p></w:tc><w:tc><w:tcPr><w:tcW w:w="1113" w:type="dxa"/></w:tcPr><w:p w:rsidR="00CB7A79" w:rsidRPr="00CB7A79" w:rsidRDefault="00CB7A79" w:rsidP="001D5D2A"><w:pPr><w:pStyle w:val="ListParagraph"/><w:spacing w:line="276" w:lineRule="auto"/><w:ind w:left="0"/><w:rPr><w:rFonts w:ascii="Times New Roman" w:hAnsi="Times New Roman"/><w:b/></w:rPr></w:pPr></w:p></w:tc><w:tc><w:tcPr><w:tcW w:w="1113" w:type="dxa"/></w:tcPr><w:p w:rsidR="00CB7A79" w:rsidRPr="00CB7A79" w:rsidRDefault="00CB7A79" w:rsidP="001D5D2A"><w:pPr><w:pStyle w:val="ListParagraph"/><w:spacing w:line="276" w:lineRule="auto"/><w:ind w:left="0"/><w:rPr><w:rFonts w:ascii="Times New Roman" w:hAnsi="Times New Roman"/><w:b/></w:rPr></w:pPr></w:p></w:tc><w:tc><w:tcPr><w:tcW w:w="1113" w:type="dxa"/></w:tcPr><w:p w:rsidR="00CB7A79" w:rsidRPr="00CB7A79" w:rsidRDefault="00CB7A79" w:rsidP="001D5D2A"><w:pPr><w:pStyle w:val="ListParagraph"/><w:spacing w:line="276" w:lineRule="auto"/><w:ind w:left="0"/><w:rPr><w:rFonts w:ascii="Times New Roman" w:hAnsi="Times New Roman"/><w:b/></w:rPr></w:pPr></w:p></w:tc><w:tc><w:tcPr><w:tcW w:w="1113" w:type="dxa"/></w:tcPr><w:p w:rsidR="00CB7A79" w:rsidRPr="00CB7A79" w:rsidRDefault="00CB7A79" w:rsidP="001D5D2A"><w:pPr><w:pStyle w:val="ListParagraph"/><w:spacing w:line="276" w:lineRule="auto"/><w:ind w:left="0"/><w:rPr><w:rFonts w:ascii="Times New Roman" w:hAnsi="Times New Roman"/><w:b/></w:rPr></w:pPr></w:p></w:tc></w:tr><w:tr w:rsidR="00CB7A79" w:rsidRPr="00CB7A79" w:rsidTr="001D5D2A"><w:trPr><w:jc w:val="center"/></w:trPr><w:tc><w:tcPr><w:tcW w:w="1954" w:type="dxa"/></w:tcPr><w:p w:rsidR="00CB7A79" w:rsidRPr="00CB7A79" w:rsidRDefault="00CB7A79" w:rsidP="001D5D2A"><w:pPr><w:pStyle w:val="ListParagraph"/><w:spacing w:line="276" w:lineRule="auto"/><w:ind w:left="0"/><w:rPr><w:rFonts w:ascii="Times New Roman" w:hAnsi="Times New Roman"/><w:b/></w:rPr></w:pPr><w:r w:rsidRPr="00CB7A79"><w:rPr><w:rFonts w:ascii="Times New Roman" w:hAnsi="Times New Roman"/><w:b/></w:rPr><w:t>Sugary foods</w:t></w:r></w:p></w:tc><w:tc><w:tcPr><w:tcW w:w="1113" w:type="dxa"/></w:tcPr><w:p w:rsidR="00CB7A79" w:rsidRPr="00CB7A79" w:rsidRDefault="00CB7A79" w:rsidP="001D5D2A"><w:pPr><w:pStyle w:val="ListParagraph"/><w:spacing w:line="276" w:lineRule="auto"/><w:ind w:left="0"/><w:rPr><w:rFonts w:ascii="Times New Roman" w:hAnsi="Times New Roman"/><w:b/></w:rPr></w:pPr></w:p></w:tc><w:tc><w:tcPr><w:tcW w:w="1113" w:type="dxa"/></w:tcPr><w:p w:rsidR="00CB7A79" w:rsidRPr="00CB7A79" w:rsidRDefault="00CB7A79" w:rsidP="001D5D2A"><w:pPr><w:pStyle w:val="ListParagraph"/><w:spacing w:line="276" w:lineRule="auto"/><w:ind w:left="0"/><w:rPr><w:rFonts w:ascii="Times New Roman" w:hAnsi="Times New Roman"/><w:b/></w:rPr></w:pPr></w:p></w:tc><w:tc><w:tcPr><w:tcW w:w="1113" w:type="dxa"/></w:tcPr><w:p w:rsidR="00CB7A79" w:rsidRPr="00CB7A79" w:rsidRDefault="00CB7A79" w:rsidP="001D5D2A"><w:pPr><w:pStyle w:val="ListParagraph"/><w:spacing w:line="276" w:lineRule="auto"/><w:ind w:left="0"/><w:rPr><w:rFonts w:ascii="Times New Roman" w:hAnsi="Times New Roman"/><w:b/></w:rPr></w:pPr></w:p></w:tc><w:tc><w:tcPr><w:tcW w:w="1113" w:type="dxa"/></w:tcPr><w:p w:rsidR="00CB7A79" w:rsidRPr="00CB7A79" w:rsidRDefault="00CB7A79" w:rsidP="001D5D2A"><w:pPr><w:pStyle w:val="ListParagraph"/><w:spacing w:line="276" w:lineRule="auto"/><w:ind w:left="0"/><w:rPr><w:rFonts w:ascii="Times New Roman" w:hAnsi="Times New Roman"/><w:b/></w:rPr></w:pPr></w:p></w:tc></w:tr><w:tr w:rsidR="00CB7A79" w:rsidRPr="00CB7A79" w:rsidTr="001D5D2A"><w:trPr><w:jc w:val="center"/></w:trPr><w:tc><w:tcPr><w:tcW w:w="1954" w:type="dxa"/></w:tcPr><w:p w:rsidR="00CB7A79" w:rsidRPr="00CB7A79" w:rsidRDefault="00CB7A79" w:rsidP="001D5D2A"><w:pPr><w:pStyle w:val="ListParagraph"/><w:spacing w:line="276" w:lineRule="auto"/><w:ind w:left="0"/><w:rPr><w:rFonts w:ascii="Times New Roman" w:hAnsi="Times New Roman"/><w:b/></w:rPr></w:pPr><w:r w:rsidRPr="00CB7A79"><w:rPr><w:rFonts w:ascii="Times New Roman" w:hAnsi="Times New Roman"/><w:b/></w:rPr><w:t>Meat</w:t></w:r></w:p></w:tc><w:tc><w:tcPr><w:tcW w:w="1113" w:type="dxa"/></w:tcPr><w:p w:rsidR="00CB7A79" w:rsidRPr="00CB7A79" w:rsidRDefault="00CB7A79" w:rsidP="001D5D2A"><w:pPr><w:pStyle w:val="ListParagraph"/><w:spacing w:line="276" w:lineRule="auto"/><w:ind w:left="0"/><w:rPr><w:rFonts w:ascii="Times New Roman" w:hAnsi="Times New Roman"/><w:b/></w:rPr></w:pPr></w:p></w:tc><w:tc><w:tcPr><w:tcW w:w="1113" w:type="dxa"/></w:tcPr><w:p w:rsidR="00CB7A79" w:rsidRPr="00CB7A79" w:rsidRDefault="00CB7A79" w:rsidP="001D5D2A"><w:pPr><w:pStyle w:val="ListParagraph"/><w:spacing w:line="276" w:lineRule="auto"/><w:ind w:left="0"/><w:rPr><w:rFonts w:ascii="Times New Roman" w:hAnsi="Times New Roman"/><w:b/></w:rPr></w:pPr></w:p></w:tc><w:tc><w:tcPr><w:tcW w:w="1113" w:type="dxa"/></w:tcPr><w:p w:rsidR="00CB7A79" w:rsidRPr="00CB7A79" w:rsidRDefault="00CB7A79" w:rsidP="001D5D2A"><w:pPr><w:pStyle w:val="ListParagraph"/><w:spacing w:line="276" w:lineRule="auto"/><w:ind w:left="0"/><w:rPr><w:rFonts w:ascii="Times New Roman" w:hAnsi="Times New Roman"/><w:b/></w:rPr></w:pPr></w:p></w:tc><w:tc><w:tcPr><w:tcW w:w="1113" w:type="dxa"/></w:tcPr><w:p w:rsidR="00CB7A79" w:rsidRPr="00CB7A79" w:rsidRDefault="00CB7A79" w:rsidP="001D5D2A"><w:pPr><w:pStyle w:val="ListParagraph"/><w:spacing w:line="276" w:lineRule="auto"/><w:ind w:left="0"/><w:rPr><w:rFonts w:ascii="Times New Roman" w:hAnsi="Times New Roman"/><w:b/></w:rPr></w:pPr></w:p></w:tc></w:tr><w:tr w:rsidR="00CB7A79" w:rsidRPr="00CB7A79" w:rsidTr="001D5D2A"><w:trPr><w:jc w:val="center"/></w:trPr><w:tc><w:tcPr><w:tcW w:w="1954" w:type="dxa"/></w:tcPr><w:p w:rsidR="00CB7A79" w:rsidRPr="00CB7A79" w:rsidRDefault="00CB7A79" w:rsidP="001D5D2A"><w:pPr><w:pStyle w:val="ListParagraph"/><w:spacing w:line="276" w:lineRule="auto"/><w:ind w:left="0"/><w:rPr><w:rFonts w:ascii="Times New Roman" w:hAnsi="Times New Roman"/><w:b/></w:rPr></w:pPr><w:r w:rsidRPr="00CB7A79"><w:rPr><w:rFonts w:ascii="Times New Roman" w:hAnsi="Times New Roman"/><w:b/></w:rPr><w:t>Starchy foods</w:t></w:r></w:p></w:tc><w:tc><w:tcPr><w:tcW w:w="1113" w:type="dxa"/></w:tcPr><w:p w:rsidR="00CB7A79" w:rsidRPr="00CB7A79" w:rsidRDefault="00CB7A79" w:rsidP="001D5D2A"><w:pPr><w:pStyle w:val="ListParagraph"/><w:spacing w:line="276" w:lineRule="auto"/><w:ind w:left="0"/><w:rPr><w:rFonts w:ascii="Times New Roman" w:hAnsi="Times New Roman"/><w:b/></w:rPr></w:pPr></w:p></w:tc><w:tc><w:tcPr><w:tcW w:w="1113" w:type="dxa"/></w:tcPr><w:p w:rsidR="00CB7A79" w:rsidRPr="00CB7A79" w:rsidRDefault="00CB7A79" w:rsidP="001D5D2A"><w:pPr><w:pStyle w:val="ListParagraph"/><w:spacing w:line="276" w:lineRule="auto"/><w:ind w:left="0"/><w:rPr><w:rFonts w:ascii="Times New Roman" w:hAnsi="Times New Roman"/><w:b/></w:rPr></w:pPr></w:p></w:tc><w:tc><w:tcPr><w:tcW w:w="1113" w:type="dxa"/></w:tcPr><w:p w:rsidR="00CB7A79" w:rsidRPr="00CB7A79" w:rsidRDefault="00CB7A79" w:rsidP="001D5D2A"><w:pPr><w:pStyle w:val="ListParagraph"/><w:spacing w:line="276" w:lineRule="auto"/><w:ind w:left="0"/><w:rPr><w:rFonts w:ascii="Times New Roman" w:hAnsi="Times New Roman"/><w:b/></w:rPr></w:pPr></w:p></w:tc><w:tc><w:tcPr><w:tcW w:w="1113" w:type="dxa"/></w:tcPr><w:p w:rsidR="00CB7A79" w:rsidRPr="00CB7A79" w:rsidRDefault="00CB7A79" w:rsidP="001D5D2A"><w:pPr><w:pStyle w:val="ListParagraph"/><w:spacing w:line="276" w:lineRule="auto"/><w:ind w:left="0"/><w:rPr><w:rFonts w:ascii="Times New Roman" w:hAnsi="Times New Roman"/><w:b/></w:rPr></w:pPr></w:p></w:tc></w:tr><w:tr w:rsidR="00CB7A79" w:rsidRPr="00CB7A79" w:rsidTr="001D5D2A"><w:trPr><w:jc w:val="center"/></w:trPr><w:tc><w:tcPr><w:tcW w:w="1954" w:type="dxa"/></w:tcPr><w:p w:rsidR="00CB7A79" w:rsidRPr="00CB7A79" w:rsidRDefault="00CB7A79" w:rsidP="001D5D2A"><w:pPr><w:pStyle w:val="ListParagraph"/><w:spacing w:line="276" w:lineRule="auto"/><w:ind w:left="0"/><w:rPr><w:rFonts w:ascii="Times New Roman" w:hAnsi="Times New Roman"/><w:b/></w:rPr></w:pPr><w:r w:rsidRPr="00CB7A79"><w:rPr><w:rFonts w:ascii="Times New Roman" w:hAnsi="Times New Roman"/><w:b/></w:rPr><w:t>Fatty foods</w:t></w:r></w:p></w:tc><w:tc><w:tcPr><w:tcW w:w="1113" w:type="dxa"/></w:tcPr><w:p w:rsidR="00CB7A79" w:rsidRPr="00CB7A79" w:rsidRDefault="00CB7A79" w:rsidP="001D5D2A"><w:pPr><w:pStyle w:val="ListParagraph"/><w:spacing w:line="276" w:lineRule="auto"/><w:ind w:left="0"/><w:rPr><w:rFonts w:ascii="Times New Roman" w:hAnsi="Times New Roman"/><w:b/></w:rPr></w:pPr></w:p></w:tc><w:tc><w:tcPr><w:tcW w:w="1113" w:type="dxa"/></w:tcPr><w:p w:rsidR="00CB7A79" w:rsidRPr="00CB7A79" w:rsidRDefault="00CB7A79" w:rsidP="001D5D2A"><w:pPr><w:pStyle w:val="ListParagraph"/><w:spacing w:line="276" w:lineRule="auto"/><w:ind w:left="0"/><w:rPr><w:rFonts w:ascii="Times New Roman" w:hAnsi="Times New Roman"/><w:b/></w:rPr></w:pPr></w:p></w:tc><w:tc><w:tcPr><w:tcW w:w="1113" w:type="dxa"/></w:tcPr><w:p w:rsidR="00CB7A79" w:rsidRPr="00CB7A79" w:rsidRDefault="00CB7A79" w:rsidP="001D5D2A"><w:pPr><w:pStyle w:val="ListParagraph"/><w:spacing w:line="276" w:lineRule="auto"/><w:ind w:left="0"/><w:rPr><w:rFonts w:ascii="Times New Roman" w:hAnsi="Times New Roman"/><w:b/></w:rPr></w:pPr></w:p></w:tc><w:tc><w:tcPr><w:tcW w:w="1113" w:type="dxa"/></w:tcPr><w:p w:rsidR="00CB7A79" w:rsidRPr="00CB7A79" w:rsidRDefault="00CB7A79" w:rsidP="001D5D2A"><w:pPr><w:pStyle w:val="ListParagraph"/><w:spacing w:line="276" w:lineRule="auto"/><w:ind w:left="0"/><w:rPr><w:rFonts w:ascii="Times New Roman" w:hAnsi="Times New Roman"/><w:b/></w:rPr></w:pPr></w:p></w:tc></w:tr><w:tr w:rsidR="00CB7A79" w:rsidRPr="00CB7A79" w:rsidTr="001D5D2A"><w:trPr><w:jc w:val="center"/></w:trPr><w:tc><w:tcPr><w:tcW w:w="1954" w:type="dxa"/></w:tcPr><w:p w:rsidR="00CB7A79" w:rsidRPr="00CB7A79" w:rsidRDefault="00CB7A79" w:rsidP="001D5D2A"><w:pPr><w:pStyle w:val="ListParagraph"/><w:spacing w:line="276" w:lineRule="auto"/><w:ind w:left="0"/><w:rPr><w:rFonts w:ascii="Times New Roman" w:hAnsi="Times New Roman"/><w:b/></w:rPr></w:pPr><w:r w:rsidRPr="00CB7A79"><w:rPr><w:rFonts w:ascii="Times New Roman" w:hAnsi="Times New Roman"/><w:b/></w:rPr><w:t>High fiber foods</w:t></w:r></w:p></w:tc><w:tc><w:tcPr><w:tcW w:w="1113" w:type="dxa"/></w:tcPr><w:p w:rsidR="00CB7A79" w:rsidRPr="00CB7A79" w:rsidRDefault="00CB7A79" w:rsidP="001D5D2A"><w:pPr><w:pStyle w:val="ListParagraph"/><w:spacing w:line="276" w:lineRule="auto"/><w:ind w:left="0"/><w:rPr><w:rFonts w:ascii="Times New Roman" w:hAnsi="Times New Roman"/><w:b/></w:rPr></w:pPr></w:p></w:tc><w:tc><w:tcPr><w:tcW w:w="1113" w:type="dxa"/></w:tcPr><w:p w:rsidR="00CB7A79" w:rsidRPr="00CB7A79" w:rsidRDefault="00CB7A79" w:rsidP="001D5D2A"><w:pPr><w:pStyle w:val="ListParagraph"/><w:spacing w:line="276" w:lineRule="auto"/><w:ind w:left="0"/><w:rPr><w:rFonts w:ascii="Times New Roman" w:hAnsi="Times New Roman"/><w:b/></w:rPr></w:pPr></w:p></w:tc><w:tc><w:tcPr><w:tcW w:w="1113" w:type="dxa"/></w:tcPr><w:p w:rsidR="00CB7A79" w:rsidRPr="00CB7A79" w:rsidRDefault="00CB7A79" w:rsidP="001D5D2A"><w:pPr><w:pStyle w:val="ListParagraph"/><w:spacing w:line="276" w:lineRule="auto"/><w:ind w:left="0"/><w:rPr><w:rFonts w:ascii="Times New Roman" w:hAnsi="Times New Roman"/><w:b/></w:rPr></w:pPr></w:p></w:tc><w:tc><w:tcPr><w:tcW w:w="1113" w:type="dxa"/></w:tcPr><w:p w:rsidR="00CB7A79" w:rsidRPr="00CB7A79" w:rsidRDefault="00CB7A79" w:rsidP="001D5D2A"><w:pPr><w:pStyle w:val="ListParagraph"/><w:spacing w:line="276" w:lineRule="auto"/><w:ind w:left="0"/><w:rPr><w:rFonts w:ascii="Times New Roman" w:hAnsi="Times New Roman"/><w:b/></w:rPr></w:pPr></w:p></w:tc></w:tr><w:tr w:rsidR="00CB7A79" w:rsidRPr="00CB7A79" w:rsidTr="001D5D2A"><w:trPr><w:jc w:val="center"/></w:trPr><w:tc><w:tcPr><w:tcW w:w="1954" w:type="dxa"/></w:tcPr><w:p w:rsidR="00CB7A79" w:rsidRPr="00CB7A79" w:rsidRDefault="00CB7A79" w:rsidP="001D5D2A"><w:pPr><w:pStyle w:val="ListParagraph"/><w:spacing w:line="276" w:lineRule="auto"/><w:ind w:left="0"/><w:rPr><w:rFonts w:ascii="Times New Roman" w:hAnsi="Times New Roman"/><w:b/></w:rPr></w:pPr><w:r w:rsidRPr="00CB7A79"><w:rPr><w:rFonts w:ascii="Times New Roman" w:hAnsi="Times New Roman"/><w:b/></w:rPr><w:t>Fruit</w:t></w:r></w:p></w:tc><w:tc><w:tcPr><w:tcW w:w="1113" w:type="dxa"/></w:tcPr><w:p w:rsidR="00CB7A79" w:rsidRPr="00CB7A79" w:rsidRDefault="00CB7A79" w:rsidP="001D5D2A"><w:pPr><w:pStyle w:val="ListParagraph"/><w:spacing w:line="276" w:lineRule="auto"/><w:ind w:left="0"/><w:rPr><w:rFonts w:ascii="Times New Roman" w:hAnsi="Times New Roman"/><w:b/></w:rPr></w:pPr></w:p></w:tc><w:tc><w:tcPr><w:tcW w:w="1113" w:type="dxa"/></w:tcPr><w:p w:rsidR="00CB7A79" w:rsidRPr="00CB7A79" w:rsidRDefault="00CB7A79" w:rsidP="001D5D2A"><w:pPr><w:pStyle w:val="ListParagraph"/><w:spacing w:line="276" w:lineRule="auto"/><w:ind w:left="0"/><w:rPr><w:rFonts w:ascii="Times New Roman" w:hAnsi="Times New Roman"/><w:b/></w:rPr></w:pPr></w:p></w:tc><w:tc><w:tcPr><w:tcW w:w="1113" w:type="dxa"/></w:tcPr><w:p w:rsidR="00CB7A79" w:rsidRPr="00CB7A79" w:rsidRDefault="00CB7A79" w:rsidP="001D5D2A"><w:pPr><w:pStyle w:val="ListParagraph"/><w:spacing w:line="276" w:lineRule="auto"/><w:ind w:left="0"/><w:rPr><w:rFonts w:ascii="Times New Roman" w:hAnsi="Times New Roman"/><w:b/></w:rPr></w:pPr></w:p></w:tc><w:tc><w:tcPr><w:tcW w:w="1113" w:type="dxa"/></w:tcPr><w:p w:rsidR="00CB7A79" w:rsidRPr="00CB7A79" w:rsidRDefault="00CB7A79" w:rsidP="001D5D2A"><w:pPr><w:pStyle w:val="ListParagraph"/><w:spacing w:line="276" w:lineRule="auto"/><w:ind w:left="0"/><w:rPr><w:rFonts w:ascii="Times New Roman" w:hAnsi="Times New Roman"/><w:b/></w:rPr></w:pPr></w:p></w:tc></w:tr><w:tr w:rsidR="00CB7A79" w:rsidRPr="00CB7A79" w:rsidTr="001D5D2A"><w:trPr><w:jc w:val="center"/></w:trPr><w:tc><w:tcPr><w:tcW w:w="1954" w:type="dxa"/></w:tcPr><w:p w:rsidR="00CB7A79" w:rsidRPr="00CB7A79" w:rsidRDefault="00CB7A79" w:rsidP="001D5D2A"><w:pPr><w:pStyle w:val="ListParagraph"/><w:spacing w:line="276" w:lineRule="auto"/><w:ind w:left="0"/><w:rPr><w:rFonts w:ascii="Times New Roman" w:hAnsi="Times New Roman"/><w:b/></w:rPr></w:pPr><w:r w:rsidRPr="00CB7A79"><w:rPr><w:rFonts w:ascii="Times New Roman" w:hAnsi="Times New Roman"/><w:b/></w:rPr><w:t>Salty foods</w:t></w:r></w:p></w:tc><w:tc><w:tcPr><w:tcW w:w="1113" w:type="dxa"/></w:tcPr><w:p w:rsidR="00CB7A79" w:rsidRPr="00CB7A79" w:rsidRDefault="00CB7A79" w:rsidP="001D5D2A"><w:pPr><w:pStyle w:val="ListParagraph"/><w:spacing w:line="276" w:lineRule="auto"/><w:ind w:left="0"/><w:rPr><w:rFonts w:ascii="Times New Roman" w:hAnsi="Times New Roman"/><w:b/></w:rPr></w:pPr></w:p></w:tc><w:tc><w:tcPr><w:tcW w:w="1113" w:type="dxa"/></w:tcPr><w:p w:rsidR="00CB7A79" w:rsidRPr="00CB7A79" w:rsidRDefault="00CB7A79" w:rsidP="001D5D2A"><w:pPr><w:pStyle w:val="ListParagraph"/><w:spacing w:line="276" w:lineRule="auto"/><w:ind w:left="0"/><w:rPr><w:rFonts w:ascii="Times New Roman" w:hAnsi="Times New Roman"/><w:b/></w:rPr></w:pPr></w:p></w:tc><w:tc><w:tcPr><w:tcW w:w="1113" w:type="dxa"/></w:tcPr><w:p w:rsidR="00CB7A79" w:rsidRPr="00CB7A79" w:rsidRDefault="00CB7A79" w:rsidP="001D5D2A"><w:pPr><w:pStyle w:val="ListParagraph"/><w:spacing w:line="276" w:lineRule="auto"/><w:ind w:left="0"/><w:rPr><w:rFonts w:ascii="Times New Roman" w:hAnsi="Times New Roman"/><w:b/></w:rPr></w:pPr></w:p></w:tc><w:tc><w:tcPr><w:tcW w:w="1113" w:type="dxa"/></w:tcPr><w:p w:rsidR="00CB7A79" w:rsidRPr="00CB7A79" w:rsidRDefault="00CB7A79" w:rsidP="001D5D2A"><w:pPr><w:pStyle w:val="ListParagraph"/><w:spacing w:line="276" w:lineRule="auto"/><w:ind w:left="0"/><w:rPr><w:rFonts w:ascii="Times New Roman" w:hAnsi="Times New Roman"/><w:b/></w:rPr></w:pPr></w:p></w:tc></w:tr></w:tbl><w:p w:rsidR="00CB7A79" w:rsidRPr="00CB7A79" w:rsidRDefault="00CB7A79" w:rsidP="00CB7A79"><w:pPr><w:pStyle w:val="ListParagraph"/><w:spacing w:line="276" w:lineRule="auto"/><w:rPr><w:rFonts w:ascii="Times New Roman" w:hAnsi="Times New Roman"/><w:sz w:val="24"/><w:szCs w:val="24"/></w:rPr></w:pPr></w:p><w:p w:rsidR="00CB7A79" w:rsidRPr="00CB7A79" w:rsidRDefault="00CB7A79" w:rsidP="00CB7A79"><w:pPr><w:pStyle w:val="ListParagraph"/><w:numPr><w:ilvl w:val="0"/><w:numId w:val="1"/></w:numPr><w:spacing w:line="276" w:lineRule="auto"/><w:rPr><w:rFonts w:ascii="Times New Roman" w:hAnsi="Times New Roman"/><w:sz w:val="24"/><w:szCs w:val="24"/></w:rPr></w:pPr><w:r w:rsidRPr="00CB7A79"><w:rPr><w:rFonts w:ascii="Times New Roman" w:hAnsi="Times New Roman"/><w:sz w:val="24"/><w:szCs w:val="24"/></w:rPr><w:t>How many servings of fruit and vegetables a day do you think experts are advising people to eat? (One serving could be, for example, an apple or a handful of chopped carrots)</w:t></w:r></w:p><w:p w:rsidR="00CB7A79" w:rsidRPr="00CB7A79" w:rsidRDefault="00CB7A79" w:rsidP="00CB7A79"><w:pPr><w:pStyle w:val="ListParagraph"/><w:spacing w:line="276" w:lineRule="auto"/><w:rPr><w:rFonts w:ascii="Times New Roman" w:hAnsi="Times New Roman"/><w:sz w:val="24"/><w:szCs w:val="24"/></w:rPr></w:pPr></w:p><w:p w:rsidR="00CB7A79" w:rsidRPr="00CB7A79" w:rsidRDefault="00CB7A79" w:rsidP="00CB7A79"><w:pPr><w:pStyle w:val="ListParagraph"/><w:spacing w:line="276" w:lineRule="auto"/><w:rPr><w:rFonts w:ascii="Times New Roman" w:hAnsi="Times New Roman"/><w:sz w:val="24"/><w:szCs w:val="24"/></w:rPr></w:pPr></w:p><w:p w:rsidR="00CB7A79" w:rsidRPr="00CB7A79" w:rsidRDefault="00CB7A79" w:rsidP="00CB7A79"><w:pPr><w:pStyle w:val="ListParagraph"/><w:numPr><w:ilvl w:val="0"/><w:numId w:val="1"/></w:numPr><w:spacing w:line="276" w:lineRule="auto"/><w:rPr><w:rFonts w:ascii="Times New Roman" w:hAnsi="Times New Roman"/><w:sz w:val="24"/><w:szCs w:val="24"/></w:rPr></w:pPr><w:r w:rsidRPr="00CB7A79"><w:rPr><w:rFonts w:ascii="Times New Roman" w:hAnsi="Times New Roman"/><w:sz w:val="24"/><w:szCs w:val="24"/></w:rPr><w:t>Which fat do experts say is most important for people to cut down on?</w:t></w:r></w:p><w:p w:rsidR="00CB7A79" w:rsidRPr="00CB7A79" w:rsidRDefault="00CB7A79" w:rsidP="00CB7A79"><w:pPr><w:pStyle w:val="ListParagraph"/><w:numPr><w:ilvl w:val="1"/><w:numId w:val="1"/></w:numPr><w:spacing w:line="276" w:lineRule="auto"/><w:rPr><w:rFonts w:ascii="Times New Roman" w:hAnsi="Times New Roman"/><w:sz w:val="24"/><w:szCs w:val="24"/></w:rPr></w:pPr><w:r w:rsidRPr="00CB7A79"><w:rPr><w:rFonts w:ascii="Times New Roman" w:hAnsi="Times New Roman"/><w:sz w:val="24"/><w:szCs w:val="24"/></w:rPr><w:t>Monounsaturated fat</w:t></w:r></w:p><w:p w:rsidR="00CB7A79" w:rsidRPr="00CB7A79" w:rsidRDefault="00CB7A79" w:rsidP="00CB7A79"><w:pPr><w:pStyle w:val="ListParagraph"/><w:numPr><w:ilvl w:val="1"/><w:numId w:val="1"/></w:numPr><w:spacing w:line="276" w:lineRule="auto"/><w:rPr><w:rFonts w:ascii="Times New Roman" w:hAnsi="Times New Roman"/><w:sz w:val="24"/><w:szCs w:val="24"/></w:rPr></w:pPr><w:r w:rsidRPr="00CB7A79"><w:rPr><w:rFonts w:ascii="Times New Roman" w:hAnsi="Times New Roman"/><w:sz w:val="24"/><w:szCs w:val="24"/></w:rPr><w:t>Polyunsaturated fat</w:t></w:r></w:p><w:p w:rsidR="00CB7A79" w:rsidRPr="00CB7A79" w:rsidRDefault="00CB7A79" w:rsidP="00CB7A79"><w:pPr><w:pStyle w:val="ListParagraph"/><w:numPr><w:ilvl w:val="1"/><w:numId w:val="1"/></w:numPr><w:spacing w:line="276" w:lineRule="auto"/><w:rPr><w:rFonts w:ascii="Times New Roman" w:hAnsi="Times New Roman"/><w:sz w:val="24"/><w:szCs w:val="24"/></w:rPr></w:pPr><w:r w:rsidRPr="00CB7A79"><w:rPr><w:rFonts w:ascii="Times New Roman" w:hAnsi="Times New Roman"/><w:sz w:val="24"/><w:szCs w:val="24"/></w:rPr><w:t>Saturated fat</w:t></w:r></w:p><w:p w:rsidR="00CB7A79" w:rsidRPr="00CB7A79" w:rsidRDefault="00CB7A79" w:rsidP="00CB7A79"><w:pPr><w:pStyle w:val="ListParagraph"/><w:numPr><w:ilvl w:val="1"/><w:numId w:val="1"/></w:numPr><w:spacing w:line="276" w:lineRule="auto"/><w:rPr><w:rFonts w:ascii="Times New Roman" w:hAnsi="Times New Roman"/><w:sz w:val="24"/><w:szCs w:val="24"/></w:rPr></w:pPr><w:r w:rsidRPr="00CB7A79"><w:rPr><w:rFonts w:ascii="Times New Roman" w:hAnsi="Times New Roman"/><w:sz w:val="24"/><w:szCs w:val="24"/></w:rPr><w:t>Not sure</w:t></w:r></w:p><w:p w:rsidR="00CB7A79" w:rsidRPr="00CB7A79" w:rsidRDefault="00CB7A79" w:rsidP="00CB7A79"><w:pPr><w:pStyle w:val="ListParagraph"/><w:numPr><w:ilvl w:val="0"/><w:numId w:val="1"/></w:numPr><w:spacing w:line="276" w:lineRule="auto"/><w:rPr><w:rFonts w:ascii="Times New Roman" w:hAnsi="Times New Roman"/><w:sz w:val="24"/><w:szCs w:val="24"/></w:rPr></w:pPr><w:r w:rsidRPr="00CB7A79"><w:rPr><w:rFonts w:ascii="Times New Roman" w:hAnsi="Times New Roman"/><w:sz w:val="24"/><w:szCs w:val="24"/></w:rPr><w:t>What version of dairy foods do experts say people should eat?</w:t></w:r></w:p><w:p w:rsidR="00CB7A79" w:rsidRPr="00CB7A79" w:rsidRDefault="00CB7A79" w:rsidP="00CB7A79"><w:pPr><w:pStyle w:val="ListParagraph"/><w:numPr><w:ilvl w:val="1"/><w:numId w:val="1"/></w:numPr><w:spacing w:line="276" w:lineRule="auto"/><w:rPr><w:rFonts w:ascii="Times New Roman" w:hAnsi="Times New Roman"/><w:sz w:val="24"/><w:szCs w:val="24"/></w:rPr></w:pPr><w:r w:rsidRPr="00CB7A79"><w:rPr><w:rFonts w:ascii="Times New Roman" w:hAnsi="Times New Roman"/><w:sz w:val="24"/><w:szCs w:val="24"/></w:rPr><w:t>Full fat</w:t></w:r></w:p><w:p w:rsidR="00CB7A79" w:rsidRPr="00CB7A79" w:rsidRDefault="00CB7A79" w:rsidP="00CB7A79"><w:pPr><w:pStyle w:val="ListParagraph"/><w:numPr><w:ilvl w:val="1"/><w:numId w:val="1"/></w:numPr><w:spacing w:line="276" w:lineRule="auto"/><w:rPr><w:rFonts w:ascii="Times New Roman" w:hAnsi="Times New Roman"/><w:sz w:val="24"/><w:szCs w:val="24"/></w:rPr></w:pPr><w:r w:rsidRPr="00CB7A79"><w:rPr><w:rFonts w:ascii="Times New Roman" w:hAnsi="Times New Roman"/><w:sz w:val="24"/><w:szCs w:val="24"/></w:rPr><w:t>Lower fat</w:t></w:r></w:p><w:p w:rsidR="00CB7A79" w:rsidRPr="00CB7A79" w:rsidRDefault="00CB7A79" w:rsidP="00CB7A79"><w:pPr><w:pStyle w:val="ListParagraph"/><w:numPr><w:ilvl w:val="1"/><w:numId w:val="1"/></w:numPr><w:spacing w:line="276" w:lineRule="auto"/><w:rPr><w:rFonts w:ascii="Times New Roman" w:hAnsi="Times New Roman"/><w:sz w:val="24"/><w:szCs w:val="24"/></w:rPr></w:pPr><w:r w:rsidRPr="00CB7A79"><w:rPr><w:rFonts w:ascii="Times New Roman" w:hAnsi="Times New Roman"/><w:sz w:val="24"/><w:szCs w:val="24"/></w:rPr><w:t>Mixture of full fat and lower fat</w:t></w:r></w:p><w:p w:rsidR="00CB7A79" w:rsidRPr="00CB7A79" w:rsidRDefault="00CB7A79" w:rsidP="00CB7A79"><w:pPr><w:pStyle w:val="ListParagraph"/><w:numPr><w:ilvl w:val="1"/><w:numId w:val="1"/></w:numPr><w:spacing w:line="276" w:lineRule="auto"/><w:rPr><w:rFonts w:ascii="Times New Roman" w:hAnsi="Times New Roman"/><w:sz w:val="24"/><w:szCs w:val="24"/></w:rPr></w:pPr><w:r w:rsidRPr="00CB7A79"><w:rPr><w:rFonts w:ascii="Times New Roman" w:hAnsi="Times New Roman"/><w:sz w:val="24"/><w:szCs w:val="24"/></w:rPr><w:t>Neither, dairy foods should be cut out</w:t></w:r></w:p><w:p w:rsidR="00CB7A79" w:rsidRPr="00CB7A79" w:rsidRDefault="00CB7A79" w:rsidP="00CB7A79"><w:pPr><w:pStyle w:val="ListParagraph"/><w:numPr><w:ilvl w:val="1"/><w:numId w:val="1"/></w:numPr><w:spacing w:line="276" w:lineRule="auto"/><w:rPr><w:rFonts w:ascii="Times New Roman" w:hAnsi="Times New Roman"/><w:sz w:val="24"/><w:szCs w:val="24"/></w:rPr></w:pPr><w:r w:rsidRPr="00CB7A79"><w:rPr><w:rFonts w:ascii="Times New Roman" w:hAnsi="Times New Roman"/><w:sz w:val="24"/><w:szCs w:val="24"/></w:rPr><w:t>Not sure</w:t></w:r></w:p><w:p w:rsidR="00CB7A79" w:rsidRPr="00CB7A79" w:rsidRDefault="00CB7A79" w:rsidP="00CB7A79"><w:pPr><w:pStyle w:val="ListParagraph"/><w:spacing w:line="276" w:lineRule="auto"/><w:ind w:left="1440"/><w:rPr><w:rFonts w:ascii="Times New Roman" w:hAnsi="Times New Roman"/><w:sz w:val="24"/><w:szCs w:val="24"/></w:rPr></w:pPr></w:p><w:p w:rsidR="00CB7A79" w:rsidRPr="00CB7A79" w:rsidRDefault="00CB7A79" w:rsidP="00CB7A79"><w:pPr><w:spacing w:line="276" w:lineRule="auto"/><w:rPr><w:b/><w:i/></w:rPr></w:pPr><w:r w:rsidRPr="00CB7A79"><w:rPr><w:b/><w:i/></w:rPr><w:lastRenderedPageBreak/><w:t>Experts classify foods into groups. We are interested to see whether people are aware of what foods are in these groups.</w:t></w:r></w:p><w:p w:rsidR="00CB7A79" w:rsidRPr="00CB7A79" w:rsidRDefault="00CB7A79" w:rsidP="00CB7A79"><w:pPr><w:pStyle w:val="ListParagraph"/><w:numPr><w:ilvl w:val="0"/><w:numId w:val="2"/></w:numPr><w:spacing w:line="276" w:lineRule="auto"/><w:rPr><w:rFonts w:ascii="Times New Roman" w:hAnsi="Times New Roman"/><w:sz w:val="24"/><w:szCs w:val="24"/></w:rPr></w:pPr><w:r w:rsidRPr="00CB7A79"><w:rPr><w:rFonts w:ascii="Times New Roman" w:hAnsi="Times New Roman"/><w:sz w:val="24"/><w:szCs w:val="24"/></w:rPr><w:t>Do you think these are high or low in added sugar? Check one box per food.</w:t></w:r></w:p><w:tbl><w:tblPr><w:tblW w:w="0" w:type="auto"/><w:tblInd w:w="2214" w:type="dxa"/><w:tblBorders><w:top w:val="single" w:sz="4" w:space="0" w:color="auto"/><w:left w:val="single" w:sz="4" w:space="0" w:color="auto"/><w:bottom w:val="single" w:sz="4" w:space="0" w:color="auto"/><w:right w:val="single" w:sz="4" w:space="0" w:color="auto"/><w:insideH w:val="single" w:sz="4" w:space="0" w:color="auto"/><w:insideV w:val="single" w:sz="4" w:space="0" w:color="auto"/></w:tblBorders><w:tblLayout w:type="fixed"/><w:tblLook w:val="04A0" w:firstRow="1" w:lastRow="0" w:firstColumn="1" w:lastColumn="0" w:noHBand="0" w:noVBand="1"/></w:tblPr><w:tblGrid><w:gridCol w:w="2934"/><w:gridCol w:w="969"/><w:gridCol w:w="969"/><w:gridCol w:w="970"/></w:tblGrid><w:tr w:rsidR="00CB7A79" w:rsidRPr="00CB7A79" w:rsidTr="001D5D2A"><w:tc><w:tcPr><w:tcW w:w="2934" w:type="dxa"/><w:tcBorders><w:top w:val="nil"/><w:left w:val="nil"/></w:tcBorders></w:tcPr><w:p w:rsidR="00CB7A79" w:rsidRPr="00CB7A79" w:rsidRDefault="00CB7A79" w:rsidP="001D5D2A"><w:pPr><w:pStyle w:val="ListParagraph"/><w:spacing w:line="276" w:lineRule="auto"/><w:ind w:left="0"/><w:jc w:val="center"/><w:rPr><w:rFonts w:ascii="Times New Roman" w:hAnsi="Times New Roman"/><w:b/><w:bCs/><w:sz w:val="24"/><w:szCs w:val="24"/></w:rPr></w:pPr></w:p></w:tc><w:tc><w:tcPr><w:tcW w:w="969" w:type="dxa"/><w:vAlign w:val="center"/></w:tcPr><w:p w:rsidR="00CB7A79" w:rsidRPr="00CB7A79" w:rsidRDefault="00CB7A79" w:rsidP="001D5D2A"><w:pPr><w:pStyle w:val="ListParagraph"/><w:spacing w:line="276" w:lineRule="auto"/><w:ind w:left="0"/><w:jc w:val="center"/><w:rPr><w:rFonts w:ascii="Times New Roman" w:hAnsi="Times New Roman"/><w:b/><w:bCs/><w:sz w:val="24"/><w:szCs w:val="24"/></w:rPr></w:pPr><w:r w:rsidRPr="00CB7A79"><w:rPr><w:rFonts w:ascii="Times New Roman" w:hAnsi="Times New Roman"/><w:b/><w:bCs/><w:sz w:val="24"/><w:szCs w:val="24"/></w:rPr><w:t>High</w:t></w:r></w:p></w:tc><w:tc><w:tcPr><w:tcW w:w="969" w:type="dxa"/><w:vAlign w:val="center"/></w:tcPr><w:p w:rsidR="00CB7A79" w:rsidRPr="00CB7A79" w:rsidRDefault="00CB7A79" w:rsidP="001D5D2A"><w:pPr><w:pStyle w:val="ListParagraph"/><w:spacing w:line="276" w:lineRule="auto"/><w:ind w:left="0"/><w:jc w:val="center"/><w:rPr><w:rFonts w:ascii="Times New Roman" w:hAnsi="Times New Roman"/><w:b/><w:bCs/><w:sz w:val="24"/><w:szCs w:val="24"/></w:rPr></w:pPr><w:r w:rsidRPr="00CB7A79"><w:rPr><w:rFonts w:ascii="Times New Roman" w:hAnsi="Times New Roman"/><w:b/><w:bCs/><w:sz w:val="24"/><w:szCs w:val="24"/></w:rPr><w:t>Low</w:t></w:r></w:p></w:tc><w:tc><w:tcPr><w:tcW w:w="970" w:type="dxa"/><w:vAlign w:val="center"/></w:tcPr><w:p w:rsidR="00CB7A79" w:rsidRPr="00CB7A79" w:rsidRDefault="00CB7A79" w:rsidP="001D5D2A"><w:pPr><w:pStyle w:val="ListParagraph"/><w:spacing w:line="276" w:lineRule="auto"/><w:ind w:left="0"/><w:jc w:val="center"/><w:rPr><w:rFonts w:ascii="Times New Roman" w:hAnsi="Times New Roman"/><w:b/><w:bCs/><w:sz w:val="24"/><w:szCs w:val="24"/></w:rPr></w:pPr><w:r w:rsidRPr="00CB7A79"><w:rPr><w:rFonts w:ascii="Times New Roman" w:hAnsi="Times New Roman"/><w:b/><w:bCs/><w:sz w:val="24"/><w:szCs w:val="24"/></w:rPr><w:t>Not Sure</w:t></w:r></w:p></w:tc></w:tr><w:tr w:rsidR="00CB7A79" w:rsidRPr="00CB7A79" w:rsidTr="001D5D2A"><w:tc><w:tcPr><w:tcW w:w="2934" w:type="dxa"/></w:tcPr><w:p w:rsidR="00CB7A79" w:rsidRPr="00CB7A79" w:rsidRDefault="00CB7A79" w:rsidP="001D5D2A"><w:pPr><w:pStyle w:val="ListParagraph"/><w:spacing w:line="276" w:lineRule="auto"/><w:ind w:left="0"/><w:jc w:val="center"/><w:rPr><w:rFonts w:ascii="Times New Roman" w:hAnsi="Times New Roman"/><w:b/><w:bCs/><w:sz w:val="24"/><w:szCs w:val="24"/></w:rPr></w:pPr><w:r w:rsidRPr="00CB7A79"><w:rPr><w:rFonts w:ascii="Times New Roman" w:hAnsi="Times New Roman"/><w:b/><w:bCs/><w:sz w:val="24"/><w:szCs w:val="24"/></w:rPr><w:t>Bananas</w:t></w:r></w:p></w:tc><w:tc><w:tcPr><w:tcW w:w="969" w:type="dxa"/><w:vAlign w:val="center"/></w:tcPr><w:p w:rsidR="00CB7A79" w:rsidRPr="00CB7A79" w:rsidRDefault="00CB7A79" w:rsidP="001D5D2A"><w:pPr><w:pStyle w:val="ListParagraph"/><w:spacing w:line="276" w:lineRule="auto"/><w:ind w:left="0"/><w:jc w:val="center"/><w:rPr><w:rFonts w:ascii="Times New Roman" w:hAnsi="Times New Roman"/><w:b/><w:bCs/><w:sz w:val="24"/><w:szCs w:val="24"/></w:rPr></w:pPr></w:p></w:tc><w:tc><w:tcPr><w:tcW w:w="969" w:type="dxa"/><w:vAlign w:val="center"/></w:tcPr><w:p w:rsidR="00CB7A79" w:rsidRPr="00CB7A79" w:rsidRDefault="00CB7A79" w:rsidP="001D5D2A"><w:pPr><w:pStyle w:val="ListParagraph"/><w:spacing w:line="276" w:lineRule="auto"/><w:ind w:left="0"/><w:jc w:val="center"/><w:rPr><w:rFonts w:ascii="Times New Roman" w:hAnsi="Times New Roman"/><w:b/><w:bCs/><w:sz w:val="24"/><w:szCs w:val="24"/></w:rPr></w:pPr></w:p></w:tc><w:tc><w:tcPr><w:tcW w:w="970" w:type="dxa"/><w:vAlign w:val="center"/></w:tcPr><w:p w:rsidR="00CB7A79" w:rsidRPr="00CB7A79" w:rsidRDefault="00CB7A79" w:rsidP="001D5D2A"><w:pPr><w:pStyle w:val="ListParagraph"/><w:spacing w:line="276" w:lineRule="auto"/><w:ind w:left="0"/><w:jc w:val="center"/><w:rPr><w:rFonts w:ascii="Times New Roman" w:hAnsi="Times New Roman"/><w:b/><w:bCs/><w:sz w:val="24"/><w:szCs w:val="24"/></w:rPr></w:pPr></w:p></w:tc></w:tr><w:tr w:rsidR="00CB7A79" w:rsidRPr="00CB7A79" w:rsidTr="001D5D2A"><w:tc><w:tcPr><w:tcW w:w="2934" w:type="dxa"/></w:tcPr><w:p w:rsidR="00CB7A79" w:rsidRPr="00CB7A79" w:rsidRDefault="00CB7A79" w:rsidP="001D5D2A"><w:pPr><w:pStyle w:val="ListParagraph"/><w:spacing w:line="276" w:lineRule="auto"/><w:ind w:left="0"/><w:jc w:val="center"/><w:rPr><w:rFonts w:ascii="Times New Roman" w:hAnsi="Times New Roman"/><w:b/><w:bCs/><w:sz w:val="24"/><w:szCs w:val="24"/></w:rPr></w:pPr><w:r w:rsidRPr="00CB7A79"><w:rPr><w:rFonts w:ascii="Times New Roman" w:hAnsi="Times New Roman"/><w:b/><w:bCs/><w:sz w:val="24"/><w:szCs w:val="24"/></w:rPr><w:t>Unflavored yogurt</w:t></w:r></w:p></w:tc><w:tc><w:tcPr><w:tcW w:w="969" w:type="dxa"/><w:vAlign w:val="center"/></w:tcPr><w:p w:rsidR="00CB7A79" w:rsidRPr="00CB7A79" w:rsidRDefault="00CB7A79" w:rsidP="001D5D2A"><w:pPr><w:pStyle w:val="ListParagraph"/><w:spacing w:line="276" w:lineRule="auto"/><w:ind w:left="0"/><w:jc w:val="center"/><w:rPr><w:rFonts w:ascii="Times New Roman" w:hAnsi="Times New Roman"/><w:b/><w:bCs/><w:sz w:val="24"/><w:szCs w:val="24"/></w:rPr></w:pPr></w:p></w:tc><w:tc><w:tcPr><w:tcW w:w="969" w:type="dxa"/><w:vAlign w:val="center"/></w:tcPr><w:p w:rsidR="00CB7A79" w:rsidRPr="00CB7A79" w:rsidRDefault="00CB7A79" w:rsidP="001D5D2A"><w:pPr><w:pStyle w:val="ListParagraph"/><w:spacing w:line="276" w:lineRule="auto"/><w:ind w:left="0"/><w:jc w:val="center"/><w:rPr><w:rFonts w:ascii="Times New Roman" w:hAnsi="Times New Roman"/><w:b/><w:bCs/><w:sz w:val="24"/><w:szCs w:val="24"/></w:rPr></w:pPr></w:p></w:tc><w:tc><w:tcPr><w:tcW w:w="970" w:type="dxa"/><w:vAlign w:val="center"/></w:tcPr><w:p w:rsidR="00CB7A79" w:rsidRPr="00CB7A79" w:rsidRDefault="00CB7A79" w:rsidP="001D5D2A"><w:pPr><w:pStyle w:val="ListParagraph"/><w:spacing w:line="276" w:lineRule="auto"/><w:ind w:left="0"/><w:jc w:val="center"/><w:rPr><w:rFonts w:ascii="Times New Roman" w:hAnsi="Times New Roman"/><w:b/><w:bCs/><w:sz w:val="24"/><w:szCs w:val="24"/></w:rPr></w:pPr></w:p></w:tc></w:tr><w:tr w:rsidR="00CB7A79" w:rsidRPr="00CB7A79" w:rsidTr="001D5D2A"><w:tc><w:tcPr><w:tcW w:w="2934" w:type="dxa"/></w:tcPr><w:p w:rsidR="00CB7A79" w:rsidRPr="00CB7A79" w:rsidRDefault="00CB7A79" w:rsidP="001D5D2A"><w:pPr><w:pStyle w:val="ListParagraph"/><w:spacing w:line="276" w:lineRule="auto"/><w:ind w:left="0"/><w:jc w:val="center"/><w:rPr><w:rFonts w:ascii="Times New Roman" w:hAnsi="Times New Roman"/><w:b/><w:bCs/><w:sz w:val="24"/><w:szCs w:val="24"/></w:rPr></w:pPr><w:r w:rsidRPr="00CB7A79"><w:rPr><w:rFonts w:ascii="Times New Roman" w:hAnsi="Times New Roman"/><w:b/><w:bCs/><w:sz w:val="24"/><w:szCs w:val="24"/></w:rPr><w:t>Ice-cream</w:t></w:r></w:p></w:tc><w:tc><w:tcPr><w:tcW w:w="969" w:type="dxa"/><w:vAlign w:val="center"/></w:tcPr><w:p w:rsidR="00CB7A79" w:rsidRPr="00CB7A79" w:rsidRDefault="00CB7A79" w:rsidP="001D5D2A"><w:pPr><w:pStyle w:val="ListParagraph"/><w:spacing w:line="276" w:lineRule="auto"/><w:ind w:left="0"/><w:jc w:val="center"/><w:rPr><w:rFonts w:ascii="Times New Roman" w:hAnsi="Times New Roman"/><w:b/><w:bCs/><w:sz w:val="24"/><w:szCs w:val="24"/></w:rPr></w:pPr></w:p></w:tc><w:tc><w:tcPr><w:tcW w:w="969" w:type="dxa"/><w:vAlign w:val="center"/></w:tcPr><w:p w:rsidR="00CB7A79" w:rsidRPr="00CB7A79" w:rsidRDefault="00CB7A79" w:rsidP="001D5D2A"><w:pPr><w:pStyle w:val="ListParagraph"/><w:spacing w:line="276" w:lineRule="auto"/><w:ind w:left="0"/><w:jc w:val="center"/><w:rPr><w:rFonts w:ascii="Times New Roman" w:hAnsi="Times New Roman"/><w:b/><w:bCs/><w:sz w:val="24"/><w:szCs w:val="24"/></w:rPr></w:pPr></w:p></w:tc><w:tc><w:tcPr><w:tcW w:w="970" w:type="dxa"/><w:vAlign w:val="center"/></w:tcPr><w:p w:rsidR="00CB7A79" w:rsidRPr="00CB7A79" w:rsidRDefault="00CB7A79" w:rsidP="001D5D2A"><w:pPr><w:pStyle w:val="ListParagraph"/><w:spacing w:line="276" w:lineRule="auto"/><w:ind w:left="0"/><w:jc w:val="center"/><w:rPr><w:rFonts w:ascii="Times New Roman" w:hAnsi="Times New Roman"/><w:b/><w:bCs/><w:sz w:val="24"/><w:szCs w:val="24"/></w:rPr></w:pPr></w:p></w:tc></w:tr><w:tr w:rsidR="00CB7A79" w:rsidRPr="00CB7A79" w:rsidTr="001D5D2A"><w:tc><w:tcPr><w:tcW w:w="2934" w:type="dxa"/></w:tcPr><w:p w:rsidR="00CB7A79" w:rsidRPr="00CB7A79" w:rsidRDefault="00CB7A79" w:rsidP="001D5D2A"><w:pPr><w:pStyle w:val="ListParagraph"/><w:spacing w:line="276" w:lineRule="auto"/><w:ind w:left="0"/><w:jc w:val="center"/><w:rPr><w:rFonts w:ascii="Times New Roman" w:hAnsi="Times New Roman"/><w:b/><w:bCs/><w:sz w:val="24"/><w:szCs w:val="24"/></w:rPr></w:pPr><w:r w:rsidRPr="00CB7A79"><w:rPr><w:rFonts w:ascii="Times New Roman" w:hAnsi="Times New Roman"/><w:b/><w:bCs/><w:sz w:val="24"/><w:szCs w:val="24"/></w:rPr><w:t>Orange squash</w:t></w:r></w:p></w:tc><w:tc><w:tcPr><w:tcW w:w="969" w:type="dxa"/><w:vAlign w:val="center"/></w:tcPr><w:p w:rsidR="00CB7A79" w:rsidRPr="00CB7A79" w:rsidRDefault="00CB7A79" w:rsidP="001D5D2A"><w:pPr><w:pStyle w:val="ListParagraph"/><w:spacing w:line="276" w:lineRule="auto"/><w:ind w:left="0"/><w:jc w:val="center"/><w:rPr><w:rFonts w:ascii="Times New Roman" w:hAnsi="Times New Roman"/><w:b/><w:bCs/><w:sz w:val="24"/><w:szCs w:val="24"/></w:rPr></w:pPr></w:p></w:tc><w:tc><w:tcPr><w:tcW w:w="969" w:type="dxa"/><w:vAlign w:val="center"/></w:tcPr><w:p w:rsidR="00CB7A79" w:rsidRPr="00CB7A79" w:rsidRDefault="00CB7A79" w:rsidP="001D5D2A"><w:pPr><w:pStyle w:val="ListParagraph"/><w:spacing w:line="276" w:lineRule="auto"/><w:ind w:left="0"/><w:jc w:val="center"/><w:rPr><w:rFonts w:ascii="Times New Roman" w:hAnsi="Times New Roman"/><w:b/><w:bCs/><w:sz w:val="24"/><w:szCs w:val="24"/></w:rPr></w:pPr></w:p></w:tc><w:tc><w:tcPr><w:tcW w:w="970" w:type="dxa"/><w:vAlign w:val="center"/></w:tcPr><w:p w:rsidR="00CB7A79" w:rsidRPr="00CB7A79" w:rsidRDefault="00CB7A79" w:rsidP="001D5D2A"><w:pPr><w:pStyle w:val="ListParagraph"/><w:spacing w:line="276" w:lineRule="auto"/><w:ind w:left="0"/><w:jc w:val="center"/><w:rPr><w:rFonts w:ascii="Times New Roman" w:hAnsi="Times New Roman"/><w:b/><w:bCs/><w:sz w:val="24"/><w:szCs w:val="24"/></w:rPr></w:pPr></w:p></w:tc></w:tr><w:tr w:rsidR="00CB7A79" w:rsidRPr="00CB7A79" w:rsidTr="001D5D2A"><w:tc><w:tcPr><w:tcW w:w="2934" w:type="dxa"/></w:tcPr><w:p w:rsidR="00CB7A79" w:rsidRPr="00CB7A79" w:rsidRDefault="00CB7A79" w:rsidP="001D5D2A"><w:pPr><w:pStyle w:val="ListParagraph"/><w:spacing w:line="276" w:lineRule="auto"/><w:ind w:left="0"/><w:jc w:val="center"/><w:rPr><w:rFonts w:ascii="Times New Roman" w:hAnsi="Times New Roman"/><w:b/><w:bCs/><w:sz w:val="24"/><w:szCs w:val="24"/></w:rPr></w:pPr><w:r w:rsidRPr="00CB7A79"><w:rPr><w:rFonts w:ascii="Times New Roman" w:hAnsi="Times New Roman"/><w:b/><w:bCs/><w:sz w:val="24"/><w:szCs w:val="24"/></w:rPr><w:t>Tomato ketchup</w:t></w:r></w:p></w:tc><w:tc><w:tcPr><w:tcW w:w="969" w:type="dxa"/><w:vAlign w:val="center"/></w:tcPr><w:p w:rsidR="00CB7A79" w:rsidRPr="00CB7A79" w:rsidRDefault="00CB7A79" w:rsidP="001D5D2A"><w:pPr><w:pStyle w:val="ListParagraph"/><w:spacing w:line="276" w:lineRule="auto"/><w:ind w:left="0"/><w:jc w:val="center"/><w:rPr><w:rFonts w:ascii="Times New Roman" w:hAnsi="Times New Roman"/><w:b/><w:bCs/><w:sz w:val="24"/><w:szCs w:val="24"/></w:rPr></w:pPr></w:p></w:tc><w:tc><w:tcPr><w:tcW w:w="969" w:type="dxa"/><w:vAlign w:val="center"/></w:tcPr><w:p w:rsidR="00CB7A79" w:rsidRPr="00CB7A79" w:rsidRDefault="00CB7A79" w:rsidP="001D5D2A"><w:pPr><w:pStyle w:val="ListParagraph"/><w:spacing w:line="276" w:lineRule="auto"/><w:ind w:left="0"/><w:jc w:val="center"/><w:rPr><w:rFonts w:ascii="Times New Roman" w:hAnsi="Times New Roman"/><w:b/><w:bCs/><w:sz w:val="24"/><w:szCs w:val="24"/></w:rPr></w:pPr></w:p></w:tc><w:tc><w:tcPr><w:tcW w:w="970" w:type="dxa"/><w:vAlign w:val="center"/></w:tcPr><w:p w:rsidR="00CB7A79" w:rsidRPr="00CB7A79" w:rsidRDefault="00CB7A79" w:rsidP="001D5D2A"><w:pPr><w:pStyle w:val="ListParagraph"/><w:spacing w:line="276" w:lineRule="auto"/><w:ind w:left="0"/><w:jc w:val="center"/><w:rPr><w:rFonts w:ascii="Times New Roman" w:hAnsi="Times New Roman"/><w:b/><w:bCs/><w:sz w:val="24"/><w:szCs w:val="24"/></w:rPr></w:pPr></w:p></w:tc></w:tr><w:tr w:rsidR="00CB7A79" w:rsidRPr="00CB7A79" w:rsidTr="001D5D2A"><w:tc><w:tcPr><w:tcW w:w="2934" w:type="dxa"/></w:tcPr><w:p w:rsidR="00CB7A79" w:rsidRPr="00CB7A79" w:rsidRDefault="00CB7A79" w:rsidP="001D5D2A"><w:pPr><w:pStyle w:val="ListParagraph"/><w:spacing w:line="276" w:lineRule="auto"/><w:ind w:left="0"/><w:jc w:val="center"/><w:rPr><w:rFonts w:ascii="Times New Roman" w:hAnsi="Times New Roman"/><w:b/><w:bCs/><w:sz w:val="24"/><w:szCs w:val="24"/></w:rPr></w:pPr><w:r w:rsidRPr="00CB7A79"><w:rPr><w:rFonts w:ascii="Times New Roman" w:hAnsi="Times New Roman"/><w:b/><w:bCs/><w:sz w:val="24"/><w:szCs w:val="24"/></w:rPr><w:t>Canned fruit with natural juice</w:t></w:r></w:p></w:tc><w:tc><w:tcPr><w:tcW w:w="969" w:type="dxa"/><w:vAlign w:val="center"/></w:tcPr><w:p w:rsidR="00CB7A79" w:rsidRPr="00CB7A79" w:rsidRDefault="00CB7A79" w:rsidP="001D5D2A"><w:pPr><w:pStyle w:val="ListParagraph"/><w:spacing w:line="276" w:lineRule="auto"/><w:ind w:left="0"/><w:jc w:val="center"/><w:rPr><w:rFonts w:ascii="Times New Roman" w:hAnsi="Times New Roman"/><w:b/><w:bCs/><w:sz w:val="24"/><w:szCs w:val="24"/></w:rPr></w:pPr></w:p></w:tc><w:tc><w:tcPr><w:tcW w:w="969" w:type="dxa"/><w:vAlign w:val="center"/></w:tcPr><w:p w:rsidR="00CB7A79" w:rsidRPr="00CB7A79" w:rsidRDefault="00CB7A79" w:rsidP="001D5D2A"><w:pPr><w:pStyle w:val="ListParagraph"/><w:spacing w:line="276" w:lineRule="auto"/><w:ind w:left="0"/><w:jc w:val="center"/><w:rPr><w:rFonts w:ascii="Times New Roman" w:hAnsi="Times New Roman"/><w:b/><w:bCs/><w:sz w:val="24"/><w:szCs w:val="24"/></w:rPr></w:pPr></w:p></w:tc><w:tc><w:tcPr><w:tcW w:w="970" w:type="dxa"/><w:vAlign w:val="center"/></w:tcPr><w:p w:rsidR="00CB7A79" w:rsidRPr="00CB7A79" w:rsidRDefault="00CB7A79" w:rsidP="001D5D2A"><w:pPr><w:pStyle w:val="ListParagraph"/><w:spacing w:line="276" w:lineRule="auto"/><w:ind w:left="0"/><w:jc w:val="center"/><w:rPr><w:rFonts w:ascii="Times New Roman" w:hAnsi="Times New Roman"/><w:b/><w:bCs/><w:sz w:val="24"/><w:szCs w:val="24"/></w:rPr></w:pPr></w:p></w:tc></w:tr></w:tbl><w:p w:rsidR="00CB7A79" w:rsidRPr="00CB7A79" w:rsidRDefault="00CB7A79" w:rsidP="00CB7A79"><w:pPr><w:pStyle w:val="ListParagraph"/><w:spacing w:line="276" w:lineRule="auto"/><w:rPr><w:rFonts w:ascii="Times New Roman" w:hAnsi="Times New Roman"/><w:sz w:val="24"/><w:szCs w:val="24"/></w:rPr></w:pPr></w:p><w:p w:rsidR="00CB7A79" w:rsidRPr="00CB7A79" w:rsidRDefault="00CB7A79" w:rsidP="00CB7A79"><w:pPr><w:pStyle w:val="ListParagraph"/><w:numPr><w:ilvl w:val="0"/><w:numId w:val="2"/></w:numPr><w:spacing w:line="276" w:lineRule="auto"/><w:rPr><w:rFonts w:ascii="Times New Roman" w:hAnsi="Times New Roman"/><w:sz w:val="24"/><w:szCs w:val="24"/></w:rPr></w:pPr><w:r w:rsidRPr="00CB7A79"><w:rPr><w:rFonts w:ascii="Times New Roman" w:hAnsi="Times New Roman"/><w:sz w:val="24"/><w:szCs w:val="24"/></w:rPr><w:t>Do you think these are high or low in fat? Check one box per food.</w:t></w:r></w:p><w:tbl><w:tblPr><w:tblW w:w="0" w:type="auto"/><w:tblInd w:w="2178" w:type="dxa"/><w:tblBorders><w:top w:val="single" w:sz="4" w:space="0" w:color="auto"/><w:left w:val="single" w:sz="4" w:space="0" w:color="auto"/><w:bottom w:val="single" w:sz="4" w:space="0" w:color="auto"/><w:right w:val="single" w:sz="4" w:space="0" w:color="auto"/><w:insideH w:val="single" w:sz="4" w:space="0" w:color="auto"/><w:insideV w:val="single" w:sz="4" w:space="0" w:color="auto"/></w:tblBorders><w:tblLayout w:type="fixed"/><w:tblLook w:val="04A0" w:firstRow="1" w:lastRow="0" w:firstColumn="1" w:lastColumn="0" w:noHBand="0" w:noVBand="1"/></w:tblPr><w:tblGrid><w:gridCol w:w="2970"/><w:gridCol w:w="990"/><w:gridCol w:w="990"/><w:gridCol w:w="990"/></w:tblGrid><w:tr w:rsidR="00CB7A79" w:rsidRPr="00CB7A79" w:rsidTr="001D5D2A"><w:tc><w:tcPr><w:tcW w:w="2970" w:type="dxa"/><w:tcBorders><w:top w:val="nil"/><w:left w:val="nil"/></w:tcBorders></w:tcPr><w:p w:rsidR="00CB7A79" w:rsidRPr="00CB7A79" w:rsidRDefault="00CB7A79" w:rsidP="001D5D2A"><w:pPr><w:pStyle w:val="ListParagraph"/><w:spacing w:line="276" w:lineRule="auto"/><w:ind w:left="0"/><w:jc w:val="center"/><w:rPr><w:rFonts w:ascii="Times New Roman" w:hAnsi="Times New Roman"/><w:b/><w:bCs/><w:sz w:val="24"/><w:szCs w:val="24"/></w:rPr></w:pPr></w:p></w:tc><w:tc><w:tcPr><w:tcW w:w="990" w:type="dxa"/></w:tcPr><w:p w:rsidR="00CB7A79" w:rsidRPr="00CB7A79" w:rsidRDefault="00CB7A79" w:rsidP="001D5D2A"><w:pPr><w:pStyle w:val="ListParagraph"/><w:spacing w:line="276" w:lineRule="auto"/><w:ind w:left="0"/><w:jc w:val="center"/><w:rPr><w:rFonts w:ascii="Times New Roman" w:hAnsi="Times New Roman"/><w:b/><w:bCs/><w:sz w:val="24"/><w:szCs w:val="24"/></w:rPr></w:pPr><w:r w:rsidRPr="00CB7A79"><w:rPr><w:rFonts w:ascii="Times New Roman" w:hAnsi="Times New Roman"/><w:b/><w:bCs/><w:sz w:val="24"/><w:szCs w:val="24"/></w:rPr><w:t xml:space="preserve">High </w:t></w:r></w:p></w:tc><w:tc><w:tcPr><w:tcW w:w="990" w:type="dxa"/></w:tcPr><w:p w:rsidR="00CB7A79" w:rsidRPr="00CB7A79" w:rsidRDefault="00CB7A79" w:rsidP="001D5D2A"><w:pPr><w:pStyle w:val="ListParagraph"/><w:spacing w:line="276" w:lineRule="auto"/><w:ind w:left="0"/><w:jc w:val="center"/><w:rPr><w:rFonts w:ascii="Times New Roman" w:hAnsi="Times New Roman"/><w:b/><w:bCs/><w:sz w:val="24"/><w:szCs w:val="24"/></w:rPr></w:pPr><w:r w:rsidRPr="00CB7A79"><w:rPr><w:rFonts w:ascii="Times New Roman" w:hAnsi="Times New Roman"/><w:b/><w:bCs/><w:sz w:val="24"/><w:szCs w:val="24"/></w:rPr><w:t>Low</w:t></w:r></w:p></w:tc><w:tc><w:tcPr><w:tcW w:w="990" w:type="dxa"/></w:tcPr><w:p w:rsidR="00CB7A79" w:rsidRPr="00CB7A79" w:rsidRDefault="00CB7A79" w:rsidP="001D5D2A"><w:pPr><w:pStyle w:val="ListParagraph"/><w:spacing w:line="276" w:lineRule="auto"/><w:ind w:left="0"/><w:jc w:val="center"/><w:rPr><w:rFonts w:ascii="Times New Roman" w:hAnsi="Times New Roman"/><w:b/><w:bCs/><w:sz w:val="24"/><w:szCs w:val="24"/></w:rPr></w:pPr><w:r w:rsidRPr="00CB7A79"><w:rPr><w:rFonts w:ascii="Times New Roman" w:hAnsi="Times New Roman"/><w:b/><w:bCs/><w:sz w:val="24"/><w:szCs w:val="24"/></w:rPr><w:t>Not Sure</w:t></w:r></w:p></w:tc></w:tr><w:tr w:rsidR="00CB7A79" w:rsidRPr="00CB7A79" w:rsidTr="001D5D2A"><w:tc><w:tcPr><w:tcW w:w="2970" w:type="dxa"/></w:tcPr><w:p w:rsidR="00CB7A79" w:rsidRPr="00CB7A79" w:rsidRDefault="00CB7A79" w:rsidP="001D5D2A"><w:pPr><w:pStyle w:val="ListParagraph"/><w:spacing w:line="276" w:lineRule="auto"/><w:ind w:left="0"/><w:jc w:val="center"/><w:rPr><w:rFonts w:ascii="Times New Roman" w:hAnsi="Times New Roman"/><w:b/><w:bCs/><w:sz w:val="24"/><w:szCs w:val="24"/></w:rPr></w:pPr><w:r w:rsidRPr="00CB7A79"><w:rPr><w:rFonts w:ascii="Times New Roman" w:hAnsi="Times New Roman"/><w:b/><w:bCs/><w:sz w:val="24"/><w:szCs w:val="24"/></w:rPr><w:t>Pasta (without sauce)</w:t></w:r></w:p></w:tc><w:tc><w:tcPr><w:tcW w:w="990" w:type="dxa"/></w:tcPr><w:p w:rsidR="00CB7A79" w:rsidRPr="00CB7A79" w:rsidRDefault="00CB7A79" w:rsidP="001D5D2A"><w:pPr><w:pStyle w:val="ListParagraph"/><w:spacing w:line="276" w:lineRule="auto"/><w:ind w:left="0"/><w:jc w:val="center"/><w:rPr><w:rFonts w:ascii="Times New Roman" w:hAnsi="Times New Roman"/><w:b/><w:bCs/><w:sz w:val="24"/><w:szCs w:val="24"/></w:rPr></w:pPr></w:p></w:tc><w:tc><w:tcPr><w:tcW w:w="990" w:type="dxa"/></w:tcPr><w:p w:rsidR="00CB7A79" w:rsidRPr="00CB7A79" w:rsidRDefault="00CB7A79" w:rsidP="001D5D2A"><w:pPr><w:pStyle w:val="ListParagraph"/><w:spacing w:line="276" w:lineRule="auto"/><w:ind w:left="0"/><w:jc w:val="center"/><w:rPr><w:rFonts w:ascii="Times New Roman" w:hAnsi="Times New Roman"/><w:b/><w:bCs/><w:sz w:val="24"/><w:szCs w:val="24"/></w:rPr></w:pPr></w:p></w:tc><w:tc><w:tcPr><w:tcW w:w="990" w:type="dxa"/></w:tcPr><w:p w:rsidR="00CB7A79" w:rsidRPr="00CB7A79" w:rsidRDefault="00CB7A79" w:rsidP="001D5D2A"><w:pPr><w:pStyle w:val="ListParagraph"/><w:spacing w:line="276" w:lineRule="auto"/><w:ind w:left="0"/><w:jc w:val="center"/><w:rPr><w:rFonts w:ascii="Times New Roman" w:hAnsi="Times New Roman"/><w:b/><w:bCs/><w:sz w:val="24"/><w:szCs w:val="24"/></w:rPr></w:pPr></w:p></w:tc></w:tr><w:tr w:rsidR="00CB7A79" w:rsidRPr="00CB7A79" w:rsidTr="001D5D2A"><w:tc><w:tcPr><w:tcW w:w="2970" w:type="dxa"/></w:tcPr><w:p w:rsidR="00CB7A79" w:rsidRPr="00CB7A79" w:rsidRDefault="00CB7A79" w:rsidP="001D5D2A"><w:pPr><w:pStyle w:val="ListParagraph"/><w:spacing w:line="276" w:lineRule="auto"/><w:ind w:left="0"/><w:jc w:val="center"/><w:rPr><w:rFonts w:ascii="Times New Roman" w:hAnsi="Times New Roman"/><w:b/><w:bCs/><w:sz w:val="24"/><w:szCs w:val="24"/></w:rPr></w:pPr><w:r w:rsidRPr="00CB7A79"><w:rPr><w:rFonts w:ascii="Times New Roman" w:hAnsi="Times New Roman"/><w:b/><w:bCs/><w:sz w:val="24"/><w:szCs w:val="24"/></w:rPr><w:t>Low fat spread</w:t></w:r></w:p></w:tc><w:tc><w:tcPr><w:tcW w:w="990" w:type="dxa"/></w:tcPr><w:p w:rsidR="00CB7A79" w:rsidRPr="00CB7A79" w:rsidRDefault="00CB7A79" w:rsidP="001D5D2A"><w:pPr><w:pStyle w:val="ListParagraph"/><w:spacing w:line="276" w:lineRule="auto"/><w:ind w:left="0"/><w:jc w:val="center"/><w:rPr><w:rFonts w:ascii="Times New Roman" w:hAnsi="Times New Roman"/><w:b/><w:bCs/><w:sz w:val="24"/><w:szCs w:val="24"/></w:rPr></w:pPr></w:p></w:tc><w:tc><w:tcPr><w:tcW w:w="990" w:type="dxa"/></w:tcPr><w:p w:rsidR="00CB7A79" w:rsidRPr="00CB7A79" w:rsidRDefault="00CB7A79" w:rsidP="001D5D2A"><w:pPr><w:pStyle w:val="ListParagraph"/><w:spacing w:line="276" w:lineRule="auto"/><w:ind w:left="0"/><w:jc w:val="center"/><w:rPr><w:rFonts w:ascii="Times New Roman" w:hAnsi="Times New Roman"/><w:b/><w:bCs/><w:sz w:val="24"/><w:szCs w:val="24"/></w:rPr></w:pPr></w:p></w:tc><w:tc><w:tcPr><w:tcW w:w="990" w:type="dxa"/></w:tcPr><w:p w:rsidR="00CB7A79" w:rsidRPr="00CB7A79" w:rsidRDefault="00CB7A79" w:rsidP="001D5D2A"><w:pPr><w:pStyle w:val="ListParagraph"/><w:spacing w:line="276" w:lineRule="auto"/><w:ind w:left="0"/><w:jc w:val="center"/><w:rPr><w:rFonts w:ascii="Times New Roman" w:hAnsi="Times New Roman"/><w:b/><w:bCs/><w:sz w:val="24"/><w:szCs w:val="24"/></w:rPr></w:pPr></w:p></w:tc></w:tr><w:tr w:rsidR="00CB7A79" w:rsidRPr="00CB7A79" w:rsidTr="001D5D2A"><w:tc><w:tcPr><w:tcW w:w="2970" w:type="dxa"/></w:tcPr><w:p w:rsidR="00CB7A79" w:rsidRPr="00CB7A79" w:rsidRDefault="00CB7A79" w:rsidP="001D5D2A"><w:pPr><w:pStyle w:val="ListParagraph"/><w:spacing w:line="276" w:lineRule="auto"/><w:ind w:left="0"/><w:jc w:val="center"/><w:rPr><w:rFonts w:ascii="Times New Roman" w:hAnsi="Times New Roman"/><w:b/><w:bCs/><w:sz w:val="24"/><w:szCs w:val="24"/></w:rPr></w:pPr><w:r w:rsidRPr="00CB7A79"><w:rPr><w:rFonts w:ascii="Times New Roman" w:hAnsi="Times New Roman"/><w:b/><w:bCs/><w:sz w:val="24"/><w:szCs w:val="24"/></w:rPr><w:t>Baked Beans</w:t></w:r></w:p></w:tc><w:tc><w:tcPr><w:tcW w:w="990" w:type="dxa"/></w:tcPr><w:p w:rsidR="00CB7A79" w:rsidRPr="00CB7A79" w:rsidRDefault="00CB7A79" w:rsidP="001D5D2A"><w:pPr><w:pStyle w:val="ListParagraph"/><w:spacing w:line="276" w:lineRule="auto"/><w:ind w:left="0"/><w:jc w:val="center"/><w:rPr><w:rFonts w:ascii="Times New Roman" w:hAnsi="Times New Roman"/><w:b/><w:bCs/><w:sz w:val="24"/><w:szCs w:val="24"/></w:rPr></w:pPr></w:p></w:tc><w:tc><w:tcPr><w:tcW w:w="990" w:type="dxa"/></w:tcPr><w:p w:rsidR="00CB7A79" w:rsidRPr="00CB7A79" w:rsidRDefault="00CB7A79" w:rsidP="001D5D2A"><w:pPr><w:pStyle w:val="ListParagraph"/><w:spacing w:line="276" w:lineRule="auto"/><w:ind w:left="0"/><w:jc w:val="center"/><w:rPr><w:rFonts w:ascii="Times New Roman" w:hAnsi="Times New Roman"/><w:b/><w:bCs/><w:sz w:val="24"/><w:szCs w:val="24"/></w:rPr></w:pPr></w:p></w:tc><w:tc><w:tcPr><w:tcW w:w="990" w:type="dxa"/></w:tcPr><w:p w:rsidR="00CB7A79" w:rsidRPr="00CB7A79" w:rsidRDefault="00CB7A79" w:rsidP="001D5D2A"><w:pPr><w:pStyle w:val="ListParagraph"/><w:spacing w:line="276" w:lineRule="auto"/><w:ind w:left="0"/><w:jc w:val="center"/><w:rPr><w:rFonts w:ascii="Times New Roman" w:hAnsi="Times New Roman"/><w:b/><w:bCs/><w:sz w:val="24"/><w:szCs w:val="24"/></w:rPr></w:pPr></w:p></w:tc></w:tr><w:tr w:rsidR="00CB7A79" w:rsidRPr="00CB7A79" w:rsidTr="001D5D2A"><w:tc><w:tcPr><w:tcW w:w="2970" w:type="dxa"/></w:tcPr><w:p w:rsidR="00CB7A79" w:rsidRPr="00CB7A79" w:rsidRDefault="00CB7A79" w:rsidP="001D5D2A"><w:pPr><w:pStyle w:val="ListParagraph"/><w:spacing w:line="276" w:lineRule="auto"/><w:ind w:left="0"/><w:jc w:val="center"/><w:rPr><w:rFonts w:ascii="Times New Roman" w:hAnsi="Times New Roman"/><w:b/><w:bCs/><w:sz w:val="24"/><w:szCs w:val="24"/></w:rPr></w:pPr><w:r w:rsidRPr="00CB7A79"><w:rPr><w:rFonts w:ascii="Times New Roman" w:hAnsi="Times New Roman"/><w:b/><w:bCs/><w:sz w:val="24"/><w:szCs w:val="24"/></w:rPr><w:t>Lunch meat</w:t></w:r></w:p></w:tc><w:tc><w:tcPr><w:tcW w:w="990" w:type="dxa"/></w:tcPr><w:p w:rsidR="00CB7A79" w:rsidRPr="00CB7A79" w:rsidRDefault="00CB7A79" w:rsidP="001D5D2A"><w:pPr><w:pStyle w:val="ListParagraph"/><w:spacing w:line="276" w:lineRule="auto"/><w:ind w:left="0"/><w:jc w:val="center"/><w:rPr><w:rFonts w:ascii="Times New Roman" w:hAnsi="Times New Roman"/><w:b/><w:bCs/><w:sz w:val="24"/><w:szCs w:val="24"/></w:rPr></w:pPr></w:p></w:tc><w:tc><w:tcPr><w:tcW w:w="990" w:type="dxa"/></w:tcPr><w:p w:rsidR="00CB7A79" w:rsidRPr="00CB7A79" w:rsidRDefault="00CB7A79" w:rsidP="001D5D2A"><w:pPr><w:pStyle w:val="ListParagraph"/><w:spacing w:line="276" w:lineRule="auto"/><w:ind w:left="0"/><w:jc w:val="center"/><w:rPr><w:rFonts w:ascii="Times New Roman" w:hAnsi="Times New Roman"/><w:b/><w:bCs/><w:sz w:val="24"/><w:szCs w:val="24"/></w:rPr></w:pPr></w:p></w:tc><w:tc><w:tcPr><w:tcW w:w="990" w:type="dxa"/></w:tcPr><w:p w:rsidR="00CB7A79" w:rsidRPr="00CB7A79" w:rsidRDefault="00CB7A79" w:rsidP="001D5D2A"><w:pPr><w:pStyle w:val="ListParagraph"/><w:spacing w:line="276" w:lineRule="auto"/><w:ind w:left="0"/><w:jc w:val="center"/><w:rPr><w:rFonts w:ascii="Times New Roman" w:hAnsi="Times New Roman"/><w:b/><w:bCs/><w:sz w:val="24"/><w:szCs w:val="24"/></w:rPr></w:pPr></w:p></w:tc></w:tr><w:tr w:rsidR="00CB7A79" w:rsidRPr="00CB7A79" w:rsidTr="001D5D2A"><w:tc><w:tcPr><w:tcW w:w="2970" w:type="dxa"/></w:tcPr><w:p w:rsidR="00CB7A79" w:rsidRPr="00CB7A79" w:rsidRDefault="00CB7A79" w:rsidP="001D5D2A"><w:pPr><w:pStyle w:val="ListParagraph"/><w:spacing w:line="276" w:lineRule="auto"/><w:ind w:left="0"/><w:jc w:val="center"/><w:rPr><w:rFonts w:ascii="Times New Roman" w:hAnsi="Times New Roman"/><w:b/><w:bCs/><w:sz w:val="24"/><w:szCs w:val="24"/></w:rPr></w:pPr><w:r w:rsidRPr="00CB7A79"><w:rPr><w:rFonts w:ascii="Times New Roman" w:hAnsi="Times New Roman"/><w:b/><w:bCs/><w:sz w:val="24"/><w:szCs w:val="24"/></w:rPr><w:t>Honey</w:t></w:r></w:p></w:tc><w:tc><w:tcPr><w:tcW w:w="990" w:type="dxa"/></w:tcPr><w:p w:rsidR="00CB7A79" w:rsidRPr="00CB7A79" w:rsidRDefault="00CB7A79" w:rsidP="001D5D2A"><w:pPr><w:pStyle w:val="ListParagraph"/><w:spacing w:line="276" w:lineRule="auto"/><w:ind w:left="0"/><w:jc w:val="center"/><w:rPr><w:rFonts w:ascii="Times New Roman" w:hAnsi="Times New Roman"/><w:b/><w:bCs/><w:sz w:val="24"/><w:szCs w:val="24"/></w:rPr></w:pPr></w:p></w:tc><w:tc><w:tcPr><w:tcW w:w="990" w:type="dxa"/></w:tcPr><w:p w:rsidR="00CB7A79" w:rsidRPr="00CB7A79" w:rsidRDefault="00CB7A79" w:rsidP="001D5D2A"><w:pPr><w:pStyle w:val="ListParagraph"/><w:spacing w:line="276" w:lineRule="auto"/><w:ind w:left="0"/><w:jc w:val="center"/><w:rPr><w:rFonts w:ascii="Times New Roman" w:hAnsi="Times New Roman"/><w:b/><w:bCs/><w:sz w:val="24"/><w:szCs w:val="24"/></w:rPr></w:pPr></w:p></w:tc><w:tc><w:tcPr><w:tcW w:w="990" w:type="dxa"/></w:tcPr><w:p w:rsidR="00CB7A79" w:rsidRPr="00CB7A79" w:rsidRDefault="00CB7A79" w:rsidP="001D5D2A"><w:pPr><w:pStyle w:val="ListParagraph"/><w:spacing w:line="276" w:lineRule="auto"/><w:ind w:left="0"/><w:jc w:val="center"/><w:rPr><w:rFonts w:ascii="Times New Roman" w:hAnsi="Times New Roman"/><w:b/><w:bCs/><w:sz w:val="24"/><w:szCs w:val="24"/></w:rPr></w:pPr></w:p></w:tc></w:tr><w:tr w:rsidR="00CB7A79" w:rsidRPr="00CB7A79" w:rsidTr="001D5D2A"><w:tc><w:tcPr><w:tcW w:w="2970" w:type="dxa"/></w:tcPr><w:p w:rsidR="00CB7A79" w:rsidRPr="00CB7A79" w:rsidRDefault="00CB7A79" w:rsidP="001D5D2A"><w:pPr><w:pStyle w:val="ListParagraph"/><w:spacing w:line="276" w:lineRule="auto"/><w:ind w:left="0"/><w:jc w:val="center"/><w:rPr><w:rFonts w:ascii="Times New Roman" w:hAnsi="Times New Roman"/><w:b/><w:bCs/><w:sz w:val="24"/><w:szCs w:val="24"/></w:rPr></w:pPr><w:r w:rsidRPr="00CB7A79"><w:rPr><w:rFonts w:ascii="Times New Roman" w:hAnsi="Times New Roman"/><w:b/><w:bCs/><w:sz w:val="24"/><w:szCs w:val="24"/></w:rPr><w:t>Scrambled egg</w:t></w:r></w:p></w:tc><w:tc><w:tcPr><w:tcW w:w="990" w:type="dxa"/></w:tcPr><w:p w:rsidR="00CB7A79" w:rsidRPr="00CB7A79" w:rsidRDefault="00CB7A79" w:rsidP="001D5D2A"><w:pPr><w:pStyle w:val="ListParagraph"/><w:spacing w:line="276" w:lineRule="auto"/><w:ind w:left="0"/><w:jc w:val="center"/><w:rPr><w:rFonts w:ascii="Times New Roman" w:hAnsi="Times New Roman"/><w:b/><w:bCs/><w:sz w:val="24"/><w:szCs w:val="24"/></w:rPr></w:pPr></w:p></w:tc><w:tc><w:tcPr><w:tcW w:w="990" w:type="dxa"/></w:tcPr><w:p w:rsidR="00CB7A79" w:rsidRPr="00CB7A79" w:rsidRDefault="00CB7A79" w:rsidP="001D5D2A"><w:pPr><w:pStyle w:val="ListParagraph"/><w:spacing w:line="276" w:lineRule="auto"/><w:ind w:left="0"/><w:jc w:val="center"/><w:rPr><w:rFonts w:ascii="Times New Roman" w:hAnsi="Times New Roman"/><w:b/><w:bCs/><w:sz w:val="24"/><w:szCs w:val="24"/></w:rPr></w:pPr></w:p></w:tc><w:tc><w:tcPr><w:tcW w:w="990" w:type="dxa"/></w:tcPr><w:p w:rsidR="00CB7A79" w:rsidRPr="00CB7A79" w:rsidRDefault="00CB7A79" w:rsidP="001D5D2A"><w:pPr><w:pStyle w:val="ListParagraph"/><w:spacing w:line="276" w:lineRule="auto"/><w:ind w:left="0"/><w:jc w:val="center"/><w:rPr><w:rFonts w:ascii="Times New Roman" w:hAnsi="Times New Roman"/><w:b/><w:bCs/><w:sz w:val="24"/><w:szCs w:val="24"/></w:rPr></w:pPr></w:p></w:tc></w:tr><w:tr w:rsidR="00CB7A79" w:rsidRPr="00CB7A79" w:rsidTr="001D5D2A"><w:tc><w:tcPr><w:tcW w:w="2970" w:type="dxa"/></w:tcPr><w:p w:rsidR="00CB7A79" w:rsidRPr="00CB7A79" w:rsidRDefault="00CB7A79" w:rsidP="001D5D2A"><w:pPr><w:pStyle w:val="ListParagraph"/><w:spacing w:line="276" w:lineRule="auto"/><w:ind w:left="0"/><w:jc w:val="center"/><w:rPr><w:rFonts w:ascii="Times New Roman" w:hAnsi="Times New Roman"/><w:b/><w:bCs/><w:sz w:val="24"/><w:szCs w:val="24"/></w:rPr></w:pPr><w:r w:rsidRPr="00CB7A79"><w:rPr><w:rFonts w:ascii="Times New Roman" w:hAnsi="Times New Roman"/><w:b/><w:bCs/><w:sz w:val="24"/><w:szCs w:val="24"/></w:rPr><w:t>Nuts</w:t></w:r></w:p></w:tc><w:tc><w:tcPr><w:tcW w:w="990" w:type="dxa"/></w:tcPr><w:p w:rsidR="00CB7A79" w:rsidRPr="00CB7A79" w:rsidRDefault="00CB7A79" w:rsidP="001D5D2A"><w:pPr><w:pStyle w:val="ListParagraph"/><w:spacing w:line="276" w:lineRule="auto"/><w:ind w:left="0"/><w:jc w:val="center"/><w:rPr><w:rFonts w:ascii="Times New Roman" w:hAnsi="Times New Roman"/><w:b/><w:bCs/><w:sz w:val="24"/><w:szCs w:val="24"/></w:rPr></w:pPr></w:p></w:tc><w:tc><w:tcPr><w:tcW w:w="990" w:type="dxa"/></w:tcPr><w:p w:rsidR="00CB7A79" w:rsidRPr="00CB7A79" w:rsidRDefault="00CB7A79" w:rsidP="001D5D2A"><w:pPr><w:pStyle w:val="ListParagraph"/><w:spacing w:line="276" w:lineRule="auto"/><w:ind w:left="0"/><w:jc w:val="center"/><w:rPr><w:rFonts w:ascii="Times New Roman" w:hAnsi="Times New Roman"/><w:b/><w:bCs/><w:sz w:val="24"/><w:szCs w:val="24"/></w:rPr></w:pPr></w:p></w:tc><w:tc><w:tcPr><w:tcW w:w="990" w:type="dxa"/></w:tcPr><w:p w:rsidR="00CB7A79" w:rsidRPr="00CB7A79" w:rsidRDefault="00CB7A79" w:rsidP="001D5D2A"><w:pPr><w:pStyle w:val="ListParagraph"/><w:spacing w:line="276" w:lineRule="auto"/><w:ind w:left="0"/><w:jc w:val="center"/><w:rPr><w:rFonts w:ascii="Times New Roman" w:hAnsi="Times New Roman"/><w:b/><w:bCs/><w:sz w:val="24"/><w:szCs w:val="24"/></w:rPr></w:pPr></w:p></w:tc></w:tr><w:tr w:rsidR="00CB7A79" w:rsidRPr="00CB7A79" w:rsidTr="001D5D2A"><w:tc><w:tcPr><w:tcW w:w="2970" w:type="dxa"/></w:tcPr><w:p w:rsidR="00CB7A79" w:rsidRPr="00CB7A79" w:rsidRDefault="00CB7A79" w:rsidP="001D5D2A"><w:pPr><w:pStyle w:val="ListParagraph"/><w:spacing w:line="276" w:lineRule="auto"/><w:ind w:left="0"/><w:jc w:val="center"/><w:rPr><w:rFonts w:ascii="Times New Roman" w:hAnsi="Times New Roman"/><w:b/><w:bCs/><w:sz w:val="24"/><w:szCs w:val="24"/></w:rPr></w:pPr><w:r w:rsidRPr="00CB7A79"><w:rPr><w:rFonts w:ascii="Times New Roman" w:hAnsi="Times New Roman"/><w:b/><w:bCs/><w:sz w:val="24"/><w:szCs w:val="24"/></w:rPr><w:t>Bread</w:t></w:r></w:p></w:tc><w:tc><w:tcPr><w:tcW w:w="990" w:type="dxa"/></w:tcPr><w:p w:rsidR="00CB7A79" w:rsidRPr="00CB7A79" w:rsidRDefault="00CB7A79" w:rsidP="001D5D2A"><w:pPr><w:pStyle w:val="ListParagraph"/><w:spacing w:line="276" w:lineRule="auto"/><w:ind w:left="0"/><w:jc w:val="center"/><w:rPr><w:rFonts w:ascii="Times New Roman" w:hAnsi="Times New Roman"/><w:b/><w:bCs/><w:sz w:val="24"/><w:szCs w:val="24"/></w:rPr></w:pPr></w:p></w:tc><w:tc><w:tcPr><w:tcW w:w="990" w:type="dxa"/></w:tcPr><w:p w:rsidR="00CB7A79" w:rsidRPr="00CB7A79" w:rsidRDefault="00CB7A79" w:rsidP="001D5D2A"><w:pPr><w:pStyle w:val="ListParagraph"/><w:spacing w:line="276" w:lineRule="auto"/><w:ind w:left="0"/><w:jc w:val="center"/><w:rPr><w:rFonts w:ascii="Times New Roman" w:hAnsi="Times New Roman"/><w:b/><w:bCs/><w:sz w:val="24"/><w:szCs w:val="24"/></w:rPr></w:pPr></w:p></w:tc><w:tc><w:tcPr><w:tcW w:w="990" w:type="dxa"/></w:tcPr><w:p w:rsidR="00CB7A79" w:rsidRPr="00CB7A79" w:rsidRDefault="00CB7A79" w:rsidP="001D5D2A"><w:pPr><w:pStyle w:val="ListParagraph"/><w:spacing w:line="276" w:lineRule="auto"/><w:ind w:left="0"/><w:jc w:val="center"/><w:rPr><w:rFonts w:ascii="Times New Roman" w:hAnsi="Times New Roman"/><w:b/><w:bCs/><w:sz w:val="24"/><w:szCs w:val="24"/></w:rPr></w:pPr></w:p></w:tc></w:tr><w:tr w:rsidR="00CB7A79" w:rsidRPr="00CB7A79" w:rsidTr="001D5D2A"><w:tc><w:tcPr><w:tcW w:w="2970" w:type="dxa"/></w:tcPr><w:p w:rsidR="00CB7A79" w:rsidRPr="00CB7A79" w:rsidRDefault="00CB7A79" w:rsidP="001D5D2A"><w:pPr><w:pStyle w:val="ListParagraph"/><w:spacing w:line="276" w:lineRule="auto"/><w:ind w:left="0"/><w:jc w:val="center"/><w:rPr><w:rFonts w:ascii="Times New Roman" w:hAnsi="Times New Roman"/><w:b/><w:bCs/><w:sz w:val="24"/><w:szCs w:val="24"/></w:rPr></w:pPr><w:r w:rsidRPr="00CB7A79"><w:rPr><w:rFonts w:ascii="Times New Roman" w:hAnsi="Times New Roman"/><w:b/><w:bCs/><w:sz w:val="24"/><w:szCs w:val="24"/></w:rPr><w:t>Cottage cheese</w:t></w:r></w:p></w:tc><w:tc><w:tcPr><w:tcW w:w="990" w:type="dxa"/></w:tcPr><w:p w:rsidR="00CB7A79" w:rsidRPr="00CB7A79" w:rsidRDefault="00CB7A79" w:rsidP="001D5D2A"><w:pPr><w:pStyle w:val="ListParagraph"/><w:spacing w:line="276" w:lineRule="auto"/><w:ind w:left="0"/><w:jc w:val="center"/><w:rPr><w:rFonts w:ascii="Times New Roman" w:hAnsi="Times New Roman"/><w:b/><w:bCs/><w:sz w:val="24"/><w:szCs w:val="24"/></w:rPr></w:pPr></w:p></w:tc><w:tc><w:tcPr><w:tcW w:w="990" w:type="dxa"/></w:tcPr><w:p w:rsidR="00CB7A79" w:rsidRPr="00CB7A79" w:rsidRDefault="00CB7A79" w:rsidP="001D5D2A"><w:pPr><w:pStyle w:val="ListParagraph"/><w:spacing w:line="276" w:lineRule="auto"/><w:ind w:left="0"/><w:jc w:val="center"/><w:rPr><w:rFonts w:ascii="Times New Roman" w:hAnsi="Times New Roman"/><w:b/><w:bCs/><w:sz w:val="24"/><w:szCs w:val="24"/></w:rPr></w:pPr></w:p></w:tc><w:tc><w:tcPr><w:tcW w:w="990" w:type="dxa"/></w:tcPr><w:p w:rsidR="00CB7A79" w:rsidRPr="00CB7A79" w:rsidRDefault="00CB7A79" w:rsidP="001D5D2A"><w:pPr><w:pStyle w:val="ListParagraph"/><w:spacing w:line="276" w:lineRule="auto"/><w:ind w:left="0"/><w:jc w:val="center"/><w:rPr><w:rFonts w:ascii="Times New Roman" w:hAnsi="Times New Roman"/><w:b/><w:bCs/><w:sz w:val="24"/><w:szCs w:val="24"/></w:rPr></w:pPr></w:p></w:tc></w:tr><w:tr w:rsidR="00CB7A79" w:rsidRPr="00CB7A79" w:rsidTr="001D5D2A"><w:tc><w:tcPr><w:tcW w:w="2970" w:type="dxa"/></w:tcPr><w:p w:rsidR="00CB7A79" w:rsidRPr="00CB7A79" w:rsidRDefault="00CB7A79" w:rsidP="001D5D2A"><w:pPr><w:pStyle w:val="ListParagraph"/><w:spacing w:line="276" w:lineRule="auto"/><w:ind w:left="0"/><w:jc w:val="center"/><w:rPr><w:rFonts w:ascii="Times New Roman" w:hAnsi="Times New Roman"/><w:b/><w:bCs/><w:sz w:val="24"/><w:szCs w:val="24"/></w:rPr></w:pPr><w:r w:rsidRPr="00CB7A79"><w:rPr><w:rFonts w:ascii="Times New Roman" w:hAnsi="Times New Roman"/><w:b/><w:bCs/><w:sz w:val="24"/><w:szCs w:val="24"/></w:rPr><w:t>Polyunsaturated margarine</w:t></w:r></w:p></w:tc><w:tc><w:tcPr><w:tcW w:w="990" w:type="dxa"/></w:tcPr><w:p w:rsidR="00CB7A79" w:rsidRPr="00CB7A79" w:rsidRDefault="00CB7A79" w:rsidP="001D5D2A"><w:pPr><w:pStyle w:val="ListParagraph"/><w:spacing w:line="276" w:lineRule="auto"/><w:ind w:left="0"/><w:jc w:val="center"/><w:rPr><w:rFonts w:ascii="Times New Roman" w:hAnsi="Times New Roman"/><w:b/><w:bCs/><w:sz w:val="24"/><w:szCs w:val="24"/></w:rPr></w:pPr></w:p></w:tc><w:tc><w:tcPr><w:tcW w:w="990" w:type="dxa"/></w:tcPr><w:p w:rsidR="00CB7A79" w:rsidRPr="00CB7A79" w:rsidRDefault="00CB7A79" w:rsidP="001D5D2A"><w:pPr><w:pStyle w:val="ListParagraph"/><w:spacing w:line="276" w:lineRule="auto"/><w:ind w:left="0"/><w:jc w:val="center"/><w:rPr><w:rFonts w:ascii="Times New Roman" w:hAnsi="Times New Roman"/><w:b/><w:bCs/><w:sz w:val="24"/><w:szCs w:val="24"/></w:rPr></w:pPr></w:p></w:tc><w:tc><w:tcPr><w:tcW w:w="990" w:type="dxa"/></w:tcPr><w:p w:rsidR="00CB7A79" w:rsidRPr="00CB7A79" w:rsidRDefault="00CB7A79" w:rsidP="001D5D2A"><w:pPr><w:pStyle w:val="ListParagraph"/><w:spacing w:line="276" w:lineRule="auto"/><w:ind w:left="0"/><w:jc w:val="center"/><w:rPr><w:rFonts w:ascii="Times New Roman" w:hAnsi="Times New Roman"/><w:b/><w:bCs/><w:sz w:val="24"/><w:szCs w:val="24"/></w:rPr></w:pPr></w:p></w:tc></w:tr></w:tbl><w:p w:rsidR="00CB7A79" w:rsidRPr="00CB7A79" w:rsidRDefault="00CB7A79" w:rsidP="00CB7A79"><w:pPr><w:pStyle w:val="ListParagraph"/><w:numPr><w:ilvl w:val="0"/><w:numId w:val="2"/></w:numPr><w:spacing w:line="276" w:lineRule="auto"/><w:rPr><w:rFonts w:ascii="Times New Roman" w:hAnsi="Times New Roman"/><w:sz w:val="24"/><w:szCs w:val="24"/></w:rPr></w:pPr><w:r w:rsidRPr="00CB7A79"><w:rPr><w:rFonts w:ascii="Times New Roman" w:hAnsi="Times New Roman"/><w:sz w:val="24"/><w:szCs w:val="24"/></w:rPr><w:t>Do you think experts put these in the starchy foods group? Check one box per food.</w:t></w:r></w:p><w:tbl><w:tblPr><w:tblW w:w="0" w:type="auto"/><w:tblInd w:w="2178" w:type="dxa"/><w:tblBorders><w:top w:val="single" w:sz="4" w:space="0" w:color="auto"/><w:left w:val="single" w:sz="4" w:space="0" w:color="auto"/><w:bottom w:val="single" w:sz="4" w:space="0" w:color="auto"/><w:right w:val="single" w:sz="4" w:space="0" w:color="auto"/><w:insideH w:val="single" w:sz="4" w:space="0" w:color="auto"/><w:insideV w:val="single" w:sz="4" w:space="0" w:color="auto"/></w:tblBorders><w:tblLayout w:type="fixed"/><w:tblLook w:val="04A0" w:firstRow="1" w:lastRow="0" w:firstColumn="1" w:lastColumn="0" w:noHBand="0" w:noVBand="1"/></w:tblPr><w:tblGrid><w:gridCol w:w="2970"/><w:gridCol w:w="990"/><w:gridCol w:w="990"/><w:gridCol w:w="990"/></w:tblGrid><w:tr w:rsidR="00CB7A79" w:rsidRPr="00CB7A79" w:rsidTr="001D5D2A"><w:tc><w:tcPr><w:tcW w:w="2970" w:type="dxa"/><w:tcBorders><w:top w:val="nil"/><w:left w:val="nil"/></w:tcBorders></w:tcPr><w:p w:rsidR="00CB7A79" w:rsidRPr="00CB7A79" w:rsidRDefault="00CB7A79" w:rsidP="001D5D2A"><w:pPr><w:pStyle w:val="ListParagraph"/><w:spacing w:line="276" w:lineRule="auto"/><w:ind w:left="0"/><w:jc w:val="center"/><w:rPr><w:rFonts w:ascii="Times New Roman" w:hAnsi="Times New Roman"/><w:b/><w:bCs/><w:sz w:val="24"/><w:szCs w:val="24"/></w:rPr></w:pPr></w:p></w:tc><w:tc><w:tcPr><w:tcW w:w="990" w:type="dxa"/></w:tcPr><w:p w:rsidR="00CB7A79" w:rsidRPr="00CB7A79" w:rsidRDefault="00CB7A79" w:rsidP="001D5D2A"><w:pPr><w:pStyle w:val="ListParagraph"/><w:spacing w:line="276" w:lineRule="auto"/><w:ind w:left="0"/><w:jc w:val="center"/><w:rPr><w:rFonts w:ascii="Times New Roman" w:hAnsi="Times New Roman"/><w:b/><w:bCs/><w:sz w:val="24"/><w:szCs w:val="24"/></w:rPr></w:pPr><w:r w:rsidRPr="00CB7A79"><w:rPr><w:rFonts w:ascii="Times New Roman" w:hAnsi="Times New Roman"/><w:b/><w:bCs/><w:sz w:val="24"/><w:szCs w:val="24"/></w:rPr><w:t>Yes</w:t></w:r></w:p></w:tc><w:tc><w:tcPr><w:tcW w:w="990" w:type="dxa"/></w:tcPr><w:p w:rsidR="00CB7A79" w:rsidRPr="00CB7A79" w:rsidRDefault="00CB7A79" w:rsidP="001D5D2A"><w:pPr><w:pStyle w:val="ListParagraph"/><w:spacing w:line="276" w:lineRule="auto"/><w:ind w:left="0"/><w:jc w:val="center"/><w:rPr><w:rFonts w:ascii="Times New Roman" w:hAnsi="Times New Roman"/><w:b/><w:bCs/><w:sz w:val="24"/><w:szCs w:val="24"/></w:rPr></w:pPr><w:r w:rsidRPr="00CB7A79"><w:rPr><w:rFonts w:ascii="Times New Roman" w:hAnsi="Times New Roman"/><w:b/><w:bCs/><w:sz w:val="24"/><w:szCs w:val="24"/></w:rPr><w:t>No</w:t></w:r></w:p></w:tc><w:tc><w:tcPr><w:tcW w:w="990" w:type="dxa"/></w:tcPr><w:p w:rsidR="00CB7A79" w:rsidRPr="00CB7A79" w:rsidRDefault="00CB7A79" w:rsidP="001D5D2A"><w:pPr><w:pStyle w:val="ListParagraph"/><w:spacing w:line="276" w:lineRule="auto"/><w:ind w:left="0"/><w:jc w:val="center"/><w:rPr><w:rFonts w:ascii="Times New Roman" w:hAnsi="Times New Roman"/><w:b/><w:bCs/><w:sz w:val="24"/><w:szCs w:val="24"/></w:rPr></w:pPr><w:r w:rsidRPr="00CB7A79"><w:rPr><w:rFonts w:ascii="Times New Roman" w:hAnsi="Times New Roman"/><w:b/><w:bCs/><w:sz w:val="24"/><w:szCs w:val="24"/></w:rPr><w:t>Not Sure</w:t></w:r></w:p></w:tc></w:tr><w:tr w:rsidR="00CB7A79" w:rsidRPr="00CB7A79" w:rsidTr="001D5D2A"><w:tc><w:tcPr><w:tcW w:w="2970" w:type="dxa"/></w:tcPr><w:p w:rsidR="00CB7A79" w:rsidRPr="00CB7A79" w:rsidRDefault="00CB7A79" w:rsidP="001D5D2A"><w:pPr><w:pStyle w:val="ListParagraph"/><w:spacing w:line="276" w:lineRule="auto"/><w:ind w:left="0"/><w:jc w:val="center"/><w:rPr><w:rFonts w:ascii="Times New Roman" w:hAnsi="Times New Roman"/><w:b/><w:bCs/><w:sz w:val="24"/><w:szCs w:val="24"/></w:rPr></w:pPr><w:r w:rsidRPr="00CB7A79"><w:rPr><w:rFonts w:ascii="Times New Roman" w:hAnsi="Times New Roman"/><w:b/><w:bCs/><w:sz w:val="24"/><w:szCs w:val="24"/></w:rPr><w:lastRenderedPageBreak/><w:t>Cheese</w:t></w:r></w:p></w:tc><w:tc><w:tcPr><w:tcW w:w="990" w:type="dxa"/></w:tcPr><w:p w:rsidR="00CB7A79" w:rsidRPr="00CB7A79" w:rsidRDefault="00CB7A79" w:rsidP="001D5D2A"><w:pPr><w:pStyle w:val="ListParagraph"/><w:spacing w:line="276" w:lineRule="auto"/><w:ind w:left="0"/><w:jc w:val="center"/><w:rPr><w:rFonts w:ascii="Times New Roman" w:hAnsi="Times New Roman"/><w:b/><w:bCs/><w:sz w:val="24"/><w:szCs w:val="24"/></w:rPr></w:pPr></w:p></w:tc><w:tc><w:tcPr><w:tcW w:w="990" w:type="dxa"/></w:tcPr><w:p w:rsidR="00CB7A79" w:rsidRPr="00CB7A79" w:rsidRDefault="00CB7A79" w:rsidP="001D5D2A"><w:pPr><w:pStyle w:val="ListParagraph"/><w:spacing w:line="276" w:lineRule="auto"/><w:ind w:left="0"/><w:jc w:val="center"/><w:rPr><w:rFonts w:ascii="Times New Roman" w:hAnsi="Times New Roman"/><w:b/><w:bCs/><w:sz w:val="24"/><w:szCs w:val="24"/></w:rPr></w:pPr></w:p></w:tc><w:tc><w:tcPr><w:tcW w:w="990" w:type="dxa"/></w:tcPr><w:p w:rsidR="00CB7A79" w:rsidRPr="00CB7A79" w:rsidRDefault="00CB7A79" w:rsidP="001D5D2A"><w:pPr><w:pStyle w:val="ListParagraph"/><w:spacing w:line="276" w:lineRule="auto"/><w:ind w:left="0"/><w:jc w:val="center"/><w:rPr><w:rFonts w:ascii="Times New Roman" w:hAnsi="Times New Roman"/><w:b/><w:bCs/><w:sz w:val="24"/><w:szCs w:val="24"/></w:rPr></w:pPr></w:p></w:tc></w:tr><w:tr w:rsidR="00CB7A79" w:rsidRPr="00CB7A79" w:rsidTr="001D5D2A"><w:tc><w:tcPr><w:tcW w:w="2970" w:type="dxa"/></w:tcPr><w:p w:rsidR="00CB7A79" w:rsidRPr="00CB7A79" w:rsidRDefault="00CB7A79" w:rsidP="001D5D2A"><w:pPr><w:pStyle w:val="ListParagraph"/><w:spacing w:line="276" w:lineRule="auto"/><w:ind w:left="0"/><w:jc w:val="center"/><w:rPr><w:rFonts w:ascii="Times New Roman" w:hAnsi="Times New Roman"/><w:b/><w:bCs/><w:sz w:val="24"/><w:szCs w:val="24"/></w:rPr></w:pPr><w:r w:rsidRPr="00CB7A79"><w:rPr><w:rFonts w:ascii="Times New Roman" w:hAnsi="Times New Roman"/><w:b/><w:bCs/><w:sz w:val="24"/><w:szCs w:val="24"/></w:rPr><w:t>Pasta</w:t></w:r></w:p></w:tc><w:tc><w:tcPr><w:tcW w:w="990" w:type="dxa"/></w:tcPr><w:p w:rsidR="00CB7A79" w:rsidRPr="00CB7A79" w:rsidRDefault="00CB7A79" w:rsidP="001D5D2A"><w:pPr><w:pStyle w:val="ListParagraph"/><w:spacing w:line="276" w:lineRule="auto"/><w:ind w:left="0"/><w:jc w:val="center"/><w:rPr><w:rFonts w:ascii="Times New Roman" w:hAnsi="Times New Roman"/><w:b/><w:bCs/><w:sz w:val="24"/><w:szCs w:val="24"/></w:rPr></w:pPr></w:p></w:tc><w:tc><w:tcPr><w:tcW w:w="990" w:type="dxa"/></w:tcPr><w:p w:rsidR="00CB7A79" w:rsidRPr="00CB7A79" w:rsidRDefault="00CB7A79" w:rsidP="001D5D2A"><w:pPr><w:pStyle w:val="ListParagraph"/><w:spacing w:line="276" w:lineRule="auto"/><w:ind w:left="0"/><w:jc w:val="center"/><w:rPr><w:rFonts w:ascii="Times New Roman" w:hAnsi="Times New Roman"/><w:b/><w:bCs/><w:sz w:val="24"/><w:szCs w:val="24"/></w:rPr></w:pPr></w:p></w:tc><w:tc><w:tcPr><w:tcW w:w="990" w:type="dxa"/></w:tcPr><w:p w:rsidR="00CB7A79" w:rsidRPr="00CB7A79" w:rsidRDefault="00CB7A79" w:rsidP="001D5D2A"><w:pPr><w:pStyle w:val="ListParagraph"/><w:spacing w:line="276" w:lineRule="auto"/><w:ind w:left="0"/><w:jc w:val="center"/><w:rPr><w:rFonts w:ascii="Times New Roman" w:hAnsi="Times New Roman"/><w:b/><w:bCs/><w:sz w:val="24"/><w:szCs w:val="24"/></w:rPr></w:pPr></w:p></w:tc></w:tr><w:tr w:rsidR="00CB7A79" w:rsidRPr="00CB7A79" w:rsidTr="001D5D2A"><w:tc><w:tcPr><w:tcW w:w="2970" w:type="dxa"/></w:tcPr><w:p w:rsidR="00CB7A79" w:rsidRPr="00CB7A79" w:rsidRDefault="00CB7A79" w:rsidP="001D5D2A"><w:pPr><w:pStyle w:val="ListParagraph"/><w:spacing w:line="276" w:lineRule="auto"/><w:ind w:left="0"/><w:jc w:val="center"/><w:rPr><w:rFonts w:ascii="Times New Roman" w:hAnsi="Times New Roman"/><w:b/><w:bCs/><w:sz w:val="24"/><w:szCs w:val="24"/></w:rPr></w:pPr><w:r w:rsidRPr="00CB7A79"><w:rPr><w:rFonts w:ascii="Times New Roman" w:hAnsi="Times New Roman"/><w:b/><w:bCs/><w:sz w:val="24"/><w:szCs w:val="24"/></w:rPr><w:t>Butter</w:t></w:r></w:p></w:tc><w:tc><w:tcPr><w:tcW w:w="990" w:type="dxa"/></w:tcPr><w:p w:rsidR="00CB7A79" w:rsidRPr="00CB7A79" w:rsidRDefault="00CB7A79" w:rsidP="001D5D2A"><w:pPr><w:pStyle w:val="ListParagraph"/><w:spacing w:line="276" w:lineRule="auto"/><w:ind w:left="0"/><w:jc w:val="center"/><w:rPr><w:rFonts w:ascii="Times New Roman" w:hAnsi="Times New Roman"/><w:b/><w:bCs/><w:sz w:val="24"/><w:szCs w:val="24"/></w:rPr></w:pPr></w:p></w:tc><w:tc><w:tcPr><w:tcW w:w="990" w:type="dxa"/></w:tcPr><w:p w:rsidR="00CB7A79" w:rsidRPr="00CB7A79" w:rsidRDefault="00CB7A79" w:rsidP="001D5D2A"><w:pPr><w:pStyle w:val="ListParagraph"/><w:spacing w:line="276" w:lineRule="auto"/><w:ind w:left="0"/><w:jc w:val="center"/><w:rPr><w:rFonts w:ascii="Times New Roman" w:hAnsi="Times New Roman"/><w:b/><w:bCs/><w:sz w:val="24"/><w:szCs w:val="24"/></w:rPr></w:pPr></w:p></w:tc><w:tc><w:tcPr><w:tcW w:w="990" w:type="dxa"/></w:tcPr><w:p w:rsidR="00CB7A79" w:rsidRPr="00CB7A79" w:rsidRDefault="00CB7A79" w:rsidP="001D5D2A"><w:pPr><w:pStyle w:val="ListParagraph"/><w:spacing w:line="276" w:lineRule="auto"/><w:ind w:left="0"/><w:jc w:val="center"/><w:rPr><w:rFonts w:ascii="Times New Roman" w:hAnsi="Times New Roman"/><w:b/><w:bCs/><w:sz w:val="24"/><w:szCs w:val="24"/></w:rPr></w:pPr></w:p></w:tc></w:tr><w:tr w:rsidR="00CB7A79" w:rsidRPr="00CB7A79" w:rsidTr="001D5D2A"><w:tc><w:tcPr><w:tcW w:w="2970" w:type="dxa"/></w:tcPr><w:p w:rsidR="00CB7A79" w:rsidRPr="00CB7A79" w:rsidRDefault="00CB7A79" w:rsidP="001D5D2A"><w:pPr><w:pStyle w:val="ListParagraph"/><w:spacing w:line="276" w:lineRule="auto"/><w:ind w:left="0"/><w:jc w:val="center"/><w:rPr><w:rFonts w:ascii="Times New Roman" w:hAnsi="Times New Roman"/><w:b/><w:bCs/><w:sz w:val="24"/><w:szCs w:val="24"/></w:rPr></w:pPr><w:r w:rsidRPr="00CB7A79"><w:rPr><w:rFonts w:ascii="Times New Roman" w:hAnsi="Times New Roman"/><w:b/><w:bCs/><w:sz w:val="24"/><w:szCs w:val="24"/></w:rPr><w:t>Nuts</w:t></w:r></w:p></w:tc><w:tc><w:tcPr><w:tcW w:w="990" w:type="dxa"/></w:tcPr><w:p w:rsidR="00CB7A79" w:rsidRPr="00CB7A79" w:rsidRDefault="00CB7A79" w:rsidP="001D5D2A"><w:pPr><w:pStyle w:val="ListParagraph"/><w:spacing w:line="276" w:lineRule="auto"/><w:ind w:left="0"/><w:jc w:val="center"/><w:rPr><w:rFonts w:ascii="Times New Roman" w:hAnsi="Times New Roman"/><w:b/><w:bCs/><w:sz w:val="24"/><w:szCs w:val="24"/></w:rPr></w:pPr></w:p></w:tc><w:tc><w:tcPr><w:tcW w:w="990" w:type="dxa"/></w:tcPr><w:p w:rsidR="00CB7A79" w:rsidRPr="00CB7A79" w:rsidRDefault="00CB7A79" w:rsidP="001D5D2A"><w:pPr><w:pStyle w:val="ListParagraph"/><w:spacing w:line="276" w:lineRule="auto"/><w:ind w:left="0"/><w:jc w:val="center"/><w:rPr><w:rFonts w:ascii="Times New Roman" w:hAnsi="Times New Roman"/><w:b/><w:bCs/><w:sz w:val="24"/><w:szCs w:val="24"/></w:rPr></w:pPr></w:p></w:tc><w:tc><w:tcPr><w:tcW w:w="990" w:type="dxa"/></w:tcPr><w:p w:rsidR="00CB7A79" w:rsidRPr="00CB7A79" w:rsidRDefault="00CB7A79" w:rsidP="001D5D2A"><w:pPr><w:pStyle w:val="ListParagraph"/><w:spacing w:line="276" w:lineRule="auto"/><w:ind w:left="0"/><w:jc w:val="center"/><w:rPr><w:rFonts w:ascii="Times New Roman" w:hAnsi="Times New Roman"/><w:b/><w:bCs/><w:sz w:val="24"/><w:szCs w:val="24"/></w:rPr></w:pPr></w:p></w:tc></w:tr><w:tr w:rsidR="00CB7A79" w:rsidRPr="00CB7A79" w:rsidTr="001D5D2A"><w:tc><w:tcPr><w:tcW w:w="2970" w:type="dxa"/></w:tcPr><w:p w:rsidR="00CB7A79" w:rsidRPr="00CB7A79" w:rsidRDefault="00CB7A79" w:rsidP="001D5D2A"><w:pPr><w:pStyle w:val="ListParagraph"/><w:spacing w:line="276" w:lineRule="auto"/><w:ind w:left="0"/><w:jc w:val="center"/><w:rPr><w:rFonts w:ascii="Times New Roman" w:hAnsi="Times New Roman"/><w:b/><w:bCs/><w:sz w:val="24"/><w:szCs w:val="24"/></w:rPr></w:pPr><w:r w:rsidRPr="00CB7A79"><w:rPr><w:rFonts w:ascii="Times New Roman" w:hAnsi="Times New Roman"/><w:b/><w:bCs/><w:sz w:val="24"/><w:szCs w:val="24"/></w:rPr><w:t>Rice</w:t></w:r></w:p></w:tc><w:tc><w:tcPr><w:tcW w:w="990" w:type="dxa"/></w:tcPr><w:p w:rsidR="00CB7A79" w:rsidRPr="00CB7A79" w:rsidRDefault="00CB7A79" w:rsidP="001D5D2A"><w:pPr><w:pStyle w:val="ListParagraph"/><w:spacing w:line="276" w:lineRule="auto"/><w:ind w:left="0"/><w:jc w:val="center"/><w:rPr><w:rFonts w:ascii="Times New Roman" w:hAnsi="Times New Roman"/><w:b/><w:bCs/><w:sz w:val="24"/><w:szCs w:val="24"/></w:rPr></w:pPr></w:p></w:tc><w:tc><w:tcPr><w:tcW w:w="990" w:type="dxa"/></w:tcPr><w:p w:rsidR="00CB7A79" w:rsidRPr="00CB7A79" w:rsidRDefault="00CB7A79" w:rsidP="001D5D2A"><w:pPr><w:pStyle w:val="ListParagraph"/><w:spacing w:line="276" w:lineRule="auto"/><w:ind w:left="0"/><w:jc w:val="center"/><w:rPr><w:rFonts w:ascii="Times New Roman" w:hAnsi="Times New Roman"/><w:b/><w:bCs/><w:sz w:val="24"/><w:szCs w:val="24"/></w:rPr></w:pPr></w:p></w:tc><w:tc><w:tcPr><w:tcW w:w="990" w:type="dxa"/></w:tcPr><w:p w:rsidR="00CB7A79" w:rsidRPr="00CB7A79" w:rsidRDefault="00CB7A79" w:rsidP="001D5D2A"><w:pPr><w:pStyle w:val="ListParagraph"/><w:spacing w:line="276" w:lineRule="auto"/><w:ind w:left="0"/><w:jc w:val="center"/><w:rPr><w:rFonts w:ascii="Times New Roman" w:hAnsi="Times New Roman"/><w:b/><w:bCs/><w:sz w:val="24"/><w:szCs w:val="24"/></w:rPr></w:pPr></w:p></w:tc></w:tr><w:tr w:rsidR="00CB7A79" w:rsidRPr="00CB7A79" w:rsidTr="001D5D2A"><w:tc><w:tcPr><w:tcW w:w="2970" w:type="dxa"/></w:tcPr><w:p w:rsidR="00CB7A79" w:rsidRPr="00CB7A79" w:rsidRDefault="00CB7A79" w:rsidP="001D5D2A"><w:pPr><w:pStyle w:val="ListParagraph"/><w:spacing w:line="276" w:lineRule="auto"/><w:ind w:left="0"/><w:jc w:val="center"/><w:rPr><w:rFonts w:ascii="Times New Roman" w:hAnsi="Times New Roman"/><w:b/><w:bCs/><w:sz w:val="24"/><w:szCs w:val="24"/></w:rPr></w:pPr><w:r w:rsidRPr="00CB7A79"><w:rPr><w:rFonts w:ascii="Times New Roman" w:hAnsi="Times New Roman"/><w:b/><w:bCs/><w:sz w:val="24"/><w:szCs w:val="24"/></w:rPr><w:t>Cooked Oatmeal</w:t></w:r></w:p></w:tc><w:tc><w:tcPr><w:tcW w:w="990" w:type="dxa"/></w:tcPr><w:p w:rsidR="00CB7A79" w:rsidRPr="00CB7A79" w:rsidRDefault="00CB7A79" w:rsidP="001D5D2A"><w:pPr><w:pStyle w:val="ListParagraph"/><w:spacing w:line="276" w:lineRule="auto"/><w:ind w:left="0"/><w:jc w:val="center"/><w:rPr><w:rFonts w:ascii="Times New Roman" w:hAnsi="Times New Roman"/><w:b/><w:bCs/><w:sz w:val="24"/><w:szCs w:val="24"/></w:rPr></w:pPr></w:p></w:tc><w:tc><w:tcPr><w:tcW w:w="990" w:type="dxa"/></w:tcPr><w:p w:rsidR="00CB7A79" w:rsidRPr="00CB7A79" w:rsidRDefault="00CB7A79" w:rsidP="001D5D2A"><w:pPr><w:pStyle w:val="ListParagraph"/><w:spacing w:line="276" w:lineRule="auto"/><w:ind w:left="0"/><w:jc w:val="center"/><w:rPr><w:rFonts w:ascii="Times New Roman" w:hAnsi="Times New Roman"/><w:b/><w:bCs/><w:sz w:val="24"/><w:szCs w:val="24"/></w:rPr></w:pPr></w:p></w:tc><w:tc><w:tcPr><w:tcW w:w="990" w:type="dxa"/></w:tcPr><w:p w:rsidR="00CB7A79" w:rsidRPr="00CB7A79" w:rsidRDefault="00CB7A79" w:rsidP="001D5D2A"><w:pPr><w:pStyle w:val="ListParagraph"/><w:spacing w:line="276" w:lineRule="auto"/><w:ind w:left="0"/><w:jc w:val="center"/><w:rPr><w:rFonts w:ascii="Times New Roman" w:hAnsi="Times New Roman"/><w:b/><w:bCs/><w:sz w:val="24"/><w:szCs w:val="24"/></w:rPr></w:pPr></w:p></w:tc></w:tr></w:tbl><w:p w:rsidR="00CB7A79" w:rsidRPr="00CB7A79" w:rsidRDefault="00CB7A79" w:rsidP="00CB7A79"><w:pPr><w:pStyle w:val="ListParagraph"/><w:numPr><w:ilvl w:val="0"/><w:numId w:val="2"/></w:numPr><w:spacing w:line="276" w:lineRule="auto"/><w:rPr><w:rFonts w:ascii="Times New Roman" w:hAnsi="Times New Roman"/><w:sz w:val="24"/><w:szCs w:val="24"/></w:rPr></w:pPr><w:r w:rsidRPr="00CB7A79"><w:rPr><w:rFonts w:ascii="Times New Roman" w:hAnsi="Times New Roman"/><w:sz w:val="24"/><w:szCs w:val="24"/></w:rPr><w:t>Do you think these are high or low in salt? Check one box per food.</w:t></w:r></w:p><w:tbl><w:tblPr><w:tblW w:w="0" w:type="auto"/><w:tblInd w:w="2178" w:type="dxa"/><w:tblBorders><w:top w:val="single" w:sz="4" w:space="0" w:color="auto"/><w:left w:val="single" w:sz="4" w:space="0" w:color="auto"/><w:bottom w:val="single" w:sz="4" w:space="0" w:color="auto"/><w:right w:val="single" w:sz="4" w:space="0" w:color="auto"/><w:insideH w:val="single" w:sz="4" w:space="0" w:color="auto"/><w:insideV w:val="single" w:sz="4" w:space="0" w:color="auto"/></w:tblBorders><w:tblLook w:val="04A0" w:firstRow="1" w:lastRow="0" w:firstColumn="1" w:lastColumn="0" w:noHBand="0" w:noVBand="1"/></w:tblPr><w:tblGrid><w:gridCol w:w="2970"/><w:gridCol w:w="990"/><w:gridCol w:w="990"/><w:gridCol w:w="990"/></w:tblGrid><w:tr w:rsidR="00CB7A79" w:rsidRPr="00CB7A79" w:rsidTr="001D5D2A"><w:tc><w:tcPr><w:tcW w:w="2970" w:type="dxa"/><w:tcBorders><w:top w:val="nil"/><w:left w:val="nil"/></w:tcBorders></w:tcPr><w:p w:rsidR="00CB7A79" w:rsidRPr="00CB7A79" w:rsidRDefault="00CB7A79" w:rsidP="001D5D2A"><w:pPr><w:pStyle w:val="ListParagraph"/><w:spacing w:line="276" w:lineRule="auto"/><w:ind w:left="0"/><w:jc w:val="center"/><w:rPr><w:rFonts w:ascii="Times New Roman" w:hAnsi="Times New Roman"/><w:b/><w:bCs/><w:sz w:val="24"/><w:szCs w:val="24"/></w:rPr></w:pPr></w:p></w:tc><w:tc><w:tcPr><w:tcW w:w="990" w:type="dxa"/></w:tcPr><w:p w:rsidR="00CB7A79" w:rsidRPr="00CB7A79" w:rsidRDefault="00CB7A79" w:rsidP="001D5D2A"><w:pPr><w:pStyle w:val="ListParagraph"/><w:spacing w:line="276" w:lineRule="auto"/><w:ind w:left="0"/><w:jc w:val="center"/><w:rPr><w:rFonts w:ascii="Times New Roman" w:hAnsi="Times New Roman"/><w:b/><w:bCs/><w:sz w:val="24"/><w:szCs w:val="24"/></w:rPr></w:pPr><w:r w:rsidRPr="00CB7A79"><w:rPr><w:rFonts w:ascii="Times New Roman" w:hAnsi="Times New Roman"/><w:b/><w:bCs/><w:sz w:val="24"/><w:szCs w:val="24"/></w:rPr><w:t>High</w:t></w:r></w:p></w:tc><w:tc><w:tcPr><w:tcW w:w="990" w:type="dxa"/></w:tcPr><w:p w:rsidR="00CB7A79" w:rsidRPr="00CB7A79" w:rsidRDefault="00CB7A79" w:rsidP="001D5D2A"><w:pPr><w:pStyle w:val="ListParagraph"/><w:spacing w:line="276" w:lineRule="auto"/><w:ind w:left="0"/><w:jc w:val="center"/><w:rPr><w:rFonts w:ascii="Times New Roman" w:hAnsi="Times New Roman"/><w:b/><w:bCs/><w:sz w:val="24"/><w:szCs w:val="24"/></w:rPr></w:pPr><w:r w:rsidRPr="00CB7A79"><w:rPr><w:rFonts w:ascii="Times New Roman" w:hAnsi="Times New Roman"/><w:b/><w:bCs/><w:sz w:val="24"/><w:szCs w:val="24"/></w:rPr><w:t>Low</w:t></w:r></w:p></w:tc><w:tc><w:tcPr><w:tcW w:w="990" w:type="dxa"/></w:tcPr><w:p w:rsidR="00CB7A79" w:rsidRPr="00CB7A79" w:rsidRDefault="00CB7A79" w:rsidP="001D5D2A"><w:pPr><w:pStyle w:val="ListParagraph"/><w:spacing w:line="276" w:lineRule="auto"/><w:ind w:left="0"/><w:jc w:val="center"/><w:rPr><w:rFonts w:ascii="Times New Roman" w:hAnsi="Times New Roman"/><w:b/><w:bCs/><w:sz w:val="24"/><w:szCs w:val="24"/></w:rPr></w:pPr><w:r w:rsidRPr="00CB7A79"><w:rPr><w:rFonts w:ascii="Times New Roman" w:hAnsi="Times New Roman"/><w:b/><w:bCs/><w:sz w:val="24"/><w:szCs w:val="24"/></w:rPr><w:t>Not sure</w:t></w:r></w:p></w:tc></w:tr><w:tr w:rsidR="00CB7A79" w:rsidRPr="00CB7A79" w:rsidTr="001D5D2A"><w:tc><w:tcPr><w:tcW w:w="2970" w:type="dxa"/></w:tcPr><w:p w:rsidR="00CB7A79" w:rsidRPr="00CB7A79" w:rsidRDefault="00CB7A79" w:rsidP="001D5D2A"><w:pPr><w:pStyle w:val="ListParagraph"/><w:spacing w:line="276" w:lineRule="auto"/><w:ind w:left="0"/><w:jc w:val="center"/><w:rPr><w:rFonts w:ascii="Times New Roman" w:hAnsi="Times New Roman"/><w:b/><w:bCs/><w:sz w:val="24"/><w:szCs w:val="24"/></w:rPr></w:pPr><w:r w:rsidRPr="00CB7A79"><w:rPr><w:rFonts w:ascii="Times New Roman" w:hAnsi="Times New Roman"/><w:b/><w:bCs/><w:sz w:val="24"/><w:szCs w:val="24"/></w:rPr><w:t>Sausages</w:t></w:r></w:p></w:tc><w:tc><w:tcPr><w:tcW w:w="990" w:type="dxa"/></w:tcPr><w:p w:rsidR="00CB7A79" w:rsidRPr="00CB7A79" w:rsidRDefault="00CB7A79" w:rsidP="001D5D2A"><w:pPr><w:pStyle w:val="ListParagraph"/><w:spacing w:line="276" w:lineRule="auto"/><w:ind w:left="0"/><w:jc w:val="center"/><w:rPr><w:rFonts w:ascii="Times New Roman" w:hAnsi="Times New Roman"/><w:b/><w:bCs/><w:sz w:val="24"/><w:szCs w:val="24"/></w:rPr></w:pPr></w:p></w:tc><w:tc><w:tcPr><w:tcW w:w="990" w:type="dxa"/></w:tcPr><w:p w:rsidR="00CB7A79" w:rsidRPr="00CB7A79" w:rsidRDefault="00CB7A79" w:rsidP="001D5D2A"><w:pPr><w:pStyle w:val="ListParagraph"/><w:spacing w:line="276" w:lineRule="auto"/><w:ind w:left="0"/><w:jc w:val="center"/><w:rPr><w:rFonts w:ascii="Times New Roman" w:hAnsi="Times New Roman"/><w:b/><w:bCs/><w:sz w:val="24"/><w:szCs w:val="24"/></w:rPr></w:pPr></w:p></w:tc><w:tc><w:tcPr><w:tcW w:w="990" w:type="dxa"/></w:tcPr><w:p w:rsidR="00CB7A79" w:rsidRPr="00CB7A79" w:rsidRDefault="00CB7A79" w:rsidP="001D5D2A"><w:pPr><w:pStyle w:val="ListParagraph"/><w:spacing w:line="276" w:lineRule="auto"/><w:ind w:left="0"/><w:jc w:val="center"/><w:rPr><w:rFonts w:ascii="Times New Roman" w:hAnsi="Times New Roman"/><w:b/><w:bCs/><w:sz w:val="24"/><w:szCs w:val="24"/></w:rPr></w:pPr></w:p></w:tc></w:tr><w:tr w:rsidR="00CB7A79" w:rsidRPr="00CB7A79" w:rsidTr="001D5D2A"><w:tc><w:tcPr><w:tcW w:w="2970" w:type="dxa"/></w:tcPr><w:p w:rsidR="00CB7A79" w:rsidRPr="00CB7A79" w:rsidRDefault="00CB7A79" w:rsidP="001D5D2A"><w:pPr><w:pStyle w:val="ListParagraph"/><w:spacing w:line="276" w:lineRule="auto"/><w:ind w:left="0"/><w:jc w:val="center"/><w:rPr><w:rFonts w:ascii="Times New Roman" w:hAnsi="Times New Roman"/><w:b/><w:bCs/><w:sz w:val="24"/><w:szCs w:val="24"/></w:rPr></w:pPr><w:r w:rsidRPr="00CB7A79"><w:rPr><w:rFonts w:ascii="Times New Roman" w:hAnsi="Times New Roman"/><w:b/><w:bCs/><w:sz w:val="24"/><w:szCs w:val="24"/></w:rPr><w:t>Pasta</w:t></w:r></w:p></w:tc><w:tc><w:tcPr><w:tcW w:w="990" w:type="dxa"/></w:tcPr><w:p w:rsidR="00CB7A79" w:rsidRPr="00CB7A79" w:rsidRDefault="00CB7A79" w:rsidP="001D5D2A"><w:pPr><w:pStyle w:val="ListParagraph"/><w:spacing w:line="276" w:lineRule="auto"/><w:ind w:left="0"/><w:jc w:val="center"/><w:rPr><w:rFonts w:ascii="Times New Roman" w:hAnsi="Times New Roman"/><w:b/><w:bCs/><w:sz w:val="24"/><w:szCs w:val="24"/></w:rPr></w:pPr></w:p></w:tc><w:tc><w:tcPr><w:tcW w:w="990" w:type="dxa"/></w:tcPr><w:p w:rsidR="00CB7A79" w:rsidRPr="00CB7A79" w:rsidRDefault="00CB7A79" w:rsidP="001D5D2A"><w:pPr><w:pStyle w:val="ListParagraph"/><w:spacing w:line="276" w:lineRule="auto"/><w:ind w:left="0"/><w:jc w:val="center"/><w:rPr><w:rFonts w:ascii="Times New Roman" w:hAnsi="Times New Roman"/><w:b/><w:bCs/><w:sz w:val="24"/><w:szCs w:val="24"/></w:rPr></w:pPr></w:p></w:tc><w:tc><w:tcPr><w:tcW w:w="990" w:type="dxa"/></w:tcPr><w:p w:rsidR="00CB7A79" w:rsidRPr="00CB7A79" w:rsidRDefault="00CB7A79" w:rsidP="001D5D2A"><w:pPr><w:pStyle w:val="ListParagraph"/><w:spacing w:line="276" w:lineRule="auto"/><w:ind w:left="0"/><w:jc w:val="center"/><w:rPr><w:rFonts w:ascii="Times New Roman" w:hAnsi="Times New Roman"/><w:b/><w:bCs/><w:sz w:val="24"/><w:szCs w:val="24"/></w:rPr></w:pPr></w:p></w:tc></w:tr><w:tr w:rsidR="00CB7A79" w:rsidRPr="00CB7A79" w:rsidTr="001D5D2A"><w:tc><w:tcPr><w:tcW w:w="2970" w:type="dxa"/></w:tcPr><w:p w:rsidR="00CB7A79" w:rsidRPr="00CB7A79" w:rsidRDefault="00CB7A79" w:rsidP="001D5D2A"><w:pPr><w:pStyle w:val="ListParagraph"/><w:spacing w:line="276" w:lineRule="auto"/><w:ind w:left="0"/><w:jc w:val="center"/><w:rPr><w:rFonts w:ascii="Times New Roman" w:hAnsi="Times New Roman"/><w:b/><w:bCs/><w:sz w:val="24"/><w:szCs w:val="24"/></w:rPr></w:pPr><w:r w:rsidRPr="00CB7A79"><w:rPr><w:rFonts w:ascii="Times New Roman" w:hAnsi="Times New Roman"/><w:b/><w:bCs/><w:sz w:val="24"/><w:szCs w:val="24"/></w:rPr><w:t>Fish</w:t></w:r></w:p></w:tc><w:tc><w:tcPr><w:tcW w:w="990" w:type="dxa"/></w:tcPr><w:p w:rsidR="00CB7A79" w:rsidRPr="00CB7A79" w:rsidRDefault="00CB7A79" w:rsidP="001D5D2A"><w:pPr><w:pStyle w:val="ListParagraph"/><w:spacing w:line="276" w:lineRule="auto"/><w:ind w:left="0"/><w:jc w:val="center"/><w:rPr><w:rFonts w:ascii="Times New Roman" w:hAnsi="Times New Roman"/><w:b/><w:bCs/><w:sz w:val="24"/><w:szCs w:val="24"/></w:rPr></w:pPr></w:p></w:tc><w:tc><w:tcPr><w:tcW w:w="990" w:type="dxa"/></w:tcPr><w:p w:rsidR="00CB7A79" w:rsidRPr="00CB7A79" w:rsidRDefault="00CB7A79" w:rsidP="001D5D2A"><w:pPr><w:pStyle w:val="ListParagraph"/><w:spacing w:line="276" w:lineRule="auto"/><w:ind w:left="0"/><w:jc w:val="center"/><w:rPr><w:rFonts w:ascii="Times New Roman" w:hAnsi="Times New Roman"/><w:b/><w:bCs/><w:sz w:val="24"/><w:szCs w:val="24"/></w:rPr></w:pPr></w:p></w:tc><w:tc><w:tcPr><w:tcW w:w="990" w:type="dxa"/></w:tcPr><w:p w:rsidR="00CB7A79" w:rsidRPr="00CB7A79" w:rsidRDefault="00CB7A79" w:rsidP="001D5D2A"><w:pPr><w:pStyle w:val="ListParagraph"/><w:spacing w:line="276" w:lineRule="auto"/><w:ind w:left="0"/><w:jc w:val="center"/><w:rPr><w:rFonts w:ascii="Times New Roman" w:hAnsi="Times New Roman"/><w:b/><w:bCs/><w:sz w:val="24"/><w:szCs w:val="24"/></w:rPr></w:pPr></w:p></w:tc></w:tr><w:tr w:rsidR="00CB7A79" w:rsidRPr="00CB7A79" w:rsidTr="001D5D2A"><w:tc><w:tcPr><w:tcW w:w="2970" w:type="dxa"/></w:tcPr><w:p w:rsidR="00CB7A79" w:rsidRPr="00CB7A79" w:rsidRDefault="00CB7A79" w:rsidP="001D5D2A"><w:pPr><w:pStyle w:val="ListParagraph"/><w:spacing w:line="276" w:lineRule="auto"/><w:ind w:left="0"/><w:jc w:val="center"/><w:rPr><w:rFonts w:ascii="Times New Roman" w:hAnsi="Times New Roman"/><w:b/><w:bCs/><w:sz w:val="24"/><w:szCs w:val="24"/></w:rPr></w:pPr><w:r w:rsidRPr="00CB7A79"><w:rPr><w:rFonts w:ascii="Times New Roman" w:hAnsi="Times New Roman"/><w:b/><w:bCs/><w:sz w:val="24"/><w:szCs w:val="24"/></w:rPr><w:t>Red Meat</w:t></w:r></w:p></w:tc><w:tc><w:tcPr><w:tcW w:w="990" w:type="dxa"/></w:tcPr><w:p w:rsidR="00CB7A79" w:rsidRPr="00CB7A79" w:rsidRDefault="00CB7A79" w:rsidP="001D5D2A"><w:pPr><w:pStyle w:val="ListParagraph"/><w:spacing w:line="276" w:lineRule="auto"/><w:ind w:left="0"/><w:jc w:val="center"/><w:rPr><w:rFonts w:ascii="Times New Roman" w:hAnsi="Times New Roman"/><w:b/><w:bCs/><w:sz w:val="24"/><w:szCs w:val="24"/></w:rPr></w:pPr></w:p></w:tc><w:tc><w:tcPr><w:tcW w:w="990" w:type="dxa"/></w:tcPr><w:p w:rsidR="00CB7A79" w:rsidRPr="00CB7A79" w:rsidRDefault="00CB7A79" w:rsidP="001D5D2A"><w:pPr><w:pStyle w:val="ListParagraph"/><w:spacing w:line="276" w:lineRule="auto"/><w:ind w:left="0"/><w:jc w:val="center"/><w:rPr><w:rFonts w:ascii="Times New Roman" w:hAnsi="Times New Roman"/><w:b/><w:bCs/><w:sz w:val="24"/><w:szCs w:val="24"/></w:rPr></w:pPr></w:p></w:tc><w:tc><w:tcPr><w:tcW w:w="990" w:type="dxa"/></w:tcPr><w:p w:rsidR="00CB7A79" w:rsidRPr="00CB7A79" w:rsidRDefault="00CB7A79" w:rsidP="001D5D2A"><w:pPr><w:pStyle w:val="ListParagraph"/><w:spacing w:line="276" w:lineRule="auto"/><w:ind w:left="0"/><w:jc w:val="center"/><w:rPr><w:rFonts w:ascii="Times New Roman" w:hAnsi="Times New Roman"/><w:b/><w:bCs/><w:sz w:val="24"/><w:szCs w:val="24"/></w:rPr></w:pPr></w:p></w:tc></w:tr><w:tr w:rsidR="00CB7A79" w:rsidRPr="00CB7A79" w:rsidTr="001D5D2A"><w:tc><w:tcPr><w:tcW w:w="2970" w:type="dxa"/></w:tcPr><w:p w:rsidR="00CB7A79" w:rsidRPr="00CB7A79" w:rsidRDefault="00CB7A79" w:rsidP="001D5D2A"><w:pPr><w:pStyle w:val="ListParagraph"/><w:spacing w:line="276" w:lineRule="auto"/><w:ind w:left="0"/><w:jc w:val="center"/><w:rPr><w:rFonts w:ascii="Times New Roman" w:hAnsi="Times New Roman"/><w:b/><w:bCs/><w:sz w:val="24"/><w:szCs w:val="24"/></w:rPr></w:pPr><w:r w:rsidRPr="00CB7A79"><w:rPr><w:rFonts w:ascii="Times New Roman" w:hAnsi="Times New Roman"/><w:b/><w:bCs/><w:sz w:val="24"/><w:szCs w:val="24"/></w:rPr><w:t>Frozen vegetables</w:t></w:r></w:p></w:tc><w:tc><w:tcPr><w:tcW w:w="990" w:type="dxa"/></w:tcPr><w:p w:rsidR="00CB7A79" w:rsidRPr="00CB7A79" w:rsidRDefault="00CB7A79" w:rsidP="001D5D2A"><w:pPr><w:pStyle w:val="ListParagraph"/><w:spacing w:line="276" w:lineRule="auto"/><w:ind w:left="0"/><w:jc w:val="center"/><w:rPr><w:rFonts w:ascii="Times New Roman" w:hAnsi="Times New Roman"/><w:b/><w:bCs/><w:sz w:val="24"/><w:szCs w:val="24"/></w:rPr></w:pPr></w:p></w:tc><w:tc><w:tcPr><w:tcW w:w="990" w:type="dxa"/></w:tcPr><w:p w:rsidR="00CB7A79" w:rsidRPr="00CB7A79" w:rsidRDefault="00CB7A79" w:rsidP="001D5D2A"><w:pPr><w:pStyle w:val="ListParagraph"/><w:spacing w:line="276" w:lineRule="auto"/><w:ind w:left="0"/><w:jc w:val="center"/><w:rPr><w:rFonts w:ascii="Times New Roman" w:hAnsi="Times New Roman"/><w:b/><w:bCs/><w:sz w:val="24"/><w:szCs w:val="24"/></w:rPr></w:pPr></w:p></w:tc><w:tc><w:tcPr><w:tcW w:w="990" w:type="dxa"/></w:tcPr><w:p w:rsidR="00CB7A79" w:rsidRPr="00CB7A79" w:rsidRDefault="00CB7A79" w:rsidP="001D5D2A"><w:pPr><w:pStyle w:val="ListParagraph"/><w:spacing w:line="276" w:lineRule="auto"/><w:ind w:left="0"/><w:jc w:val="center"/><w:rPr><w:rFonts w:ascii="Times New Roman" w:hAnsi="Times New Roman"/><w:b/><w:bCs/><w:sz w:val="24"/><w:szCs w:val="24"/></w:rPr></w:pPr></w:p></w:tc></w:tr><w:tr w:rsidR="00CB7A79" w:rsidRPr="00CB7A79" w:rsidTr="001D5D2A"><w:tc><w:tcPr><w:tcW w:w="2970" w:type="dxa"/></w:tcPr><w:p w:rsidR="00CB7A79" w:rsidRPr="00CB7A79" w:rsidRDefault="00CB7A79" w:rsidP="001D5D2A"><w:pPr><w:pStyle w:val="ListParagraph"/><w:spacing w:line="276" w:lineRule="auto"/><w:ind w:left="0"/><w:jc w:val="center"/><w:rPr><w:rFonts w:ascii="Times New Roman" w:hAnsi="Times New Roman"/><w:b/><w:bCs/><w:sz w:val="24"/><w:szCs w:val="24"/></w:rPr></w:pPr><w:r w:rsidRPr="00CB7A79"><w:rPr><w:rFonts w:ascii="Times New Roman" w:hAnsi="Times New Roman"/><w:b/><w:bCs/><w:sz w:val="24"/><w:szCs w:val="24"/></w:rPr><w:t>Cheese</w:t></w:r></w:p></w:tc><w:tc><w:tcPr><w:tcW w:w="990" w:type="dxa"/></w:tcPr><w:p w:rsidR="00CB7A79" w:rsidRPr="00CB7A79" w:rsidRDefault="00CB7A79" w:rsidP="001D5D2A"><w:pPr><w:pStyle w:val="ListParagraph"/><w:spacing w:line="276" w:lineRule="auto"/><w:ind w:left="0"/><w:jc w:val="center"/><w:rPr><w:rFonts w:ascii="Times New Roman" w:hAnsi="Times New Roman"/><w:b/><w:bCs/><w:sz w:val="24"/><w:szCs w:val="24"/></w:rPr></w:pPr></w:p></w:tc><w:tc><w:tcPr><w:tcW w:w="990" w:type="dxa"/></w:tcPr><w:p w:rsidR="00CB7A79" w:rsidRPr="00CB7A79" w:rsidRDefault="00CB7A79" w:rsidP="001D5D2A"><w:pPr><w:pStyle w:val="ListParagraph"/><w:spacing w:line="276" w:lineRule="auto"/><w:ind w:left="0"/><w:jc w:val="center"/><w:rPr><w:rFonts w:ascii="Times New Roman" w:hAnsi="Times New Roman"/><w:b/><w:bCs/><w:sz w:val="24"/><w:szCs w:val="24"/></w:rPr></w:pPr></w:p></w:tc><w:tc><w:tcPr><w:tcW w:w="990" w:type="dxa"/></w:tcPr><w:p w:rsidR="00CB7A79" w:rsidRPr="00CB7A79" w:rsidRDefault="00CB7A79" w:rsidP="001D5D2A"><w:pPr><w:pStyle w:val="ListParagraph"/><w:spacing w:line="276" w:lineRule="auto"/><w:ind w:left="0"/><w:jc w:val="center"/><w:rPr><w:rFonts w:ascii="Times New Roman" w:hAnsi="Times New Roman"/><w:b/><w:bCs/><w:sz w:val="24"/><w:szCs w:val="24"/></w:rPr></w:pPr></w:p></w:tc></w:tr></w:tbl><w:p w:rsidR="00CB7A79" w:rsidRPr="00CB7A79" w:rsidRDefault="00CB7A79" w:rsidP="00CB7A79"><w:pPr><w:pStyle w:val="ListParagraph"/><w:numPr><w:ilvl w:val="0"/><w:numId w:val="2"/></w:numPr><w:spacing w:line="276" w:lineRule="auto"/><w:rPr><w:rFonts w:ascii="Times New Roman" w:hAnsi="Times New Roman"/><w:sz w:val="24"/><w:szCs w:val="24"/></w:rPr></w:pPr><w:r w:rsidRPr="00CB7A79"><w:rPr><w:rFonts w:ascii="Times New Roman" w:hAnsi="Times New Roman"/><w:sz w:val="24"/><w:szCs w:val="24"/></w:rPr><w:t>Do you think these are high or low in protein? Check one box per food.</w:t></w:r></w:p><w:tbl><w:tblPr><w:tblW w:w="0" w:type="auto"/><w:tblInd w:w="2178" w:type="dxa"/><w:tblBorders><w:top w:val="single" w:sz="4" w:space="0" w:color="auto"/><w:left w:val="single" w:sz="4" w:space="0" w:color="auto"/><w:bottom w:val="single" w:sz="4" w:space="0" w:color="auto"/><w:right w:val="single" w:sz="4" w:space="0" w:color="auto"/><w:insideH w:val="single" w:sz="4" w:space="0" w:color="auto"/><w:insideV w:val="single" w:sz="4" w:space="0" w:color="auto"/></w:tblBorders><w:tblLook w:val="04A0" w:firstRow="1" w:lastRow="0" w:firstColumn="1" w:lastColumn="0" w:noHBand="0" w:noVBand="1"/></w:tblPr><w:tblGrid><w:gridCol w:w="2970"/><w:gridCol w:w="990"/><w:gridCol w:w="990"/><w:gridCol w:w="990"/></w:tblGrid><w:tr w:rsidR="00CB7A79" w:rsidRPr="00CB7A79" w:rsidTr="001D5D2A"><w:tc><w:tcPr><w:tcW w:w="2970" w:type="dxa"/><w:tcBorders><w:top w:val="nil"/><w:left w:val="nil"/></w:tcBorders></w:tcPr><w:p w:rsidR="00CB7A79" w:rsidRPr="00CB7A79" w:rsidRDefault="00CB7A79" w:rsidP="001D5D2A"><w:pPr><w:pStyle w:val="ListParagraph"/><w:spacing w:line="276" w:lineRule="auto"/><w:ind w:left="0"/><w:jc w:val="center"/><w:rPr><w:rFonts w:ascii="Times New Roman" w:hAnsi="Times New Roman"/><w:b/><w:bCs/><w:sz w:val="24"/><w:szCs w:val="24"/></w:rPr></w:pPr></w:p></w:tc><w:tc><w:tcPr><w:tcW w:w="990" w:type="dxa"/></w:tcPr><w:p w:rsidR="00CB7A79" w:rsidRPr="00CB7A79" w:rsidRDefault="00CB7A79" w:rsidP="001D5D2A"><w:pPr><w:pStyle w:val="ListParagraph"/><w:spacing w:line="276" w:lineRule="auto"/><w:ind w:left="0"/><w:jc w:val="center"/><w:rPr><w:rFonts w:ascii="Times New Roman" w:hAnsi="Times New Roman"/><w:b/><w:bCs/><w:sz w:val="24"/><w:szCs w:val="24"/></w:rPr></w:pPr><w:r w:rsidRPr="00CB7A79"><w:rPr><w:rFonts w:ascii="Times New Roman" w:hAnsi="Times New Roman"/><w:b/><w:bCs/><w:sz w:val="24"/><w:szCs w:val="24"/></w:rPr><w:t>High</w:t></w:r></w:p></w:tc><w:tc><w:tcPr><w:tcW w:w="990" w:type="dxa"/></w:tcPr><w:p w:rsidR="00CB7A79" w:rsidRPr="00CB7A79" w:rsidRDefault="00CB7A79" w:rsidP="001D5D2A"><w:pPr><w:pStyle w:val="ListParagraph"/><w:spacing w:line="276" w:lineRule="auto"/><w:ind w:left="0"/><w:jc w:val="center"/><w:rPr><w:rFonts w:ascii="Times New Roman" w:hAnsi="Times New Roman"/><w:b/><w:bCs/><w:sz w:val="24"/><w:szCs w:val="24"/></w:rPr></w:pPr><w:r w:rsidRPr="00CB7A79"><w:rPr><w:rFonts w:ascii="Times New Roman" w:hAnsi="Times New Roman"/><w:b/><w:bCs/><w:sz w:val="24"/><w:szCs w:val="24"/></w:rPr><w:t>Low</w:t></w:r></w:p></w:tc><w:tc><w:tcPr><w:tcW w:w="990" w:type="dxa"/></w:tcPr><w:p w:rsidR="00CB7A79" w:rsidRPr="00CB7A79" w:rsidRDefault="00CB7A79" w:rsidP="001D5D2A"><w:pPr><w:pStyle w:val="ListParagraph"/><w:spacing w:line="276" w:lineRule="auto"/><w:ind w:left="0"/><w:jc w:val="center"/><w:rPr><w:rFonts w:ascii="Times New Roman" w:hAnsi="Times New Roman"/><w:b/><w:bCs/><w:sz w:val="24"/><w:szCs w:val="24"/></w:rPr></w:pPr><w:r w:rsidRPr="00CB7A79"><w:rPr><w:rFonts w:ascii="Times New Roman" w:hAnsi="Times New Roman"/><w:b/><w:bCs/><w:sz w:val="24"/><w:szCs w:val="24"/></w:rPr><w:t>Not sure</w:t></w:r></w:p></w:tc></w:tr><w:tr w:rsidR="00CB7A79" w:rsidRPr="00CB7A79" w:rsidTr="001D5D2A"><w:tc><w:tcPr><w:tcW w:w="2970" w:type="dxa"/></w:tcPr><w:p w:rsidR="00CB7A79" w:rsidRPr="00CB7A79" w:rsidRDefault="00CB7A79" w:rsidP="001D5D2A"><w:pPr><w:pStyle w:val="ListParagraph"/><w:spacing w:line="276" w:lineRule="auto"/><w:ind w:left="0"/><w:jc w:val="center"/><w:rPr><w:rFonts w:ascii="Times New Roman" w:hAnsi="Times New Roman"/><w:b/><w:bCs/><w:sz w:val="24"/><w:szCs w:val="24"/></w:rPr></w:pPr><w:r w:rsidRPr="00CB7A79"><w:rPr><w:rFonts w:ascii="Times New Roman" w:hAnsi="Times New Roman"/><w:b/><w:bCs/><w:sz w:val="24"/><w:szCs w:val="24"/></w:rPr><w:t>Chicken</w:t></w:r></w:p></w:tc><w:tc><w:tcPr><w:tcW w:w="990" w:type="dxa"/></w:tcPr><w:p w:rsidR="00CB7A79" w:rsidRPr="00CB7A79" w:rsidRDefault="00CB7A79" w:rsidP="001D5D2A"><w:pPr><w:pStyle w:val="ListParagraph"/><w:spacing w:line="276" w:lineRule="auto"/><w:ind w:left="0"/><w:jc w:val="center"/><w:rPr><w:rFonts w:ascii="Times New Roman" w:hAnsi="Times New Roman"/><w:b/><w:bCs/><w:sz w:val="24"/><w:szCs w:val="24"/></w:rPr></w:pPr></w:p></w:tc><w:tc><w:tcPr><w:tcW w:w="990" w:type="dxa"/></w:tcPr><w:p w:rsidR="00CB7A79" w:rsidRPr="00CB7A79" w:rsidRDefault="00CB7A79" w:rsidP="001D5D2A"><w:pPr><w:pStyle w:val="ListParagraph"/><w:spacing w:line="276" w:lineRule="auto"/><w:ind w:left="0"/><w:jc w:val="center"/><w:rPr><w:rFonts w:ascii="Times New Roman" w:hAnsi="Times New Roman"/><w:b/><w:bCs/><w:sz w:val="24"/><w:szCs w:val="24"/></w:rPr></w:pPr></w:p></w:tc><w:tc><w:tcPr><w:tcW w:w="990" w:type="dxa"/></w:tcPr><w:p w:rsidR="00CB7A79" w:rsidRPr="00CB7A79" w:rsidRDefault="00CB7A79" w:rsidP="001D5D2A"><w:pPr><w:pStyle w:val="ListParagraph"/><w:spacing w:line="276" w:lineRule="auto"/><w:ind w:left="0"/><w:jc w:val="center"/><w:rPr><w:rFonts w:ascii="Times New Roman" w:hAnsi="Times New Roman"/><w:b/><w:bCs/><w:sz w:val="24"/><w:szCs w:val="24"/></w:rPr></w:pPr></w:p></w:tc></w:tr><w:tr w:rsidR="00CB7A79" w:rsidRPr="00CB7A79" w:rsidTr="001D5D2A"><w:tc><w:tcPr><w:tcW w:w="2970" w:type="dxa"/></w:tcPr><w:p w:rsidR="00CB7A79" w:rsidRPr="00CB7A79" w:rsidRDefault="00CB7A79" w:rsidP="001D5D2A"><w:pPr><w:pStyle w:val="ListParagraph"/><w:spacing w:line="276" w:lineRule="auto"/><w:ind w:left="0"/><w:jc w:val="center"/><w:rPr><w:rFonts w:ascii="Times New Roman" w:hAnsi="Times New Roman"/><w:b/><w:bCs/><w:sz w:val="24"/><w:szCs w:val="24"/></w:rPr></w:pPr><w:r w:rsidRPr="00CB7A79"><w:rPr><w:rFonts w:ascii="Times New Roman" w:hAnsi="Times New Roman"/><w:b/><w:bCs/><w:sz w:val="24"/><w:szCs w:val="24"/></w:rPr><w:t>Cheese</w:t></w:r></w:p></w:tc><w:tc><w:tcPr><w:tcW w:w="990" w:type="dxa"/></w:tcPr><w:p w:rsidR="00CB7A79" w:rsidRPr="00CB7A79" w:rsidRDefault="00CB7A79" w:rsidP="001D5D2A"><w:pPr><w:pStyle w:val="ListParagraph"/><w:spacing w:line="276" w:lineRule="auto"/><w:ind w:left="0"/><w:jc w:val="center"/><w:rPr><w:rFonts w:ascii="Times New Roman" w:hAnsi="Times New Roman"/><w:b/><w:bCs/><w:sz w:val="24"/><w:szCs w:val="24"/></w:rPr></w:pPr></w:p></w:tc><w:tc><w:tcPr><w:tcW w:w="990" w:type="dxa"/></w:tcPr><w:p w:rsidR="00CB7A79" w:rsidRPr="00CB7A79" w:rsidRDefault="00CB7A79" w:rsidP="001D5D2A"><w:pPr><w:pStyle w:val="ListParagraph"/><w:spacing w:line="276" w:lineRule="auto"/><w:ind w:left="0"/><w:jc w:val="center"/><w:rPr><w:rFonts w:ascii="Times New Roman" w:hAnsi="Times New Roman"/><w:b/><w:bCs/><w:sz w:val="24"/><w:szCs w:val="24"/></w:rPr></w:pPr></w:p></w:tc><w:tc><w:tcPr><w:tcW w:w="990" w:type="dxa"/></w:tcPr><w:p w:rsidR="00CB7A79" w:rsidRPr="00CB7A79" w:rsidRDefault="00CB7A79" w:rsidP="001D5D2A"><w:pPr><w:pStyle w:val="ListParagraph"/><w:spacing w:line="276" w:lineRule="auto"/><w:ind w:left="0"/><w:jc w:val="center"/><w:rPr><w:rFonts w:ascii="Times New Roman" w:hAnsi="Times New Roman"/><w:b/><w:bCs/><w:sz w:val="24"/><w:szCs w:val="24"/></w:rPr></w:pPr></w:p></w:tc></w:tr><w:tr w:rsidR="00CB7A79" w:rsidRPr="00CB7A79" w:rsidTr="001D5D2A"><w:tc><w:tcPr><w:tcW w:w="2970" w:type="dxa"/></w:tcPr><w:p w:rsidR="00CB7A79" w:rsidRPr="00CB7A79" w:rsidRDefault="00CB7A79" w:rsidP="001D5D2A"><w:pPr><w:pStyle w:val="ListParagraph"/><w:spacing w:line="276" w:lineRule="auto"/><w:ind w:left="0"/><w:jc w:val="center"/><w:rPr><w:rFonts w:ascii="Times New Roman" w:hAnsi="Times New Roman"/><w:b/><w:bCs/><w:sz w:val="24"/><w:szCs w:val="24"/></w:rPr></w:pPr><w:r w:rsidRPr="00CB7A79"><w:rPr><w:rFonts w:ascii="Times New Roman" w:hAnsi="Times New Roman"/><w:b/><w:bCs/><w:sz w:val="24"/><w:szCs w:val="24"/></w:rPr><w:t>Fruit</w:t></w:r></w:p></w:tc><w:tc><w:tcPr><w:tcW w:w="990" w:type="dxa"/></w:tcPr><w:p w:rsidR="00CB7A79" w:rsidRPr="00CB7A79" w:rsidRDefault="00CB7A79" w:rsidP="001D5D2A"><w:pPr><w:pStyle w:val="ListParagraph"/><w:spacing w:line="276" w:lineRule="auto"/><w:ind w:left="0"/><w:jc w:val="center"/><w:rPr><w:rFonts w:ascii="Times New Roman" w:hAnsi="Times New Roman"/><w:b/><w:bCs/><w:sz w:val="24"/><w:szCs w:val="24"/></w:rPr></w:pPr></w:p></w:tc><w:tc><w:tcPr><w:tcW w:w="990" w:type="dxa"/></w:tcPr><w:p w:rsidR="00CB7A79" w:rsidRPr="00CB7A79" w:rsidRDefault="00CB7A79" w:rsidP="001D5D2A"><w:pPr><w:pStyle w:val="ListParagraph"/><w:spacing w:line="276" w:lineRule="auto"/><w:ind w:left="0"/><w:jc w:val="center"/><w:rPr><w:rFonts w:ascii="Times New Roman" w:hAnsi="Times New Roman"/><w:b/><w:bCs/><w:sz w:val="24"/><w:szCs w:val="24"/></w:rPr></w:pPr></w:p></w:tc><w:tc><w:tcPr><w:tcW w:w="990" w:type="dxa"/></w:tcPr><w:p w:rsidR="00CB7A79" w:rsidRPr="00CB7A79" w:rsidRDefault="00CB7A79" w:rsidP="001D5D2A"><w:pPr><w:pStyle w:val="ListParagraph"/><w:spacing w:line="276" w:lineRule="auto"/><w:ind w:left="0"/><w:jc w:val="center"/><w:rPr><w:rFonts w:ascii="Times New Roman" w:hAnsi="Times New Roman"/><w:b/><w:bCs/><w:sz w:val="24"/><w:szCs w:val="24"/></w:rPr></w:pPr></w:p></w:tc></w:tr><w:tr w:rsidR="00CB7A79" w:rsidRPr="00CB7A79" w:rsidTr="001D5D2A"><w:tc><w:tcPr><w:tcW w:w="2970" w:type="dxa"/></w:tcPr><w:p w:rsidR="00CB7A79" w:rsidRPr="00CB7A79" w:rsidRDefault="00CB7A79" w:rsidP="001D5D2A"><w:pPr><w:pStyle w:val="ListParagraph"/><w:spacing w:line="276" w:lineRule="auto"/><w:ind w:left="0"/><w:jc w:val="center"/><w:rPr><w:rFonts w:ascii="Times New Roman" w:hAnsi="Times New Roman"/><w:b/><w:bCs/><w:sz w:val="24"/><w:szCs w:val="24"/></w:rPr></w:pPr><w:r w:rsidRPr="00CB7A79"><w:rPr><w:rFonts w:ascii="Times New Roman" w:hAnsi="Times New Roman"/><w:b/><w:bCs/><w:sz w:val="24"/><w:szCs w:val="24"/></w:rPr><w:t>Baked beans</w:t></w:r></w:p></w:tc><w:tc><w:tcPr><w:tcW w:w="990" w:type="dxa"/></w:tcPr><w:p w:rsidR="00CB7A79" w:rsidRPr="00CB7A79" w:rsidRDefault="00CB7A79" w:rsidP="001D5D2A"><w:pPr><w:pStyle w:val="ListParagraph"/><w:spacing w:line="276" w:lineRule="auto"/><w:ind w:left="0"/><w:jc w:val="center"/><w:rPr><w:rFonts w:ascii="Times New Roman" w:hAnsi="Times New Roman"/><w:b/><w:bCs/><w:sz w:val="24"/><w:szCs w:val="24"/></w:rPr></w:pPr></w:p></w:tc><w:tc><w:tcPr><w:tcW w:w="990" w:type="dxa"/></w:tcPr><w:p w:rsidR="00CB7A79" w:rsidRPr="00CB7A79" w:rsidRDefault="00CB7A79" w:rsidP="001D5D2A"><w:pPr><w:pStyle w:val="ListParagraph"/><w:spacing w:line="276" w:lineRule="auto"/><w:ind w:left="0"/><w:jc w:val="center"/><w:rPr><w:rFonts w:ascii="Times New Roman" w:hAnsi="Times New Roman"/><w:b/><w:bCs/><w:sz w:val="24"/><w:szCs w:val="24"/></w:rPr></w:pPr></w:p></w:tc><w:tc><w:tcPr><w:tcW w:w="990" w:type="dxa"/></w:tcPr><w:p w:rsidR="00CB7A79" w:rsidRPr="00CB7A79" w:rsidRDefault="00CB7A79" w:rsidP="001D5D2A"><w:pPr><w:pStyle w:val="ListParagraph"/><w:spacing w:line="276" w:lineRule="auto"/><w:ind w:left="0"/><w:jc w:val="center"/><w:rPr><w:rFonts w:ascii="Times New Roman" w:hAnsi="Times New Roman"/><w:b/><w:bCs/><w:sz w:val="24"/><w:szCs w:val="24"/></w:rPr></w:pPr></w:p></w:tc></w:tr><w:tr w:rsidR="00CB7A79" w:rsidRPr="00CB7A79" w:rsidTr="001D5D2A"><w:tc><w:tcPr><w:tcW w:w="2970" w:type="dxa"/></w:tcPr><w:p w:rsidR="00CB7A79" w:rsidRPr="00CB7A79" w:rsidRDefault="00CB7A79" w:rsidP="001D5D2A"><w:pPr><w:pStyle w:val="ListParagraph"/><w:spacing w:line="276" w:lineRule="auto"/><w:ind w:left="0"/><w:jc w:val="center"/><w:rPr><w:rFonts w:ascii="Times New Roman" w:hAnsi="Times New Roman"/><w:b/><w:bCs/><w:sz w:val="24"/><w:szCs w:val="24"/></w:rPr></w:pPr><w:r w:rsidRPr="00CB7A79"><w:rPr><w:rFonts w:ascii="Times New Roman" w:hAnsi="Times New Roman"/><w:b/><w:bCs/><w:sz w:val="24"/><w:szCs w:val="24"/></w:rPr><w:t>Butter</w:t></w:r></w:p></w:tc><w:tc><w:tcPr><w:tcW w:w="990" w:type="dxa"/></w:tcPr><w:p w:rsidR="00CB7A79" w:rsidRPr="00CB7A79" w:rsidRDefault="00CB7A79" w:rsidP="001D5D2A"><w:pPr><w:pStyle w:val="ListParagraph"/><w:spacing w:line="276" w:lineRule="auto"/><w:ind w:left="0"/><w:jc w:val="center"/><w:rPr><w:rFonts w:ascii="Times New Roman" w:hAnsi="Times New Roman"/><w:b/><w:bCs/><w:sz w:val="24"/><w:szCs w:val="24"/></w:rPr></w:pPr></w:p></w:tc><w:tc><w:tcPr><w:tcW w:w="990" w:type="dxa"/></w:tcPr><w:p w:rsidR="00CB7A79" w:rsidRPr="00CB7A79" w:rsidRDefault="00CB7A79" w:rsidP="001D5D2A"><w:pPr><w:pStyle w:val="ListParagraph"/><w:spacing w:line="276" w:lineRule="auto"/><w:ind w:left="0"/><w:jc w:val="center"/><w:rPr><w:rFonts w:ascii="Times New Roman" w:hAnsi="Times New Roman"/><w:b/><w:bCs/><w:sz w:val="24"/><w:szCs w:val="24"/></w:rPr></w:pPr></w:p></w:tc><w:tc><w:tcPr><w:tcW w:w="990" w:type="dxa"/></w:tcPr><w:p w:rsidR="00CB7A79" w:rsidRPr="00CB7A79" w:rsidRDefault="00CB7A79" w:rsidP="001D5D2A"><w:pPr><w:pStyle w:val="ListParagraph"/><w:spacing w:line="276" w:lineRule="auto"/><w:ind w:left="0"/><w:jc w:val="center"/><w:rPr><w:rFonts w:ascii="Times New Roman" w:hAnsi="Times New Roman"/><w:b/><w:bCs/><w:sz w:val="24"/><w:szCs w:val="24"/></w:rPr></w:pPr></w:p></w:tc></w:tr><w:tr w:rsidR="00CB7A79" w:rsidRPr="00CB7A79" w:rsidTr="001D5D2A"><w:tc><w:tcPr><w:tcW w:w="2970" w:type="dxa"/></w:tcPr><w:p w:rsidR="00CB7A79" w:rsidRPr="00CB7A79" w:rsidRDefault="00CB7A79" w:rsidP="001D5D2A"><w:pPr><w:pStyle w:val="ListParagraph"/><w:spacing w:line="276" w:lineRule="auto"/><w:ind w:left="0"/><w:jc w:val="center"/><w:rPr><w:rFonts w:ascii="Times New Roman" w:hAnsi="Times New Roman"/><w:b/><w:bCs/><w:sz w:val="24"/><w:szCs w:val="24"/></w:rPr></w:pPr><w:r w:rsidRPr="00CB7A79"><w:rPr><w:rFonts w:ascii="Times New Roman" w:hAnsi="Times New Roman"/><w:b/><w:bCs/><w:sz w:val="24"/><w:szCs w:val="24"/></w:rPr><w:t>Cream</w:t></w:r></w:p></w:tc><w:tc><w:tcPr><w:tcW w:w="990" w:type="dxa"/></w:tcPr><w:p w:rsidR="00CB7A79" w:rsidRPr="00CB7A79" w:rsidRDefault="00CB7A79" w:rsidP="001D5D2A"><w:pPr><w:pStyle w:val="ListParagraph"/><w:spacing w:line="276" w:lineRule="auto"/><w:ind w:left="0"/><w:jc w:val="center"/><w:rPr><w:rFonts w:ascii="Times New Roman" w:hAnsi="Times New Roman"/><w:b/><w:bCs/><w:sz w:val="24"/><w:szCs w:val="24"/></w:rPr></w:pPr></w:p></w:tc><w:tc><w:tcPr><w:tcW w:w="990" w:type="dxa"/></w:tcPr><w:p w:rsidR="00CB7A79" w:rsidRPr="00CB7A79" w:rsidRDefault="00CB7A79" w:rsidP="001D5D2A"><w:pPr><w:pStyle w:val="ListParagraph"/><w:spacing w:line="276" w:lineRule="auto"/><w:ind w:left="0"/><w:jc w:val="center"/><w:rPr><w:rFonts w:ascii="Times New Roman" w:hAnsi="Times New Roman"/><w:b/><w:bCs/><w:sz w:val="24"/><w:szCs w:val="24"/></w:rPr></w:pPr></w:p></w:tc><w:tc><w:tcPr><w:tcW w:w="990" w:type="dxa"/></w:tcPr><w:p w:rsidR="00CB7A79" w:rsidRPr="00CB7A79" w:rsidRDefault="00CB7A79" w:rsidP="001D5D2A"><w:pPr><w:pStyle w:val="ListParagraph"/><w:spacing w:line="276" w:lineRule="auto"/><w:ind w:left="0"/><w:jc w:val="center"/><w:rPr><w:rFonts w:ascii="Times New Roman" w:hAnsi="Times New Roman"/><w:b/><w:bCs/><w:sz w:val="24"/><w:szCs w:val="24"/></w:rPr></w:pPr></w:p></w:tc></w:tr></w:tbl><w:p w:rsidR="00CB7A79" w:rsidRPr="00CB7A79" w:rsidRDefault="00CB7A79" w:rsidP="00CB7A79"><w:pPr><w:pStyle w:val="ListParagraph"/><w:numPr><w:ilvl w:val="0"/><w:numId w:val="2"/></w:numPr><w:spacing w:line="276" w:lineRule="auto"/><w:rPr><w:rFonts w:ascii="Times New Roman" w:hAnsi="Times New Roman"/><w:sz w:val="24"/><w:szCs w:val="24"/></w:rPr></w:pPr><w:r w:rsidRPr="00CB7A79"><w:rPr><w:rFonts w:ascii="Times New Roman" w:hAnsi="Times New Roman"/><w:sz w:val="24"/><w:szCs w:val="24"/></w:rPr><w:t>Do you think these are high or low in fiber? Check one box per food.</w:t></w:r></w:p><w:tbl><w:tblPr><w:tblW w:w="0" w:type="auto"/><w:tblInd w:w="2178" w:type="dxa"/><w:tblBorders><w:top w:val="single" w:sz="4" w:space="0" w:color="auto"/><w:left w:val="single" w:sz="4" w:space="0" w:color="auto"/><w:bottom w:val="single" w:sz="4" w:space="0" w:color="auto"/><w:right w:val="single" w:sz="4" w:space="0" w:color="auto"/><w:insideH w:val="single" w:sz="4" w:space="0" w:color="auto"/><w:insideV w:val="single" w:sz="4" w:space="0" w:color="auto"/></w:tblBorders><w:tblLook w:val="04A0" w:firstRow="1" w:lastRow="0" w:firstColumn="1" w:lastColumn="0" w:noHBand="0" w:noVBand="1"/></w:tblPr><w:tblGrid><w:gridCol w:w="2970"/><w:gridCol w:w="990"/><w:gridCol w:w="990"/><w:gridCol w:w="990"/></w:tblGrid><w:tr w:rsidR="00CB7A79" w:rsidRPr="00CB7A79" w:rsidTr="001D5D2A"><w:tc><w:tcPr><w:tcW w:w="2970" w:type="dxa"/><w:tcBorders><w:top w:val="nil"/><w:left w:val="nil"/></w:tcBorders></w:tcPr><w:p w:rsidR="00CB7A79" w:rsidRPr="00CB7A79" w:rsidRDefault="00CB7A79" w:rsidP="001D5D2A"><w:pPr><w:pStyle w:val="ListParagraph"/><w:spacing w:line="276" w:lineRule="auto"/><w:ind w:left="0"/><w:jc w:val="center"/><w:rPr><w:rFonts w:ascii="Times New Roman" w:hAnsi="Times New Roman"/><w:b/><w:bCs/><w:sz w:val="24"/><w:szCs w:val="24"/></w:rPr></w:pPr></w:p></w:tc><w:tc><w:tcPr><w:tcW w:w="990" w:type="dxa"/></w:tcPr><w:p w:rsidR="00CB7A79" w:rsidRPr="00CB7A79" w:rsidRDefault="00CB7A79" w:rsidP="001D5D2A"><w:pPr><w:pStyle w:val="ListParagraph"/><w:spacing w:line="276" w:lineRule="auto"/><w:ind w:left="0"/><w:jc w:val="center"/><w:rPr><w:rFonts w:ascii="Times New Roman" w:hAnsi="Times New Roman"/><w:b/><w:bCs/><w:sz w:val="24"/><w:szCs w:val="24"/></w:rPr></w:pPr><w:r w:rsidRPr="00CB7A79"><w:rPr><w:rFonts w:ascii="Times New Roman" w:hAnsi="Times New Roman"/><w:b/><w:bCs/><w:sz w:val="24"/><w:szCs w:val="24"/></w:rPr><w:t>High</w:t></w:r></w:p></w:tc><w:tc><w:tcPr><w:tcW w:w="990" w:type="dxa"/></w:tcPr><w:p w:rsidR="00CB7A79" w:rsidRPr="00CB7A79" w:rsidRDefault="00CB7A79" w:rsidP="001D5D2A"><w:pPr><w:pStyle w:val="ListParagraph"/><w:spacing w:line="276" w:lineRule="auto"/><w:ind w:left="0"/><w:jc w:val="center"/><w:rPr><w:rFonts w:ascii="Times New Roman" w:hAnsi="Times New Roman"/><w:b/><w:bCs/><w:sz w:val="24"/><w:szCs w:val="24"/></w:rPr></w:pPr><w:r w:rsidRPr="00CB7A79"><w:rPr><w:rFonts w:ascii="Times New Roman" w:hAnsi="Times New Roman"/><w:b/><w:bCs/><w:sz w:val="24"/><w:szCs w:val="24"/></w:rPr><w:t>Low</w:t></w:r></w:p></w:tc><w:tc><w:tcPr><w:tcW w:w="990" w:type="dxa"/></w:tcPr><w:p w:rsidR="00CB7A79" w:rsidRPr="00CB7A79" w:rsidRDefault="00CB7A79" w:rsidP="001D5D2A"><w:pPr><w:pStyle w:val="ListParagraph"/><w:spacing w:line="276" w:lineRule="auto"/><w:ind w:left="0"/><w:jc w:val="center"/><w:rPr><w:rFonts w:ascii="Times New Roman" w:hAnsi="Times New Roman"/><w:b/><w:bCs/><w:sz w:val="24"/><w:szCs w:val="24"/></w:rPr></w:pPr><w:r w:rsidRPr="00CB7A79"><w:rPr><w:rFonts w:ascii="Times New Roman" w:hAnsi="Times New Roman"/><w:b/><w:bCs/><w:sz w:val="24"/><w:szCs w:val="24"/></w:rPr><w:t>Not sure</w:t></w:r></w:p></w:tc></w:tr><w:tr w:rsidR="00CB7A79" w:rsidRPr="00CB7A79" w:rsidTr="001D5D2A"><w:tc><w:tcPr><w:tcW w:w="2970" w:type="dxa"/></w:tcPr><w:p w:rsidR="00CB7A79" w:rsidRPr="00CB7A79" w:rsidRDefault="00CB7A79" w:rsidP="001D5D2A"><w:pPr><w:pStyle w:val="ListParagraph"/><w:spacing w:line="276" w:lineRule="auto"/><w:ind w:left="0"/><w:jc w:val="center"/><w:rPr><w:rFonts w:ascii="Times New Roman" w:hAnsi="Times New Roman"/><w:b/><w:bCs/><w:sz w:val="24"/><w:szCs w:val="24"/></w:rPr></w:pPr><w:r w:rsidRPr="00CB7A79"><w:rPr><w:rFonts w:ascii="Times New Roman" w:hAnsi="Times New Roman"/><w:b/><w:bCs/><w:sz w:val="24"/><w:szCs w:val="24"/></w:rPr><w:t>Cornflakes</w:t></w:r></w:p></w:tc><w:tc><w:tcPr><w:tcW w:w="990" w:type="dxa"/></w:tcPr><w:p w:rsidR="00CB7A79" w:rsidRPr="00CB7A79" w:rsidRDefault="00CB7A79" w:rsidP="001D5D2A"><w:pPr><w:pStyle w:val="ListParagraph"/><w:spacing w:line="276" w:lineRule="auto"/><w:ind w:left="0"/><w:jc w:val="center"/><w:rPr><w:rFonts w:ascii="Times New Roman" w:hAnsi="Times New Roman"/><w:b/><w:bCs/><w:sz w:val="24"/><w:szCs w:val="24"/></w:rPr></w:pPr></w:p></w:tc><w:tc><w:tcPr><w:tcW w:w="990" w:type="dxa"/></w:tcPr><w:p w:rsidR="00CB7A79" w:rsidRPr="00CB7A79" w:rsidRDefault="00CB7A79" w:rsidP="001D5D2A"><w:pPr><w:pStyle w:val="ListParagraph"/><w:spacing w:line="276" w:lineRule="auto"/><w:ind w:left="0"/><w:jc w:val="center"/><w:rPr><w:rFonts w:ascii="Times New Roman" w:hAnsi="Times New Roman"/><w:b/><w:bCs/><w:sz w:val="24"/><w:szCs w:val="24"/></w:rPr></w:pPr></w:p></w:tc><w:tc><w:tcPr><w:tcW w:w="990" w:type="dxa"/></w:tcPr><w:p w:rsidR="00CB7A79" w:rsidRPr="00CB7A79" w:rsidRDefault="00CB7A79" w:rsidP="001D5D2A"><w:pPr><w:pStyle w:val="ListParagraph"/><w:spacing w:line="276" w:lineRule="auto"/><w:ind w:left="0"/><w:jc w:val="center"/><w:rPr><w:rFonts w:ascii="Times New Roman" w:hAnsi="Times New Roman"/><w:b/><w:bCs/><w:sz w:val="24"/><w:szCs w:val="24"/></w:rPr></w:pPr></w:p></w:tc></w:tr><w:tr w:rsidR="00CB7A79" w:rsidRPr="00CB7A79" w:rsidTr="001D5D2A"><w:tc><w:tcPr><w:tcW w:w="2970" w:type="dxa"/></w:tcPr><w:p w:rsidR="00CB7A79" w:rsidRPr="00CB7A79" w:rsidRDefault="00CB7A79" w:rsidP="001D5D2A"><w:pPr><w:pStyle w:val="ListParagraph"/><w:spacing w:line="276" w:lineRule="auto"/><w:ind w:left="0"/><w:jc w:val="center"/><w:rPr><w:rFonts w:ascii="Times New Roman" w:hAnsi="Times New Roman"/><w:b/><w:bCs/><w:sz w:val="24"/><w:szCs w:val="24"/></w:rPr></w:pPr><w:r w:rsidRPr="00CB7A79"><w:rPr><w:rFonts w:ascii="Times New Roman" w:hAnsi="Times New Roman"/><w:b/><w:bCs/><w:sz w:val="24"/><w:szCs w:val="24"/></w:rPr><w:lastRenderedPageBreak/><w:t>Bananas</w:t></w:r></w:p></w:tc><w:tc><w:tcPr><w:tcW w:w="990" w:type="dxa"/></w:tcPr><w:p w:rsidR="00CB7A79" w:rsidRPr="00CB7A79" w:rsidRDefault="00CB7A79" w:rsidP="001D5D2A"><w:pPr><w:pStyle w:val="ListParagraph"/><w:spacing w:line="276" w:lineRule="auto"/><w:ind w:left="0"/><w:jc w:val="center"/><w:rPr><w:rFonts w:ascii="Times New Roman" w:hAnsi="Times New Roman"/><w:b/><w:bCs/><w:sz w:val="24"/><w:szCs w:val="24"/></w:rPr></w:pPr></w:p></w:tc><w:tc><w:tcPr><w:tcW w:w="990" w:type="dxa"/></w:tcPr><w:p w:rsidR="00CB7A79" w:rsidRPr="00CB7A79" w:rsidRDefault="00CB7A79" w:rsidP="001D5D2A"><w:pPr><w:pStyle w:val="ListParagraph"/><w:spacing w:line="276" w:lineRule="auto"/><w:ind w:left="0"/><w:jc w:val="center"/><w:rPr><w:rFonts w:ascii="Times New Roman" w:hAnsi="Times New Roman"/><w:b/><w:bCs/><w:sz w:val="24"/><w:szCs w:val="24"/></w:rPr></w:pPr></w:p></w:tc><w:tc><w:tcPr><w:tcW w:w="990" w:type="dxa"/></w:tcPr><w:p w:rsidR="00CB7A79" w:rsidRPr="00CB7A79" w:rsidRDefault="00CB7A79" w:rsidP="001D5D2A"><w:pPr><w:pStyle w:val="ListParagraph"/><w:spacing w:line="276" w:lineRule="auto"/><w:ind w:left="0"/><w:jc w:val="center"/><w:rPr><w:rFonts w:ascii="Times New Roman" w:hAnsi="Times New Roman"/><w:b/><w:bCs/><w:sz w:val="24"/><w:szCs w:val="24"/></w:rPr></w:pPr></w:p></w:tc></w:tr><w:tr w:rsidR="00CB7A79" w:rsidRPr="00CB7A79" w:rsidTr="001D5D2A"><w:tc><w:tcPr><w:tcW w:w="2970" w:type="dxa"/></w:tcPr><w:p w:rsidR="00CB7A79" w:rsidRPr="00CB7A79" w:rsidRDefault="00CB7A79" w:rsidP="001D5D2A"><w:pPr><w:pStyle w:val="ListParagraph"/><w:spacing w:line="276" w:lineRule="auto"/><w:ind w:left="0"/><w:jc w:val="center"/><w:rPr><w:rFonts w:ascii="Times New Roman" w:hAnsi="Times New Roman"/><w:b/><w:bCs/><w:sz w:val="24"/><w:szCs w:val="24"/></w:rPr></w:pPr><w:r w:rsidRPr="00CB7A79"><w:rPr><w:rFonts w:ascii="Times New Roman" w:hAnsi="Times New Roman"/><w:b/><w:bCs/><w:sz w:val="24"/><w:szCs w:val="24"/></w:rPr><w:t>Eggs</w:t></w:r></w:p></w:tc><w:tc><w:tcPr><w:tcW w:w="990" w:type="dxa"/></w:tcPr><w:p w:rsidR="00CB7A79" w:rsidRPr="00CB7A79" w:rsidRDefault="00CB7A79" w:rsidP="001D5D2A"><w:pPr><w:pStyle w:val="ListParagraph"/><w:spacing w:line="276" w:lineRule="auto"/><w:ind w:left="0"/><w:jc w:val="center"/><w:rPr><w:rFonts w:ascii="Times New Roman" w:hAnsi="Times New Roman"/><w:b/><w:bCs/><w:sz w:val="24"/><w:szCs w:val="24"/></w:rPr></w:pPr></w:p></w:tc><w:tc><w:tcPr><w:tcW w:w="990" w:type="dxa"/></w:tcPr><w:p w:rsidR="00CB7A79" w:rsidRPr="00CB7A79" w:rsidRDefault="00CB7A79" w:rsidP="001D5D2A"><w:pPr><w:pStyle w:val="ListParagraph"/><w:spacing w:line="276" w:lineRule="auto"/><w:ind w:left="0"/><w:jc w:val="center"/><w:rPr><w:rFonts w:ascii="Times New Roman" w:hAnsi="Times New Roman"/><w:b/><w:bCs/><w:sz w:val="24"/><w:szCs w:val="24"/></w:rPr></w:pPr></w:p></w:tc><w:tc><w:tcPr><w:tcW w:w="990" w:type="dxa"/></w:tcPr><w:p w:rsidR="00CB7A79" w:rsidRPr="00CB7A79" w:rsidRDefault="00CB7A79" w:rsidP="001D5D2A"><w:pPr><w:pStyle w:val="ListParagraph"/><w:spacing w:line="276" w:lineRule="auto"/><w:ind w:left="0"/><w:jc w:val="center"/><w:rPr><w:rFonts w:ascii="Times New Roman" w:hAnsi="Times New Roman"/><w:b/><w:bCs/><w:sz w:val="24"/><w:szCs w:val="24"/></w:rPr></w:pPr></w:p></w:tc></w:tr><w:tr w:rsidR="00CB7A79" w:rsidRPr="00CB7A79" w:rsidTr="001D5D2A"><w:tc><w:tcPr><w:tcW w:w="2970" w:type="dxa"/></w:tcPr><w:p w:rsidR="00CB7A79" w:rsidRPr="00CB7A79" w:rsidRDefault="00CB7A79" w:rsidP="001D5D2A"><w:pPr><w:pStyle w:val="ListParagraph"/><w:spacing w:line="276" w:lineRule="auto"/><w:ind w:left="0"/><w:jc w:val="center"/><w:rPr><w:rFonts w:ascii="Times New Roman" w:hAnsi="Times New Roman"/><w:b/><w:bCs/><w:sz w:val="24"/><w:szCs w:val="24"/></w:rPr></w:pPr><w:r w:rsidRPr="00CB7A79"><w:rPr><w:rFonts w:ascii="Times New Roman" w:hAnsi="Times New Roman"/><w:b/><w:bCs/><w:sz w:val="24"/><w:szCs w:val="24"/></w:rPr><w:t>Red meat</w:t></w:r></w:p></w:tc><w:tc><w:tcPr><w:tcW w:w="990" w:type="dxa"/></w:tcPr><w:p w:rsidR="00CB7A79" w:rsidRPr="00CB7A79" w:rsidRDefault="00CB7A79" w:rsidP="001D5D2A"><w:pPr><w:pStyle w:val="ListParagraph"/><w:spacing w:line="276" w:lineRule="auto"/><w:ind w:left="0"/><w:jc w:val="center"/><w:rPr><w:rFonts w:ascii="Times New Roman" w:hAnsi="Times New Roman"/><w:b/><w:bCs/><w:sz w:val="24"/><w:szCs w:val="24"/></w:rPr></w:pPr></w:p></w:tc><w:tc><w:tcPr><w:tcW w:w="990" w:type="dxa"/></w:tcPr><w:p w:rsidR="00CB7A79" w:rsidRPr="00CB7A79" w:rsidRDefault="00CB7A79" w:rsidP="001D5D2A"><w:pPr><w:pStyle w:val="ListParagraph"/><w:spacing w:line="276" w:lineRule="auto"/><w:ind w:left="0"/><w:jc w:val="center"/><w:rPr><w:rFonts w:ascii="Times New Roman" w:hAnsi="Times New Roman"/><w:b/><w:bCs/><w:sz w:val="24"/><w:szCs w:val="24"/></w:rPr></w:pPr></w:p></w:tc><w:tc><w:tcPr><w:tcW w:w="990" w:type="dxa"/></w:tcPr><w:p w:rsidR="00CB7A79" w:rsidRPr="00CB7A79" w:rsidRDefault="00CB7A79" w:rsidP="001D5D2A"><w:pPr><w:pStyle w:val="ListParagraph"/><w:spacing w:line="276" w:lineRule="auto"/><w:ind w:left="0"/><w:jc w:val="center"/><w:rPr><w:rFonts w:ascii="Times New Roman" w:hAnsi="Times New Roman"/><w:b/><w:bCs/><w:sz w:val="24"/><w:szCs w:val="24"/></w:rPr></w:pPr></w:p></w:tc></w:tr><w:tr w:rsidR="00CB7A79" w:rsidRPr="00CB7A79" w:rsidTr="001D5D2A"><w:tc><w:tcPr><w:tcW w:w="2970" w:type="dxa"/></w:tcPr><w:p w:rsidR="00CB7A79" w:rsidRPr="00CB7A79" w:rsidRDefault="00CB7A79" w:rsidP="001D5D2A"><w:pPr><w:pStyle w:val="ListParagraph"/><w:spacing w:line="276" w:lineRule="auto"/><w:ind w:left="0"/><w:jc w:val="center"/><w:rPr><w:rFonts w:ascii="Times New Roman" w:hAnsi="Times New Roman"/><w:b/><w:bCs/><w:sz w:val="24"/><w:szCs w:val="24"/></w:rPr></w:pPr><w:r w:rsidRPr="00CB7A79"><w:rPr><w:rFonts w:ascii="Times New Roman" w:hAnsi="Times New Roman"/><w:b/><w:bCs/><w:sz w:val="24"/><w:szCs w:val="24"/></w:rPr><w:t>Broccoli</w:t></w:r></w:p></w:tc><w:tc><w:tcPr><w:tcW w:w="990" w:type="dxa"/></w:tcPr><w:p w:rsidR="00CB7A79" w:rsidRPr="00CB7A79" w:rsidRDefault="00CB7A79" w:rsidP="001D5D2A"><w:pPr><w:pStyle w:val="ListParagraph"/><w:spacing w:line="276" w:lineRule="auto"/><w:ind w:left="0"/><w:jc w:val="center"/><w:rPr><w:rFonts w:ascii="Times New Roman" w:hAnsi="Times New Roman"/><w:b/><w:bCs/><w:sz w:val="24"/><w:szCs w:val="24"/></w:rPr></w:pPr></w:p></w:tc><w:tc><w:tcPr><w:tcW w:w="990" w:type="dxa"/></w:tcPr><w:p w:rsidR="00CB7A79" w:rsidRPr="00CB7A79" w:rsidRDefault="00CB7A79" w:rsidP="001D5D2A"><w:pPr><w:pStyle w:val="ListParagraph"/><w:spacing w:line="276" w:lineRule="auto"/><w:ind w:left="0"/><w:jc w:val="center"/><w:rPr><w:rFonts w:ascii="Times New Roman" w:hAnsi="Times New Roman"/><w:b/><w:bCs/><w:sz w:val="24"/><w:szCs w:val="24"/></w:rPr></w:pPr></w:p></w:tc><w:tc><w:tcPr><w:tcW w:w="990" w:type="dxa"/></w:tcPr><w:p w:rsidR="00CB7A79" w:rsidRPr="00CB7A79" w:rsidRDefault="00CB7A79" w:rsidP="001D5D2A"><w:pPr><w:pStyle w:val="ListParagraph"/><w:spacing w:line="276" w:lineRule="auto"/><w:ind w:left="0"/><w:jc w:val="center"/><w:rPr><w:rFonts w:ascii="Times New Roman" w:hAnsi="Times New Roman"/><w:b/><w:bCs/><w:sz w:val="24"/><w:szCs w:val="24"/></w:rPr></w:pPr></w:p></w:tc></w:tr><w:tr w:rsidR="00CB7A79" w:rsidRPr="00CB7A79" w:rsidTr="001D5D2A"><w:tc><w:tcPr><w:tcW w:w="2970" w:type="dxa"/></w:tcPr><w:p w:rsidR="00CB7A79" w:rsidRPr="00CB7A79" w:rsidRDefault="00CB7A79" w:rsidP="001D5D2A"><w:pPr><w:pStyle w:val="ListParagraph"/><w:spacing w:line="276" w:lineRule="auto"/><w:ind w:left="0"/><w:jc w:val="center"/><w:rPr><w:rFonts w:ascii="Times New Roman" w:hAnsi="Times New Roman"/><w:b/><w:bCs/><w:sz w:val="24"/><w:szCs w:val="24"/></w:rPr></w:pPr><w:r w:rsidRPr="00CB7A79"><w:rPr><w:rFonts w:ascii="Times New Roman" w:hAnsi="Times New Roman"/><w:b/><w:bCs/><w:sz w:val="24"/><w:szCs w:val="24"/></w:rPr><w:t>Nuts</w:t></w:r></w:p></w:tc><w:tc><w:tcPr><w:tcW w:w="990" w:type="dxa"/></w:tcPr><w:p w:rsidR="00CB7A79" w:rsidRPr="00CB7A79" w:rsidRDefault="00CB7A79" w:rsidP="001D5D2A"><w:pPr><w:pStyle w:val="ListParagraph"/><w:spacing w:line="276" w:lineRule="auto"/><w:ind w:left="0"/><w:jc w:val="center"/><w:rPr><w:rFonts w:ascii="Times New Roman" w:hAnsi="Times New Roman"/><w:b/><w:bCs/><w:sz w:val="24"/><w:szCs w:val="24"/></w:rPr></w:pPr></w:p></w:tc><w:tc><w:tcPr><w:tcW w:w="990" w:type="dxa"/></w:tcPr><w:p w:rsidR="00CB7A79" w:rsidRPr="00CB7A79" w:rsidRDefault="00CB7A79" w:rsidP="001D5D2A"><w:pPr><w:pStyle w:val="ListParagraph"/><w:spacing w:line="276" w:lineRule="auto"/><w:ind w:left="0"/><w:jc w:val="center"/><w:rPr><w:rFonts w:ascii="Times New Roman" w:hAnsi="Times New Roman"/><w:b/><w:bCs/><w:sz w:val="24"/><w:szCs w:val="24"/></w:rPr></w:pPr></w:p></w:tc><w:tc><w:tcPr><w:tcW w:w="990" w:type="dxa"/></w:tcPr><w:p w:rsidR="00CB7A79" w:rsidRPr="00CB7A79" w:rsidRDefault="00CB7A79" w:rsidP="001D5D2A"><w:pPr><w:pStyle w:val="ListParagraph"/><w:spacing w:line="276" w:lineRule="auto"/><w:ind w:left="0"/><w:jc w:val="center"/><w:rPr><w:rFonts w:ascii="Times New Roman" w:hAnsi="Times New Roman"/><w:b/><w:bCs/><w:sz w:val="24"/><w:szCs w:val="24"/></w:rPr></w:pPr></w:p></w:tc></w:tr><w:tr w:rsidR="00CB7A79" w:rsidRPr="00CB7A79" w:rsidTr="001D5D2A"><w:tc><w:tcPr><w:tcW w:w="2970" w:type="dxa"/></w:tcPr><w:p w:rsidR="00CB7A79" w:rsidRPr="00CB7A79" w:rsidRDefault="00CB7A79" w:rsidP="001D5D2A"><w:pPr><w:pStyle w:val="ListParagraph"/><w:spacing w:line="276" w:lineRule="auto"/><w:ind w:left="0"/><w:jc w:val="center"/><w:rPr><w:rFonts w:ascii="Times New Roman" w:hAnsi="Times New Roman"/><w:b/><w:bCs/><w:sz w:val="24"/><w:szCs w:val="24"/></w:rPr></w:pPr><w:r w:rsidRPr="00CB7A79"><w:rPr><w:rFonts w:ascii="Times New Roman" w:hAnsi="Times New Roman"/><w:b/><w:bCs/><w:sz w:val="24"/><w:szCs w:val="24"/></w:rPr><w:t>Fish</w:t></w:r></w:p></w:tc><w:tc><w:tcPr><w:tcW w:w="990" w:type="dxa"/></w:tcPr><w:p w:rsidR="00CB7A79" w:rsidRPr="00CB7A79" w:rsidRDefault="00CB7A79" w:rsidP="001D5D2A"><w:pPr><w:pStyle w:val="ListParagraph"/><w:spacing w:line="276" w:lineRule="auto"/><w:ind w:left="0"/><w:jc w:val="center"/><w:rPr><w:rFonts w:ascii="Times New Roman" w:hAnsi="Times New Roman"/><w:b/><w:bCs/><w:sz w:val="24"/><w:szCs w:val="24"/></w:rPr></w:pPr></w:p></w:tc><w:tc><w:tcPr><w:tcW w:w="990" w:type="dxa"/></w:tcPr><w:p w:rsidR="00CB7A79" w:rsidRPr="00CB7A79" w:rsidRDefault="00CB7A79" w:rsidP="001D5D2A"><w:pPr><w:pStyle w:val="ListParagraph"/><w:spacing w:line="276" w:lineRule="auto"/><w:ind w:left="0"/><w:jc w:val="center"/><w:rPr><w:rFonts w:ascii="Times New Roman" w:hAnsi="Times New Roman"/><w:b/><w:bCs/><w:sz w:val="24"/><w:szCs w:val="24"/></w:rPr></w:pPr></w:p></w:tc><w:tc><w:tcPr><w:tcW w:w="990" w:type="dxa"/></w:tcPr><w:p w:rsidR="00CB7A79" w:rsidRPr="00CB7A79" w:rsidRDefault="00CB7A79" w:rsidP="001D5D2A"><w:pPr><w:pStyle w:val="ListParagraph"/><w:spacing w:line="276" w:lineRule="auto"/><w:ind w:left="0"/><w:jc w:val="center"/><w:rPr><w:rFonts w:ascii="Times New Roman" w:hAnsi="Times New Roman"/><w:b/><w:bCs/><w:sz w:val="24"/><w:szCs w:val="24"/></w:rPr></w:pPr></w:p></w:tc></w:tr><w:tr w:rsidR="00CB7A79" w:rsidRPr="00CB7A79" w:rsidTr="001D5D2A"><w:tc><w:tcPr><w:tcW w:w="2970" w:type="dxa"/></w:tcPr><w:p w:rsidR="00CB7A79" w:rsidRPr="00CB7A79" w:rsidRDefault="00CB7A79" w:rsidP="001D5D2A"><w:pPr><w:pStyle w:val="ListParagraph"/><w:spacing w:line="276" w:lineRule="auto"/><w:ind w:left="0"/><w:jc w:val="center"/><w:rPr><w:rFonts w:ascii="Times New Roman" w:hAnsi="Times New Roman"/><w:b/><w:bCs/><w:sz w:val="24"/><w:szCs w:val="24"/></w:rPr></w:pPr><w:r w:rsidRPr="00CB7A79"><w:rPr><w:rFonts w:ascii="Times New Roman" w:hAnsi="Times New Roman"/><w:b/><w:bCs/><w:sz w:val="24"/><w:szCs w:val="24"/></w:rPr><w:t>Baked potatoes with skins</w:t></w:r></w:p></w:tc><w:tc><w:tcPr><w:tcW w:w="990" w:type="dxa"/></w:tcPr><w:p w:rsidR="00CB7A79" w:rsidRPr="00CB7A79" w:rsidRDefault="00CB7A79" w:rsidP="001D5D2A"><w:pPr><w:pStyle w:val="ListParagraph"/><w:spacing w:line="276" w:lineRule="auto"/><w:ind w:left="0"/><w:jc w:val="center"/><w:rPr><w:rFonts w:ascii="Times New Roman" w:hAnsi="Times New Roman"/><w:b/><w:bCs/><w:sz w:val="24"/><w:szCs w:val="24"/></w:rPr></w:pPr></w:p></w:tc><w:tc><w:tcPr><w:tcW w:w="990" w:type="dxa"/></w:tcPr><w:p w:rsidR="00CB7A79" w:rsidRPr="00CB7A79" w:rsidRDefault="00CB7A79" w:rsidP="001D5D2A"><w:pPr><w:pStyle w:val="ListParagraph"/><w:spacing w:line="276" w:lineRule="auto"/><w:ind w:left="0"/><w:jc w:val="center"/><w:rPr><w:rFonts w:ascii="Times New Roman" w:hAnsi="Times New Roman"/><w:b/><w:bCs/><w:sz w:val="24"/><w:szCs w:val="24"/></w:rPr></w:pPr></w:p></w:tc><w:tc><w:tcPr><w:tcW w:w="990" w:type="dxa"/></w:tcPr><w:p w:rsidR="00CB7A79" w:rsidRPr="00CB7A79" w:rsidRDefault="00CB7A79" w:rsidP="001D5D2A"><w:pPr><w:pStyle w:val="ListParagraph"/><w:spacing w:line="276" w:lineRule="auto"/><w:ind w:left="0"/><w:jc w:val="center"/><w:rPr><w:rFonts w:ascii="Times New Roman" w:hAnsi="Times New Roman"/><w:b/><w:bCs/><w:sz w:val="24"/><w:szCs w:val="24"/></w:rPr></w:pPr></w:p></w:tc></w:tr><w:tr w:rsidR="00CB7A79" w:rsidRPr="00CB7A79" w:rsidTr="001D5D2A"><w:trPr><w:trHeight w:val="215"/></w:trPr><w:tc><w:tcPr><w:tcW w:w="2970" w:type="dxa"/></w:tcPr><w:p w:rsidR="00CB7A79" w:rsidRPr="00CB7A79" w:rsidRDefault="00CB7A79" w:rsidP="001D5D2A"><w:pPr><w:pStyle w:val="ListParagraph"/><w:spacing w:line="276" w:lineRule="auto"/><w:ind w:left="0"/><w:jc w:val="center"/><w:rPr><w:rFonts w:ascii="Times New Roman" w:hAnsi="Times New Roman"/><w:b/><w:bCs/><w:sz w:val="24"/><w:szCs w:val="24"/></w:rPr></w:pPr><w:r w:rsidRPr="00CB7A79"><w:rPr><w:rFonts w:ascii="Times New Roman" w:hAnsi="Times New Roman"/><w:b/><w:bCs/><w:sz w:val="24"/><w:szCs w:val="24"/></w:rPr><w:t>Chicken</w:t></w:r></w:p></w:tc><w:tc><w:tcPr><w:tcW w:w="990" w:type="dxa"/></w:tcPr><w:p w:rsidR="00CB7A79" w:rsidRPr="00CB7A79" w:rsidRDefault="00CB7A79" w:rsidP="001D5D2A"><w:pPr><w:pStyle w:val="ListParagraph"/><w:spacing w:line="276" w:lineRule="auto"/><w:ind w:left="0"/><w:jc w:val="center"/><w:rPr><w:rFonts w:ascii="Times New Roman" w:hAnsi="Times New Roman"/><w:b/><w:bCs/><w:sz w:val="24"/><w:szCs w:val="24"/></w:rPr></w:pPr></w:p></w:tc><w:tc><w:tcPr><w:tcW w:w="990" w:type="dxa"/></w:tcPr><w:p w:rsidR="00CB7A79" w:rsidRPr="00CB7A79" w:rsidRDefault="00CB7A79" w:rsidP="001D5D2A"><w:pPr><w:pStyle w:val="ListParagraph"/><w:spacing w:line="276" w:lineRule="auto"/><w:ind w:left="0"/><w:jc w:val="center"/><w:rPr><w:rFonts w:ascii="Times New Roman" w:hAnsi="Times New Roman"/><w:b/><w:bCs/><w:sz w:val="24"/><w:szCs w:val="24"/></w:rPr></w:pPr></w:p></w:tc><w:tc><w:tcPr><w:tcW w:w="990" w:type="dxa"/></w:tcPr><w:p w:rsidR="00CB7A79" w:rsidRPr="00CB7A79" w:rsidRDefault="00CB7A79" w:rsidP="001D5D2A"><w:pPr><w:pStyle w:val="ListParagraph"/><w:spacing w:line="276" w:lineRule="auto"/><w:ind w:left="0"/><w:jc w:val="center"/><w:rPr><w:rFonts w:ascii="Times New Roman" w:hAnsi="Times New Roman"/><w:b/><w:bCs/><w:sz w:val="24"/><w:szCs w:val="24"/></w:rPr></w:pPr></w:p></w:tc></w:tr><w:tr w:rsidR="00CB7A79" w:rsidRPr="00CB7A79" w:rsidTr="001D5D2A"><w:tc><w:tcPr><w:tcW w:w="2970" w:type="dxa"/></w:tcPr><w:p w:rsidR="00CB7A79" w:rsidRPr="00CB7A79" w:rsidRDefault="00CB7A79" w:rsidP="001D5D2A"><w:pPr><w:pStyle w:val="ListParagraph"/><w:spacing w:line="276" w:lineRule="auto"/><w:ind w:left="0"/><w:jc w:val="center"/><w:rPr><w:rFonts w:ascii="Times New Roman" w:hAnsi="Times New Roman"/><w:b/><w:bCs/><w:sz w:val="24"/><w:szCs w:val="24"/></w:rPr></w:pPr><w:r w:rsidRPr="00CB7A79"><w:rPr><w:rFonts w:ascii="Times New Roman" w:hAnsi="Times New Roman"/><w:b/><w:bCs/><w:sz w:val="24"/><w:szCs w:val="24"/></w:rPr><w:t>Baked beans</w:t></w:r></w:p></w:tc><w:tc><w:tcPr><w:tcW w:w="990" w:type="dxa"/></w:tcPr><w:p w:rsidR="00CB7A79" w:rsidRPr="00CB7A79" w:rsidRDefault="00CB7A79" w:rsidP="001D5D2A"><w:pPr><w:pStyle w:val="ListParagraph"/><w:spacing w:line="276" w:lineRule="auto"/><w:ind w:left="0"/><w:jc w:val="center"/><w:rPr><w:rFonts w:ascii="Times New Roman" w:hAnsi="Times New Roman"/><w:b/><w:bCs/><w:sz w:val="24"/><w:szCs w:val="24"/></w:rPr></w:pPr></w:p></w:tc><w:tc><w:tcPr><w:tcW w:w="990" w:type="dxa"/></w:tcPr><w:p w:rsidR="00CB7A79" w:rsidRPr="00CB7A79" w:rsidRDefault="00CB7A79" w:rsidP="001D5D2A"><w:pPr><w:pStyle w:val="ListParagraph"/><w:spacing w:line="276" w:lineRule="auto"/><w:ind w:left="0"/><w:jc w:val="center"/><w:rPr><w:rFonts w:ascii="Times New Roman" w:hAnsi="Times New Roman"/><w:b/><w:bCs/><w:sz w:val="24"/><w:szCs w:val="24"/></w:rPr></w:pPr></w:p></w:tc><w:tc><w:tcPr><w:tcW w:w="990" w:type="dxa"/></w:tcPr><w:p w:rsidR="00CB7A79" w:rsidRPr="00CB7A79" w:rsidRDefault="00CB7A79" w:rsidP="001D5D2A"><w:pPr><w:pStyle w:val="ListParagraph"/><w:spacing w:line="276" w:lineRule="auto"/><w:ind w:left="0"/><w:jc w:val="center"/><w:rPr><w:rFonts w:ascii="Times New Roman" w:hAnsi="Times New Roman"/><w:b/><w:bCs/><w:sz w:val="24"/><w:szCs w:val="24"/></w:rPr></w:pPr></w:p></w:tc></w:tr></w:tbl><w:p w:rsidR="00CB7A79" w:rsidRPr="00CB7A79" w:rsidRDefault="00CB7A79" w:rsidP="00CB7A79"><w:pPr><w:pStyle w:val="ListParagraph"/><w:numPr><w:ilvl w:val="0"/><w:numId w:val="2"/></w:numPr><w:spacing w:line="276" w:lineRule="auto"/><w:rPr><w:rFonts w:ascii="Times New Roman" w:hAnsi="Times New Roman"/><w:sz w:val="24"/><w:szCs w:val="24"/></w:rPr></w:pPr><w:r w:rsidRPr="00CB7A79"><w:rPr><w:rFonts w:ascii="Times New Roman" w:hAnsi="Times New Roman"/><w:sz w:val="24"/><w:szCs w:val="24"/></w:rPr><w:t>Do you think these fatty foods are high or low in saturated fat? Check one box per food.</w:t></w:r></w:p><w:tbl><w:tblPr><w:tblW w:w="0" w:type="auto"/><w:tblInd w:w="2178" w:type="dxa"/><w:tblBorders><w:top w:val="single" w:sz="4" w:space="0" w:color="auto"/><w:left w:val="single" w:sz="4" w:space="0" w:color="auto"/><w:bottom w:val="single" w:sz="4" w:space="0" w:color="auto"/><w:right w:val="single" w:sz="4" w:space="0" w:color="auto"/><w:insideH w:val="single" w:sz="4" w:space="0" w:color="auto"/><w:insideV w:val="single" w:sz="4" w:space="0" w:color="auto"/></w:tblBorders><w:tblLook w:val="04A0" w:firstRow="1" w:lastRow="0" w:firstColumn="1" w:lastColumn="0" w:noHBand="0" w:noVBand="1"/></w:tblPr><w:tblGrid><w:gridCol w:w="2970"/><w:gridCol w:w="990"/><w:gridCol w:w="990"/><w:gridCol w:w="990"/></w:tblGrid><w:tr w:rsidR="00CB7A79" w:rsidRPr="00CB7A79" w:rsidTr="001D5D2A"><w:tc><w:tcPr><w:tcW w:w="2970" w:type="dxa"/><w:tcBorders><w:top w:val="nil"/><w:left w:val="nil"/></w:tcBorders></w:tcPr><w:p w:rsidR="00CB7A79" w:rsidRPr="00CB7A79" w:rsidRDefault="00CB7A79" w:rsidP="001D5D2A"><w:pPr><w:pStyle w:val="ListParagraph"/><w:spacing w:line="276" w:lineRule="auto"/><w:ind w:left="0"/><w:jc w:val="center"/><w:rPr><w:rFonts w:ascii="Times New Roman" w:hAnsi="Times New Roman"/><w:b/><w:bCs/><w:sz w:val="24"/><w:szCs w:val="24"/></w:rPr></w:pPr></w:p></w:tc><w:tc><w:tcPr><w:tcW w:w="990" w:type="dxa"/></w:tcPr><w:p w:rsidR="00CB7A79" w:rsidRPr="00CB7A79" w:rsidRDefault="00CB7A79" w:rsidP="001D5D2A"><w:pPr><w:pStyle w:val="ListParagraph"/><w:spacing w:line="276" w:lineRule="auto"/><w:ind w:left="0"/><w:jc w:val="center"/><w:rPr><w:rFonts w:ascii="Times New Roman" w:hAnsi="Times New Roman"/><w:b/><w:bCs/><w:sz w:val="24"/><w:szCs w:val="24"/></w:rPr></w:pPr><w:r w:rsidRPr="00CB7A79"><w:rPr><w:rFonts w:ascii="Times New Roman" w:hAnsi="Times New Roman"/><w:b/><w:bCs/><w:sz w:val="24"/><w:szCs w:val="24"/></w:rPr><w:t>High</w:t></w:r></w:p></w:tc><w:tc><w:tcPr><w:tcW w:w="990" w:type="dxa"/></w:tcPr><w:p w:rsidR="00CB7A79" w:rsidRPr="00CB7A79" w:rsidRDefault="00CB7A79" w:rsidP="001D5D2A"><w:pPr><w:pStyle w:val="ListParagraph"/><w:spacing w:line="276" w:lineRule="auto"/><w:ind w:left="0"/><w:jc w:val="center"/><w:rPr><w:rFonts w:ascii="Times New Roman" w:hAnsi="Times New Roman"/><w:b/><w:bCs/><w:sz w:val="24"/><w:szCs w:val="24"/></w:rPr></w:pPr><w:r w:rsidRPr="00CB7A79"><w:rPr><w:rFonts w:ascii="Times New Roman" w:hAnsi="Times New Roman"/><w:b/><w:bCs/><w:sz w:val="24"/><w:szCs w:val="24"/></w:rPr><w:t>Low</w:t></w:r></w:p></w:tc><w:tc><w:tcPr><w:tcW w:w="990" w:type="dxa"/></w:tcPr><w:p w:rsidR="00CB7A79" w:rsidRPr="00CB7A79" w:rsidRDefault="00CB7A79" w:rsidP="001D5D2A"><w:pPr><w:pStyle w:val="ListParagraph"/><w:spacing w:line="276" w:lineRule="auto"/><w:ind w:left="0"/><w:jc w:val="center"/><w:rPr><w:rFonts w:ascii="Times New Roman" w:hAnsi="Times New Roman"/><w:b/><w:bCs/><w:sz w:val="24"/><w:szCs w:val="24"/></w:rPr></w:pPr><w:r w:rsidRPr="00CB7A79"><w:rPr><w:rFonts w:ascii="Times New Roman" w:hAnsi="Times New Roman"/><w:b/><w:bCs/><w:sz w:val="24"/><w:szCs w:val="24"/></w:rPr><w:t>Not sure</w:t></w:r></w:p></w:tc></w:tr><w:tr w:rsidR="00CB7A79" w:rsidRPr="00CB7A79" w:rsidTr="001D5D2A"><w:tc><w:tcPr><w:tcW w:w="2970" w:type="dxa"/></w:tcPr><w:p w:rsidR="00CB7A79" w:rsidRPr="00CB7A79" w:rsidRDefault="00CB7A79" w:rsidP="001D5D2A"><w:pPr><w:pStyle w:val="ListParagraph"/><w:spacing w:line="276" w:lineRule="auto"/><w:ind w:left="0"/><w:jc w:val="center"/><w:rPr><w:rFonts w:ascii="Times New Roman" w:hAnsi="Times New Roman"/><w:b/><w:bCs/><w:sz w:val="24"/><w:szCs w:val="24"/></w:rPr></w:pPr><w:r w:rsidRPr="00CB7A79"><w:rPr><w:rFonts w:ascii="Times New Roman" w:hAnsi="Times New Roman"/><w:b/><w:bCs/><w:sz w:val="24"/><w:szCs w:val="24"/></w:rPr><w:t>Mackerel (fish)</w:t></w:r></w:p></w:tc><w:tc><w:tcPr><w:tcW w:w="990" w:type="dxa"/></w:tcPr><w:p w:rsidR="00CB7A79" w:rsidRPr="00CB7A79" w:rsidRDefault="00CB7A79" w:rsidP="001D5D2A"><w:pPr><w:pStyle w:val="ListParagraph"/><w:spacing w:line="276" w:lineRule="auto"/><w:ind w:left="0"/><w:jc w:val="center"/><w:rPr><w:rFonts w:ascii="Times New Roman" w:hAnsi="Times New Roman"/><w:b/><w:bCs/><w:sz w:val="24"/><w:szCs w:val="24"/></w:rPr></w:pPr></w:p></w:tc><w:tc><w:tcPr><w:tcW w:w="990" w:type="dxa"/></w:tcPr><w:p w:rsidR="00CB7A79" w:rsidRPr="00CB7A79" w:rsidRDefault="00CB7A79" w:rsidP="001D5D2A"><w:pPr><w:pStyle w:val="ListParagraph"/><w:spacing w:line="276" w:lineRule="auto"/><w:ind w:left="0"/><w:jc w:val="center"/><w:rPr><w:rFonts w:ascii="Times New Roman" w:hAnsi="Times New Roman"/><w:b/><w:bCs/><w:sz w:val="24"/><w:szCs w:val="24"/></w:rPr></w:pPr></w:p></w:tc><w:tc><w:tcPr><w:tcW w:w="990" w:type="dxa"/></w:tcPr><w:p w:rsidR="00CB7A79" w:rsidRPr="00CB7A79" w:rsidRDefault="00CB7A79" w:rsidP="001D5D2A"><w:pPr><w:pStyle w:val="ListParagraph"/><w:spacing w:line="276" w:lineRule="auto"/><w:ind w:left="0"/><w:jc w:val="center"/><w:rPr><w:rFonts w:ascii="Times New Roman" w:hAnsi="Times New Roman"/><w:b/><w:bCs/><w:sz w:val="24"/><w:szCs w:val="24"/></w:rPr></w:pPr></w:p></w:tc></w:tr><w:tr w:rsidR="00CB7A79" w:rsidRPr="00CB7A79" w:rsidTr="001D5D2A"><w:tc><w:tcPr><w:tcW w:w="2970" w:type="dxa"/></w:tcPr><w:p w:rsidR="00CB7A79" w:rsidRPr="00CB7A79" w:rsidRDefault="00CB7A79" w:rsidP="001D5D2A"><w:pPr><w:pStyle w:val="ListParagraph"/><w:spacing w:line="276" w:lineRule="auto"/><w:ind w:left="0"/><w:jc w:val="center"/><w:rPr><w:rFonts w:ascii="Times New Roman" w:hAnsi="Times New Roman"/><w:b/><w:bCs/><w:sz w:val="24"/><w:szCs w:val="24"/></w:rPr></w:pPr><w:r w:rsidRPr="00CB7A79"><w:rPr><w:rFonts w:ascii="Times New Roman" w:hAnsi="Times New Roman"/><w:b/><w:bCs/><w:sz w:val="24"/><w:szCs w:val="24"/></w:rPr><w:t>Whole milk</w:t></w:r></w:p></w:tc><w:tc><w:tcPr><w:tcW w:w="990" w:type="dxa"/></w:tcPr><w:p w:rsidR="00CB7A79" w:rsidRPr="00CB7A79" w:rsidRDefault="00CB7A79" w:rsidP="001D5D2A"><w:pPr><w:pStyle w:val="ListParagraph"/><w:spacing w:line="276" w:lineRule="auto"/><w:ind w:left="0"/><w:jc w:val="center"/><w:rPr><w:rFonts w:ascii="Times New Roman" w:hAnsi="Times New Roman"/><w:b/><w:bCs/><w:sz w:val="24"/><w:szCs w:val="24"/></w:rPr></w:pPr></w:p></w:tc><w:tc><w:tcPr><w:tcW w:w="990" w:type="dxa"/></w:tcPr><w:p w:rsidR="00CB7A79" w:rsidRPr="00CB7A79" w:rsidRDefault="00CB7A79" w:rsidP="001D5D2A"><w:pPr><w:pStyle w:val="ListParagraph"/><w:spacing w:line="276" w:lineRule="auto"/><w:ind w:left="0"/><w:jc w:val="center"/><w:rPr><w:rFonts w:ascii="Times New Roman" w:hAnsi="Times New Roman"/><w:b/><w:bCs/><w:sz w:val="24"/><w:szCs w:val="24"/></w:rPr></w:pPr></w:p></w:tc><w:tc><w:tcPr><w:tcW w:w="990" w:type="dxa"/></w:tcPr><w:p w:rsidR="00CB7A79" w:rsidRPr="00CB7A79" w:rsidRDefault="00CB7A79" w:rsidP="001D5D2A"><w:pPr><w:pStyle w:val="ListParagraph"/><w:spacing w:line="276" w:lineRule="auto"/><w:ind w:left="0"/><w:jc w:val="center"/><w:rPr><w:rFonts w:ascii="Times New Roman" w:hAnsi="Times New Roman"/><w:b/><w:bCs/><w:sz w:val="24"/><w:szCs w:val="24"/></w:rPr></w:pPr></w:p></w:tc></w:tr><w:tr w:rsidR="00CB7A79" w:rsidRPr="00CB7A79" w:rsidTr="001D5D2A"><w:tc><w:tcPr><w:tcW w:w="2970" w:type="dxa"/></w:tcPr><w:p w:rsidR="00CB7A79" w:rsidRPr="00CB7A79" w:rsidRDefault="00CB7A79" w:rsidP="001D5D2A"><w:pPr><w:pStyle w:val="ListParagraph"/><w:spacing w:line="276" w:lineRule="auto"/><w:ind w:left="0"/><w:jc w:val="center"/><w:rPr><w:rFonts w:ascii="Times New Roman" w:hAnsi="Times New Roman"/><w:b/><w:bCs/><w:sz w:val="24"/><w:szCs w:val="24"/></w:rPr></w:pPr><w:r w:rsidRPr="00CB7A79"><w:rPr><w:rFonts w:ascii="Times New Roman" w:hAnsi="Times New Roman"/><w:b/><w:bCs/><w:sz w:val="24"/><w:szCs w:val="24"/></w:rPr><w:t>Olive oil</w:t></w:r></w:p></w:tc><w:tc><w:tcPr><w:tcW w:w="990" w:type="dxa"/></w:tcPr><w:p w:rsidR="00CB7A79" w:rsidRPr="00CB7A79" w:rsidRDefault="00CB7A79" w:rsidP="001D5D2A"><w:pPr><w:pStyle w:val="ListParagraph"/><w:spacing w:line="276" w:lineRule="auto"/><w:ind w:left="0"/><w:jc w:val="center"/><w:rPr><w:rFonts w:ascii="Times New Roman" w:hAnsi="Times New Roman"/><w:b/><w:bCs/><w:sz w:val="24"/><w:szCs w:val="24"/></w:rPr></w:pPr></w:p></w:tc><w:tc><w:tcPr><w:tcW w:w="990" w:type="dxa"/></w:tcPr><w:p w:rsidR="00CB7A79" w:rsidRPr="00CB7A79" w:rsidRDefault="00CB7A79" w:rsidP="001D5D2A"><w:pPr><w:pStyle w:val="ListParagraph"/><w:spacing w:line="276" w:lineRule="auto"/><w:ind w:left="0"/><w:jc w:val="center"/><w:rPr><w:rFonts w:ascii="Times New Roman" w:hAnsi="Times New Roman"/><w:b/><w:bCs/><w:sz w:val="24"/><w:szCs w:val="24"/></w:rPr></w:pPr></w:p></w:tc><w:tc><w:tcPr><w:tcW w:w="990" w:type="dxa"/></w:tcPr><w:p w:rsidR="00CB7A79" w:rsidRPr="00CB7A79" w:rsidRDefault="00CB7A79" w:rsidP="001D5D2A"><w:pPr><w:pStyle w:val="ListParagraph"/><w:spacing w:line="276" w:lineRule="auto"/><w:ind w:left="0"/><w:jc w:val="center"/><w:rPr><w:rFonts w:ascii="Times New Roman" w:hAnsi="Times New Roman"/><w:b/><w:bCs/><w:sz w:val="24"/><w:szCs w:val="24"/></w:rPr></w:pPr></w:p></w:tc></w:tr><w:tr w:rsidR="00CB7A79" w:rsidRPr="00CB7A79" w:rsidTr="001D5D2A"><w:tc><w:tcPr><w:tcW w:w="2970" w:type="dxa"/></w:tcPr><w:p w:rsidR="00CB7A79" w:rsidRPr="00CB7A79" w:rsidRDefault="00CB7A79" w:rsidP="001D5D2A"><w:pPr><w:pStyle w:val="ListParagraph"/><w:spacing w:line="276" w:lineRule="auto"/><w:ind w:left="0"/><w:jc w:val="center"/><w:rPr><w:rFonts w:ascii="Times New Roman" w:hAnsi="Times New Roman"/><w:b/><w:bCs/><w:sz w:val="24"/><w:szCs w:val="24"/></w:rPr></w:pPr><w:r w:rsidRPr="00CB7A79"><w:rPr><w:rFonts w:ascii="Times New Roman" w:hAnsi="Times New Roman"/><w:b/><w:bCs/><w:sz w:val="24"/><w:szCs w:val="24"/></w:rPr><w:t>Red meat</w:t></w:r></w:p></w:tc><w:tc><w:tcPr><w:tcW w:w="990" w:type="dxa"/></w:tcPr><w:p w:rsidR="00CB7A79" w:rsidRPr="00CB7A79" w:rsidRDefault="00CB7A79" w:rsidP="001D5D2A"><w:pPr><w:pStyle w:val="ListParagraph"/><w:spacing w:line="276" w:lineRule="auto"/><w:ind w:left="0"/><w:jc w:val="center"/><w:rPr><w:rFonts w:ascii="Times New Roman" w:hAnsi="Times New Roman"/><w:b/><w:bCs/><w:sz w:val="24"/><w:szCs w:val="24"/></w:rPr></w:pPr></w:p></w:tc><w:tc><w:tcPr><w:tcW w:w="990" w:type="dxa"/></w:tcPr><w:p w:rsidR="00CB7A79" w:rsidRPr="00CB7A79" w:rsidRDefault="00CB7A79" w:rsidP="001D5D2A"><w:pPr><w:pStyle w:val="ListParagraph"/><w:spacing w:line="276" w:lineRule="auto"/><w:ind w:left="0"/><w:jc w:val="center"/><w:rPr><w:rFonts w:ascii="Times New Roman" w:hAnsi="Times New Roman"/><w:b/><w:bCs/><w:sz w:val="24"/><w:szCs w:val="24"/></w:rPr></w:pPr></w:p></w:tc><w:tc><w:tcPr><w:tcW w:w="990" w:type="dxa"/></w:tcPr><w:p w:rsidR="00CB7A79" w:rsidRPr="00CB7A79" w:rsidRDefault="00CB7A79" w:rsidP="001D5D2A"><w:pPr><w:pStyle w:val="ListParagraph"/><w:spacing w:line="276" w:lineRule="auto"/><w:ind w:left="0"/><w:jc w:val="center"/><w:rPr><w:rFonts w:ascii="Times New Roman" w:hAnsi="Times New Roman"/><w:b/><w:bCs/><w:sz w:val="24"/><w:szCs w:val="24"/></w:rPr></w:pPr></w:p></w:tc></w:tr><w:tr w:rsidR="00CB7A79" w:rsidRPr="00CB7A79" w:rsidTr="001D5D2A"><w:tc><w:tcPr><w:tcW w:w="2970" w:type="dxa"/></w:tcPr><w:p w:rsidR="00CB7A79" w:rsidRPr="00CB7A79" w:rsidRDefault="00CB7A79" w:rsidP="001D5D2A"><w:pPr><w:pStyle w:val="ListParagraph"/><w:spacing w:line="276" w:lineRule="auto"/><w:ind w:left="0"/><w:jc w:val="center"/><w:rPr><w:rFonts w:ascii="Times New Roman" w:hAnsi="Times New Roman"/><w:b/><w:bCs/><w:sz w:val="24"/><w:szCs w:val="24"/></w:rPr></w:pPr><w:r w:rsidRPr="00CB7A79"><w:rPr><w:rFonts w:ascii="Times New Roman" w:hAnsi="Times New Roman"/><w:b/><w:bCs/><w:sz w:val="24"/><w:szCs w:val="24"/></w:rPr><w:t>Sunflower margarine</w:t></w:r></w:p></w:tc><w:tc><w:tcPr><w:tcW w:w="990" w:type="dxa"/></w:tcPr><w:p w:rsidR="00CB7A79" w:rsidRPr="00CB7A79" w:rsidRDefault="00CB7A79" w:rsidP="001D5D2A"><w:pPr><w:pStyle w:val="ListParagraph"/><w:spacing w:line="276" w:lineRule="auto"/><w:ind w:left="0"/><w:jc w:val="center"/><w:rPr><w:rFonts w:ascii="Times New Roman" w:hAnsi="Times New Roman"/><w:b/><w:bCs/><w:sz w:val="24"/><w:szCs w:val="24"/></w:rPr></w:pPr></w:p></w:tc><w:tc><w:tcPr><w:tcW w:w="990" w:type="dxa"/></w:tcPr><w:p w:rsidR="00CB7A79" w:rsidRPr="00CB7A79" w:rsidRDefault="00CB7A79" w:rsidP="001D5D2A"><w:pPr><w:pStyle w:val="ListParagraph"/><w:spacing w:line="276" w:lineRule="auto"/><w:ind w:left="0"/><w:jc w:val="center"/><w:rPr><w:rFonts w:ascii="Times New Roman" w:hAnsi="Times New Roman"/><w:b/><w:bCs/><w:sz w:val="24"/><w:szCs w:val="24"/></w:rPr></w:pPr></w:p></w:tc><w:tc><w:tcPr><w:tcW w:w="990" w:type="dxa"/></w:tcPr><w:p w:rsidR="00CB7A79" w:rsidRPr="00CB7A79" w:rsidRDefault="00CB7A79" w:rsidP="001D5D2A"><w:pPr><w:pStyle w:val="ListParagraph"/><w:spacing w:line="276" w:lineRule="auto"/><w:ind w:left="0"/><w:jc w:val="center"/><w:rPr><w:rFonts w:ascii="Times New Roman" w:hAnsi="Times New Roman"/><w:b/><w:bCs/><w:sz w:val="24"/><w:szCs w:val="24"/></w:rPr></w:pPr></w:p></w:tc></w:tr><w:tr w:rsidR="00CB7A79" w:rsidRPr="00CB7A79" w:rsidTr="001D5D2A"><w:tc><w:tcPr><w:tcW w:w="2970" w:type="dxa"/></w:tcPr><w:p w:rsidR="00CB7A79" w:rsidRPr="00CB7A79" w:rsidRDefault="00CB7A79" w:rsidP="001D5D2A"><w:pPr><w:pStyle w:val="ListParagraph"/><w:spacing w:line="276" w:lineRule="auto"/><w:ind w:left="0"/><w:jc w:val="center"/><w:rPr><w:rFonts w:ascii="Times New Roman" w:hAnsi="Times New Roman"/><w:b/><w:bCs/><w:sz w:val="24"/><w:szCs w:val="24"/></w:rPr></w:pPr><w:r w:rsidRPr="00CB7A79"><w:rPr><w:rFonts w:ascii="Times New Roman" w:hAnsi="Times New Roman"/><w:b/><w:bCs/><w:sz w:val="24"/><w:szCs w:val="24"/></w:rPr><w:t>Chocolate</w:t></w:r></w:p></w:tc><w:tc><w:tcPr><w:tcW w:w="990" w:type="dxa"/></w:tcPr><w:p w:rsidR="00CB7A79" w:rsidRPr="00CB7A79" w:rsidRDefault="00CB7A79" w:rsidP="001D5D2A"><w:pPr><w:pStyle w:val="ListParagraph"/><w:spacing w:line="276" w:lineRule="auto"/><w:ind w:left="0"/><w:jc w:val="center"/><w:rPr><w:rFonts w:ascii="Times New Roman" w:hAnsi="Times New Roman"/><w:b/><w:bCs/><w:sz w:val="24"/><w:szCs w:val="24"/></w:rPr></w:pPr></w:p></w:tc><w:tc><w:tcPr><w:tcW w:w="990" w:type="dxa"/></w:tcPr><w:p w:rsidR="00CB7A79" w:rsidRPr="00CB7A79" w:rsidRDefault="00CB7A79" w:rsidP="001D5D2A"><w:pPr><w:pStyle w:val="ListParagraph"/><w:spacing w:line="276" w:lineRule="auto"/><w:ind w:left="0"/><w:jc w:val="center"/><w:rPr><w:rFonts w:ascii="Times New Roman" w:hAnsi="Times New Roman"/><w:b/><w:bCs/><w:sz w:val="24"/><w:szCs w:val="24"/></w:rPr></w:pPr></w:p></w:tc><w:tc><w:tcPr><w:tcW w:w="990" w:type="dxa"/></w:tcPr><w:p w:rsidR="00CB7A79" w:rsidRPr="00CB7A79" w:rsidRDefault="00CB7A79" w:rsidP="001D5D2A"><w:pPr><w:pStyle w:val="ListParagraph"/><w:spacing w:line="276" w:lineRule="auto"/><w:ind w:left="0"/><w:jc w:val="center"/><w:rPr><w:rFonts w:ascii="Times New Roman" w:hAnsi="Times New Roman"/><w:b/><w:bCs/><w:sz w:val="24"/><w:szCs w:val="24"/></w:rPr></w:pPr></w:p></w:tc></w:tr></w:tbl><w:p w:rsidR="00CB7A79" w:rsidRPr="00CB7A79" w:rsidRDefault="00CB7A79" w:rsidP="00CB7A79"><w:pPr><w:pStyle w:val="ListParagraph"/><w:numPr><w:ilvl w:val="0"/><w:numId w:val="2"/></w:numPr><w:spacing w:line="276" w:lineRule="auto"/><w:rPr><w:rFonts w:ascii="Times New Roman" w:hAnsi="Times New Roman"/><w:sz w:val="24"/><w:szCs w:val="24"/></w:rPr></w:pPr><w:r w:rsidRPr="00CB7A79"><w:rPr><w:rFonts w:ascii="Times New Roman" w:hAnsi="Times New Roman"/><w:sz w:val="24"/><w:szCs w:val="24"/></w:rPr><w:t>Some foods contain a lot of fat but no cholesterol.</w:t></w:r></w:p><w:p w:rsidR="00CB7A79" w:rsidRPr="00CB7A79" w:rsidRDefault="00CB7A79" w:rsidP="00CB7A79"><w:pPr><w:pStyle w:val="ListParagraph"/><w:numPr><w:ilvl w:val="1"/><w:numId w:val="2"/></w:numPr><w:spacing w:line="276" w:lineRule="auto"/><w:rPr><w:rFonts w:ascii="Times New Roman" w:hAnsi="Times New Roman"/><w:sz w:val="24"/><w:szCs w:val="24"/></w:rPr></w:pPr><w:r w:rsidRPr="00CB7A79"><w:rPr><w:rFonts w:ascii="Times New Roman" w:hAnsi="Times New Roman"/><w:sz w:val="24"/><w:szCs w:val="24"/></w:rPr><w:t>Agree</w:t></w:r></w:p><w:p w:rsidR="00CB7A79" w:rsidRPr="00CB7A79" w:rsidRDefault="00CB7A79" w:rsidP="00CB7A79"><w:pPr><w:pStyle w:val="ListParagraph"/><w:numPr><w:ilvl w:val="1"/><w:numId w:val="2"/></w:numPr><w:spacing w:line="276" w:lineRule="auto"/><w:rPr><w:rFonts w:ascii="Times New Roman" w:hAnsi="Times New Roman"/><w:sz w:val="24"/><w:szCs w:val="24"/></w:rPr></w:pPr><w:r w:rsidRPr="00CB7A79"><w:rPr><w:rFonts w:ascii="Times New Roman" w:hAnsi="Times New Roman"/><w:sz w:val="24"/><w:szCs w:val="24"/></w:rPr><w:t>Disagree</w:t></w:r></w:p><w:p w:rsidR="00CB7A79" w:rsidRPr="00CB7A79" w:rsidRDefault="00CB7A79" w:rsidP="00CB7A79"><w:pPr><w:pStyle w:val="ListParagraph"/><w:numPr><w:ilvl w:val="1"/><w:numId w:val="2"/></w:numPr><w:spacing w:line="276" w:lineRule="auto"/><w:rPr><w:rFonts w:ascii="Times New Roman" w:hAnsi="Times New Roman"/><w:sz w:val="24"/><w:szCs w:val="24"/></w:rPr></w:pPr><w:r w:rsidRPr="00CB7A79"><w:rPr><w:rFonts w:ascii="Times New Roman" w:hAnsi="Times New Roman"/><w:sz w:val="24"/><w:szCs w:val="24"/></w:rPr><w:t>Not sure</w:t></w:r></w:p><w:p w:rsidR="00CB7A79" w:rsidRPr="00CB7A79" w:rsidRDefault="00CB7A79" w:rsidP="00CB7A79"><w:pPr><w:pStyle w:val="ListParagraph"/><w:numPr><w:ilvl w:val="0"/><w:numId w:val="2"/></w:numPr><w:spacing w:line="276" w:lineRule="auto"/><w:rPr><w:rFonts w:ascii="Times New Roman" w:hAnsi="Times New Roman"/><w:sz w:val="24"/><w:szCs w:val="24"/></w:rPr></w:pPr><w:r w:rsidRPr="00CB7A79"><w:rPr><w:rFonts w:ascii="Times New Roman" w:hAnsi="Times New Roman"/><w:sz w:val="24"/><w:szCs w:val="24"/></w:rPr><w:t>Do you think experts call these a healthy alternative to red meat? Check one box per food.</w:t></w:r></w:p><w:tbl><w:tblPr><w:tblW w:w="0" w:type="auto"/><w:tblInd w:w="2178" w:type="dxa"/><w:tblBorders><w:top w:val="single" w:sz="4" w:space="0" w:color="auto"/><w:left w:val="single" w:sz="4" w:space="0" w:color="auto"/><w:bottom w:val="single" w:sz="4" w:space="0" w:color="auto"/><w:right w:val="single" w:sz="4" w:space="0" w:color="auto"/><w:insideH w:val="single" w:sz="4" w:space="0" w:color="auto"/><w:insideV w:val="single" w:sz="4" w:space="0" w:color="auto"/></w:tblBorders><w:tblLook w:val="04A0" w:firstRow="1" w:lastRow="0" w:firstColumn="1" w:lastColumn="0" w:noHBand="0" w:noVBand="1"/></w:tblPr><w:tblGrid><w:gridCol w:w="2970"/><w:gridCol w:w="990"/><w:gridCol w:w="990"/><w:gridCol w:w="990"/></w:tblGrid><w:tr w:rsidR="00CB7A79" w:rsidRPr="00CB7A79" w:rsidTr="001D5D2A"><w:tc><w:tcPr><w:tcW w:w="2970" w:type="dxa"/><w:tcBorders><w:top w:val="nil"/><w:left w:val="nil"/></w:tcBorders></w:tcPr><w:p w:rsidR="00CB7A79" w:rsidRPr="00CB7A79" w:rsidRDefault="00CB7A79" w:rsidP="001D5D2A"><w:pPr><w:pStyle w:val="ListParagraph"/><w:spacing w:line="276" w:lineRule="auto"/><w:ind w:left="0"/><w:jc w:val="center"/><w:rPr><w:rFonts w:ascii="Times New Roman" w:hAnsi="Times New Roman"/><w:b/><w:bCs/><w:sz w:val="24"/><w:szCs w:val="24"/></w:rPr></w:pPr></w:p></w:tc><w:tc><w:tcPr><w:tcW w:w="990" w:type="dxa"/></w:tcPr><w:p w:rsidR="00CB7A79" w:rsidRPr="00CB7A79" w:rsidRDefault="00CB7A79" w:rsidP="001D5D2A"><w:pPr><w:pStyle w:val="ListParagraph"/><w:spacing w:line="276" w:lineRule="auto"/><w:ind w:left="0"/><w:jc w:val="center"/><w:rPr><w:rFonts w:ascii="Times New Roman" w:hAnsi="Times New Roman"/><w:b/><w:bCs/><w:sz w:val="24"/><w:szCs w:val="24"/></w:rPr></w:pPr><w:r w:rsidRPr="00CB7A79"><w:rPr><w:rFonts w:ascii="Times New Roman" w:hAnsi="Times New Roman"/><w:b/><w:bCs/><w:sz w:val="24"/><w:szCs w:val="24"/></w:rPr><w:t>Yes</w:t></w:r></w:p></w:tc><w:tc><w:tcPr><w:tcW w:w="990" w:type="dxa"/></w:tcPr><w:p w:rsidR="00CB7A79" w:rsidRPr="00CB7A79" w:rsidRDefault="00CB7A79" w:rsidP="001D5D2A"><w:pPr><w:pStyle w:val="ListParagraph"/><w:spacing w:line="276" w:lineRule="auto"/><w:ind w:left="0"/><w:jc w:val="center"/><w:rPr><w:rFonts w:ascii="Times New Roman" w:hAnsi="Times New Roman"/><w:b/><w:bCs/><w:sz w:val="24"/><w:szCs w:val="24"/></w:rPr></w:pPr><w:r w:rsidRPr="00CB7A79"><w:rPr><w:rFonts w:ascii="Times New Roman" w:hAnsi="Times New Roman"/><w:b/><w:bCs/><w:sz w:val="24"/><w:szCs w:val="24"/></w:rPr><w:t>No</w:t></w:r></w:p></w:tc><w:tc><w:tcPr><w:tcW w:w="990" w:type="dxa"/></w:tcPr><w:p w:rsidR="00CB7A79" w:rsidRPr="00CB7A79" w:rsidRDefault="00CB7A79" w:rsidP="001D5D2A"><w:pPr><w:pStyle w:val="ListParagraph"/><w:spacing w:line="276" w:lineRule="auto"/><w:ind w:left="0"/><w:jc w:val="center"/><w:rPr><w:rFonts w:ascii="Times New Roman" w:hAnsi="Times New Roman"/><w:b/><w:bCs/><w:sz w:val="24"/><w:szCs w:val="24"/></w:rPr></w:pPr><w:r w:rsidRPr="00CB7A79"><w:rPr><w:rFonts w:ascii="Times New Roman" w:hAnsi="Times New Roman"/><w:b/><w:bCs/><w:sz w:val="24"/><w:szCs w:val="24"/></w:rPr><w:t>Not sure</w:t></w:r></w:p></w:tc></w:tr><w:tr w:rsidR="00CB7A79" w:rsidRPr="00CB7A79" w:rsidTr="001D5D2A"><w:tc><w:tcPr><w:tcW w:w="2970" w:type="dxa"/></w:tcPr><w:p w:rsidR="00CB7A79" w:rsidRPr="00CB7A79" w:rsidRDefault="00CB7A79" w:rsidP="001D5D2A"><w:pPr><w:pStyle w:val="ListParagraph"/><w:spacing w:line="276" w:lineRule="auto"/><w:ind w:left="0"/><w:jc w:val="center"/><w:rPr><w:rFonts w:ascii="Times New Roman" w:hAnsi="Times New Roman"/><w:b/><w:bCs/><w:sz w:val="24"/><w:szCs w:val="24"/></w:rPr></w:pPr><w:r w:rsidRPr="00CB7A79"><w:rPr><w:rFonts w:ascii="Times New Roman" w:hAnsi="Times New Roman"/><w:b/><w:bCs/><w:sz w:val="24"/><w:szCs w:val="24"/></w:rPr><w:t>Liverwurst(ground liver meat with minced fat)</w:t></w:r></w:p></w:tc><w:tc><w:tcPr><w:tcW w:w="990" w:type="dxa"/></w:tcPr><w:p w:rsidR="00CB7A79" w:rsidRPr="00CB7A79" w:rsidRDefault="00CB7A79" w:rsidP="001D5D2A"><w:pPr><w:pStyle w:val="ListParagraph"/><w:spacing w:line="276" w:lineRule="auto"/><w:ind w:left="0"/><w:jc w:val="center"/><w:rPr><w:rFonts w:ascii="Times New Roman" w:hAnsi="Times New Roman"/><w:b/><w:bCs/><w:sz w:val="24"/><w:szCs w:val="24"/></w:rPr></w:pPr></w:p></w:tc><w:tc><w:tcPr><w:tcW w:w="990" w:type="dxa"/></w:tcPr><w:p w:rsidR="00CB7A79" w:rsidRPr="00CB7A79" w:rsidRDefault="00CB7A79" w:rsidP="001D5D2A"><w:pPr><w:pStyle w:val="ListParagraph"/><w:spacing w:line="276" w:lineRule="auto"/><w:ind w:left="0"/><w:jc w:val="center"/><w:rPr><w:rFonts w:ascii="Times New Roman" w:hAnsi="Times New Roman"/><w:b/><w:bCs/><w:sz w:val="24"/><w:szCs w:val="24"/></w:rPr></w:pPr></w:p></w:tc><w:tc><w:tcPr><w:tcW w:w="990" w:type="dxa"/></w:tcPr><w:p w:rsidR="00CB7A79" w:rsidRPr="00CB7A79" w:rsidRDefault="00CB7A79" w:rsidP="001D5D2A"><w:pPr><w:pStyle w:val="ListParagraph"/><w:spacing w:line="276" w:lineRule="auto"/><w:ind w:left="0"/><w:jc w:val="center"/><w:rPr><w:rFonts w:ascii="Times New Roman" w:hAnsi="Times New Roman"/><w:b/><w:bCs/><w:sz w:val="24"/><w:szCs w:val="24"/></w:rPr></w:pPr></w:p></w:tc></w:tr><w:tr w:rsidR="00CB7A79" w:rsidRPr="00CB7A79" w:rsidTr="001D5D2A"><w:tc><w:tcPr><w:tcW w:w="2970" w:type="dxa"/></w:tcPr><w:p w:rsidR="00CB7A79" w:rsidRPr="00CB7A79" w:rsidRDefault="00CB7A79" w:rsidP="001D5D2A"><w:pPr><w:pStyle w:val="ListParagraph"/><w:spacing w:line="276" w:lineRule="auto"/><w:ind w:left="0"/><w:jc w:val="center"/><w:rPr><w:rFonts w:ascii="Times New Roman" w:hAnsi="Times New Roman"/><w:b/><w:bCs/><w:sz w:val="24"/><w:szCs w:val="24"/></w:rPr></w:pPr><w:r w:rsidRPr="00CB7A79"><w:rPr><w:rFonts w:ascii="Times New Roman" w:hAnsi="Times New Roman"/><w:b/><w:bCs/><w:sz w:val="24"/><w:szCs w:val="24"/></w:rPr><w:t>Lunchmeat</w:t></w:r></w:p></w:tc><w:tc><w:tcPr><w:tcW w:w="990" w:type="dxa"/></w:tcPr><w:p w:rsidR="00CB7A79" w:rsidRPr="00CB7A79" w:rsidRDefault="00CB7A79" w:rsidP="001D5D2A"><w:pPr><w:pStyle w:val="ListParagraph"/><w:spacing w:line="276" w:lineRule="auto"/><w:ind w:left="0"/><w:jc w:val="center"/><w:rPr><w:rFonts w:ascii="Times New Roman" w:hAnsi="Times New Roman"/><w:b/><w:bCs/><w:sz w:val="24"/><w:szCs w:val="24"/></w:rPr></w:pPr></w:p></w:tc><w:tc><w:tcPr><w:tcW w:w="990" w:type="dxa"/></w:tcPr><w:p w:rsidR="00CB7A79" w:rsidRPr="00CB7A79" w:rsidRDefault="00CB7A79" w:rsidP="001D5D2A"><w:pPr><w:pStyle w:val="ListParagraph"/><w:spacing w:line="276" w:lineRule="auto"/><w:ind w:left="0"/><w:jc w:val="center"/><w:rPr><w:rFonts w:ascii="Times New Roman" w:hAnsi="Times New Roman"/><w:b/><w:bCs/><w:sz w:val="24"/><w:szCs w:val="24"/></w:rPr></w:pPr></w:p></w:tc><w:tc><w:tcPr><w:tcW w:w="990" w:type="dxa"/></w:tcPr><w:p w:rsidR="00CB7A79" w:rsidRPr="00CB7A79" w:rsidRDefault="00CB7A79" w:rsidP="001D5D2A"><w:pPr><w:pStyle w:val="ListParagraph"/><w:spacing w:line="276" w:lineRule="auto"/><w:ind w:left="0"/><w:jc w:val="center"/><w:rPr><w:rFonts w:ascii="Times New Roman" w:hAnsi="Times New Roman"/><w:b/><w:bCs/><w:sz w:val="24"/><w:szCs w:val="24"/></w:rPr></w:pPr></w:p></w:tc></w:tr><w:tr w:rsidR="00CB7A79" w:rsidRPr="00CB7A79" w:rsidTr="001D5D2A"><w:tc><w:tcPr><w:tcW w:w="2970" w:type="dxa"/></w:tcPr><w:p w:rsidR="00CB7A79" w:rsidRPr="00CB7A79" w:rsidRDefault="00CB7A79" w:rsidP="001D5D2A"><w:pPr><w:pStyle w:val="ListParagraph"/><w:spacing w:line="276" w:lineRule="auto"/><w:ind w:left="0"/><w:jc w:val="center"/><w:rPr><w:rFonts w:ascii="Times New Roman" w:hAnsi="Times New Roman"/><w:b/><w:bCs/><w:sz w:val="24"/><w:szCs w:val="24"/></w:rPr></w:pPr><w:r w:rsidRPr="00CB7A79"><w:rPr><w:rFonts w:ascii="Times New Roman" w:hAnsi="Times New Roman"/><w:b/><w:bCs/><w:sz w:val="24"/><w:szCs w:val="24"/></w:rPr><w:lastRenderedPageBreak/><w:t>Baked beans</w:t></w:r></w:p></w:tc><w:tc><w:tcPr><w:tcW w:w="990" w:type="dxa"/></w:tcPr><w:p w:rsidR="00CB7A79" w:rsidRPr="00CB7A79" w:rsidRDefault="00CB7A79" w:rsidP="001D5D2A"><w:pPr><w:pStyle w:val="ListParagraph"/><w:spacing w:line="276" w:lineRule="auto"/><w:ind w:left="0"/><w:jc w:val="center"/><w:rPr><w:rFonts w:ascii="Times New Roman" w:hAnsi="Times New Roman"/><w:b/><w:bCs/><w:sz w:val="24"/><w:szCs w:val="24"/></w:rPr></w:pPr></w:p></w:tc><w:tc><w:tcPr><w:tcW w:w="990" w:type="dxa"/></w:tcPr><w:p w:rsidR="00CB7A79" w:rsidRPr="00CB7A79" w:rsidRDefault="00CB7A79" w:rsidP="001D5D2A"><w:pPr><w:pStyle w:val="ListParagraph"/><w:spacing w:line="276" w:lineRule="auto"/><w:ind w:left="0"/><w:jc w:val="center"/><w:rPr><w:rFonts w:ascii="Times New Roman" w:hAnsi="Times New Roman"/><w:b/><w:bCs/><w:sz w:val="24"/><w:szCs w:val="24"/></w:rPr></w:pPr></w:p></w:tc><w:tc><w:tcPr><w:tcW w:w="990" w:type="dxa"/></w:tcPr><w:p w:rsidR="00CB7A79" w:rsidRPr="00CB7A79" w:rsidRDefault="00CB7A79" w:rsidP="001D5D2A"><w:pPr><w:pStyle w:val="ListParagraph"/><w:spacing w:line="276" w:lineRule="auto"/><w:ind w:left="0"/><w:jc w:val="center"/><w:rPr><w:rFonts w:ascii="Times New Roman" w:hAnsi="Times New Roman"/><w:b/><w:bCs/><w:sz w:val="24"/><w:szCs w:val="24"/></w:rPr></w:pPr></w:p></w:tc></w:tr><w:tr w:rsidR="00CB7A79" w:rsidRPr="00CB7A79" w:rsidTr="001D5D2A"><w:tc><w:tcPr><w:tcW w:w="2970" w:type="dxa"/></w:tcPr><w:p w:rsidR="00CB7A79" w:rsidRPr="00CB7A79" w:rsidRDefault="00CB7A79" w:rsidP="001D5D2A"><w:pPr><w:pStyle w:val="ListParagraph"/><w:spacing w:line="276" w:lineRule="auto"/><w:ind w:left="0"/><w:jc w:val="center"/><w:rPr><w:rFonts w:ascii="Times New Roman" w:hAnsi="Times New Roman"/><w:b/><w:bCs/><w:sz w:val="24"/><w:szCs w:val="24"/></w:rPr></w:pPr><w:r w:rsidRPr="00CB7A79"><w:rPr><w:rFonts w:ascii="Times New Roman" w:hAnsi="Times New Roman"/><w:b/><w:bCs/><w:sz w:val="24"/><w:szCs w:val="24"/></w:rPr><w:t>Nuts</w:t></w:r></w:p></w:tc><w:tc><w:tcPr><w:tcW w:w="990" w:type="dxa"/></w:tcPr><w:p w:rsidR="00CB7A79" w:rsidRPr="00CB7A79" w:rsidRDefault="00CB7A79" w:rsidP="001D5D2A"><w:pPr><w:pStyle w:val="ListParagraph"/><w:spacing w:line="276" w:lineRule="auto"/><w:ind w:left="0"/><w:jc w:val="center"/><w:rPr><w:rFonts w:ascii="Times New Roman" w:hAnsi="Times New Roman"/><w:b/><w:bCs/><w:sz w:val="24"/><w:szCs w:val="24"/></w:rPr></w:pPr></w:p></w:tc><w:tc><w:tcPr><w:tcW w:w="990" w:type="dxa"/></w:tcPr><w:p w:rsidR="00CB7A79" w:rsidRPr="00CB7A79" w:rsidRDefault="00CB7A79" w:rsidP="001D5D2A"><w:pPr><w:pStyle w:val="ListParagraph"/><w:spacing w:line="276" w:lineRule="auto"/><w:ind w:left="0"/><w:jc w:val="center"/><w:rPr><w:rFonts w:ascii="Times New Roman" w:hAnsi="Times New Roman"/><w:b/><w:bCs/><w:sz w:val="24"/><w:szCs w:val="24"/></w:rPr></w:pPr></w:p></w:tc><w:tc><w:tcPr><w:tcW w:w="990" w:type="dxa"/></w:tcPr><w:p w:rsidR="00CB7A79" w:rsidRPr="00CB7A79" w:rsidRDefault="00CB7A79" w:rsidP="001D5D2A"><w:pPr><w:pStyle w:val="ListParagraph"/><w:spacing w:line="276" w:lineRule="auto"/><w:ind w:left="0"/><w:jc w:val="center"/><w:rPr><w:rFonts w:ascii="Times New Roman" w:hAnsi="Times New Roman"/><w:b/><w:bCs/><w:sz w:val="24"/><w:szCs w:val="24"/></w:rPr></w:pPr></w:p></w:tc></w:tr><w:tr w:rsidR="00CB7A79" w:rsidRPr="00CB7A79" w:rsidTr="001D5D2A"><w:tc><w:tcPr><w:tcW w:w="2970" w:type="dxa"/></w:tcPr><w:p w:rsidR="00CB7A79" w:rsidRPr="00CB7A79" w:rsidRDefault="00CB7A79" w:rsidP="001D5D2A"><w:pPr><w:pStyle w:val="ListParagraph"/><w:spacing w:line="276" w:lineRule="auto"/><w:ind w:left="0"/><w:jc w:val="center"/><w:rPr><w:rFonts w:ascii="Times New Roman" w:hAnsi="Times New Roman"/><w:b/><w:bCs/><w:sz w:val="24"/><w:szCs w:val="24"/></w:rPr></w:pPr><w:r w:rsidRPr="00CB7A79"><w:rPr><w:rFonts w:ascii="Times New Roman" w:hAnsi="Times New Roman"/><w:b/><w:bCs/><w:sz w:val="24"/><w:szCs w:val="24"/></w:rPr><w:t>Low fat cheese</w:t></w:r></w:p></w:tc><w:tc><w:tcPr><w:tcW w:w="990" w:type="dxa"/></w:tcPr><w:p w:rsidR="00CB7A79" w:rsidRPr="00CB7A79" w:rsidRDefault="00CB7A79" w:rsidP="001D5D2A"><w:pPr><w:pStyle w:val="ListParagraph"/><w:spacing w:line="276" w:lineRule="auto"/><w:ind w:left="0"/><w:jc w:val="center"/><w:rPr><w:rFonts w:ascii="Times New Roman" w:hAnsi="Times New Roman"/><w:b/><w:bCs/><w:sz w:val="24"/><w:szCs w:val="24"/></w:rPr></w:pPr></w:p></w:tc><w:tc><w:tcPr><w:tcW w:w="990" w:type="dxa"/></w:tcPr><w:p w:rsidR="00CB7A79" w:rsidRPr="00CB7A79" w:rsidRDefault="00CB7A79" w:rsidP="001D5D2A"><w:pPr><w:pStyle w:val="ListParagraph"/><w:spacing w:line="276" w:lineRule="auto"/><w:ind w:left="0"/><w:jc w:val="center"/><w:rPr><w:rFonts w:ascii="Times New Roman" w:hAnsi="Times New Roman"/><w:b/><w:bCs/><w:sz w:val="24"/><w:szCs w:val="24"/></w:rPr></w:pPr></w:p></w:tc><w:tc><w:tcPr><w:tcW w:w="990" w:type="dxa"/></w:tcPr><w:p w:rsidR="00CB7A79" w:rsidRPr="00CB7A79" w:rsidRDefault="00CB7A79" w:rsidP="001D5D2A"><w:pPr><w:pStyle w:val="ListParagraph"/><w:spacing w:line="276" w:lineRule="auto"/><w:ind w:left="0"/><w:jc w:val="center"/><w:rPr><w:rFonts w:ascii="Times New Roman" w:hAnsi="Times New Roman"/><w:b/><w:bCs/><w:sz w:val="24"/><w:szCs w:val="24"/></w:rPr></w:pPr></w:p></w:tc></w:tr><w:tr w:rsidR="00CB7A79" w:rsidRPr="00CB7A79" w:rsidTr="001D5D2A"><w:tc><w:tcPr><w:tcW w:w="2970" w:type="dxa"/></w:tcPr><w:p w:rsidR="00CB7A79" w:rsidRPr="00CB7A79" w:rsidRDefault="00CB7A79" w:rsidP="001D5D2A"><w:pPr><w:pStyle w:val="ListParagraph"/><w:spacing w:line="276" w:lineRule="auto"/><w:ind w:left="0"/><w:jc w:val="center"/><w:rPr><w:rFonts w:ascii="Times New Roman" w:hAnsi="Times New Roman"/><w:b/><w:bCs/><w:sz w:val="24"/><w:szCs w:val="24"/></w:rPr></w:pPr><w:r w:rsidRPr="00CB7A79"><w:rPr><w:rFonts w:ascii="Times New Roman" w:hAnsi="Times New Roman"/><w:b/><w:bCs/><w:sz w:val="24"/><w:szCs w:val="24"/></w:rPr><w:t>Quiche</w:t></w:r></w:p></w:tc><w:tc><w:tcPr><w:tcW w:w="990" w:type="dxa"/></w:tcPr><w:p w:rsidR="00CB7A79" w:rsidRPr="00CB7A79" w:rsidRDefault="00CB7A79" w:rsidP="001D5D2A"><w:pPr><w:pStyle w:val="ListParagraph"/><w:spacing w:line="276" w:lineRule="auto"/><w:ind w:left="0"/><w:jc w:val="center"/><w:rPr><w:rFonts w:ascii="Times New Roman" w:hAnsi="Times New Roman"/><w:b/><w:bCs/><w:sz w:val="24"/><w:szCs w:val="24"/></w:rPr></w:pPr></w:p></w:tc><w:tc><w:tcPr><w:tcW w:w="990" w:type="dxa"/></w:tcPr><w:p w:rsidR="00CB7A79" w:rsidRPr="00CB7A79" w:rsidRDefault="00CB7A79" w:rsidP="001D5D2A"><w:pPr><w:pStyle w:val="ListParagraph"/><w:spacing w:line="276" w:lineRule="auto"/><w:ind w:left="0"/><w:jc w:val="center"/><w:rPr><w:rFonts w:ascii="Times New Roman" w:hAnsi="Times New Roman"/><w:b/><w:bCs/><w:sz w:val="24"/><w:szCs w:val="24"/></w:rPr></w:pPr></w:p></w:tc><w:tc><w:tcPr><w:tcW w:w="990" w:type="dxa"/></w:tcPr><w:p w:rsidR="00CB7A79" w:rsidRPr="00CB7A79" w:rsidRDefault="00CB7A79" w:rsidP="001D5D2A"><w:pPr><w:pStyle w:val="ListParagraph"/><w:spacing w:line="276" w:lineRule="auto"/><w:ind w:left="0"/><w:jc w:val="center"/><w:rPr><w:rFonts w:ascii="Times New Roman" w:hAnsi="Times New Roman"/><w:b/><w:bCs/><w:sz w:val="24"/><w:szCs w:val="24"/></w:rPr></w:pPr></w:p></w:tc></w:tr></w:tbl><w:p w:rsidR="00CB7A79" w:rsidRPr="00CB7A79" w:rsidRDefault="00CB7A79" w:rsidP="00CB7A79"><w:pPr><w:pStyle w:val="ListParagraph"/><w:numPr><w:ilvl w:val="0"/><w:numId w:val="2"/></w:numPr><w:spacing w:line="276" w:lineRule="auto"/><w:rPr><w:rFonts w:ascii="Times New Roman" w:hAnsi="Times New Roman"/><w:sz w:val="24"/><w:szCs w:val="24"/></w:rPr></w:pPr><w:r w:rsidRPr="00CB7A79"><w:rPr><w:rFonts w:ascii="Times New Roman" w:hAnsi="Times New Roman"/><w:sz w:val="24"/><w:szCs w:val="24"/></w:rPr><w:t>A glass of unsweetened fruit juice counts as a helping of fruit.</w:t></w:r></w:p><w:p w:rsidR="00CB7A79" w:rsidRPr="00CB7A79" w:rsidRDefault="00CB7A79" w:rsidP="00CB7A79"><w:pPr><w:pStyle w:val="ListParagraph"/><w:numPr><w:ilvl w:val="1"/><w:numId w:val="2"/></w:numPr><w:spacing w:line="276" w:lineRule="auto"/><w:rPr><w:rFonts w:ascii="Times New Roman" w:hAnsi="Times New Roman"/><w:sz w:val="24"/><w:szCs w:val="24"/></w:rPr></w:pPr><w:r w:rsidRPr="00CB7A79"><w:rPr><w:rFonts w:ascii="Times New Roman" w:hAnsi="Times New Roman"/><w:sz w:val="24"/><w:szCs w:val="24"/></w:rPr><w:t>Agree</w:t></w:r></w:p><w:p w:rsidR="00CB7A79" w:rsidRPr="00CB7A79" w:rsidRDefault="00CB7A79" w:rsidP="00CB7A79"><w:pPr><w:pStyle w:val="ListParagraph"/><w:numPr><w:ilvl w:val="1"/><w:numId w:val="2"/></w:numPr><w:spacing w:line="276" w:lineRule="auto"/><w:rPr><w:rFonts w:ascii="Times New Roman" w:hAnsi="Times New Roman"/><w:sz w:val="24"/><w:szCs w:val="24"/></w:rPr></w:pPr><w:r w:rsidRPr="00CB7A79"><w:rPr><w:rFonts w:ascii="Times New Roman" w:hAnsi="Times New Roman"/><w:sz w:val="24"/><w:szCs w:val="24"/></w:rPr><w:t>Disagree</w:t></w:r></w:p><w:p w:rsidR="00CB7A79" w:rsidRPr="00CB7A79" w:rsidRDefault="00CB7A79" w:rsidP="00CB7A79"><w:pPr><w:pStyle w:val="ListParagraph"/><w:numPr><w:ilvl w:val="1"/><w:numId w:val="2"/></w:numPr><w:spacing w:line="276" w:lineRule="auto"/><w:rPr><w:rFonts w:ascii="Times New Roman" w:hAnsi="Times New Roman"/><w:sz w:val="24"/><w:szCs w:val="24"/></w:rPr></w:pPr><w:r w:rsidRPr="00CB7A79"><w:rPr><w:rFonts w:ascii="Times New Roman" w:hAnsi="Times New Roman"/><w:sz w:val="24"/><w:szCs w:val="24"/></w:rPr><w:t>Not sure</w:t></w:r></w:p><w:p w:rsidR="00CB7A79" w:rsidRPr="00CB7A79" w:rsidRDefault="00CB7A79" w:rsidP="00CB7A79"><w:pPr><w:pStyle w:val="ListParagraph"/><w:numPr><w:ilvl w:val="0"/><w:numId w:val="2"/></w:numPr><w:spacing w:line="276" w:lineRule="auto"/><w:rPr><w:rFonts w:ascii="Times New Roman" w:hAnsi="Times New Roman"/><w:sz w:val="24"/><w:szCs w:val="24"/></w:rPr></w:pPr><w:r w:rsidRPr="00CB7A79"><w:rPr><w:rFonts w:ascii="Times New Roman" w:hAnsi="Times New Roman"/><w:sz w:val="24"/><w:szCs w:val="24"/></w:rPr><w:t>Saturated fats are mainly found in: (Check one)</w:t></w:r></w:p><w:p w:rsidR="00CB7A79" w:rsidRPr="00CB7A79" w:rsidRDefault="00CB7A79" w:rsidP="00CB7A79"><w:pPr><w:pStyle w:val="ListParagraph"/><w:numPr><w:ilvl w:val="1"/><w:numId w:val="2"/></w:numPr><w:spacing w:line="276" w:lineRule="auto"/><w:rPr><w:rFonts w:ascii="Times New Roman" w:hAnsi="Times New Roman"/><w:sz w:val="24"/><w:szCs w:val="24"/></w:rPr></w:pPr><w:r w:rsidRPr="00CB7A79"><w:rPr><w:rFonts w:ascii="Times New Roman" w:hAnsi="Times New Roman"/><w:sz w:val="24"/><w:szCs w:val="24"/></w:rPr><w:t>Vegetable oils</w:t></w:r></w:p><w:p w:rsidR="00CB7A79" w:rsidRPr="00CB7A79" w:rsidRDefault="00CB7A79" w:rsidP="00CB7A79"><w:pPr><w:pStyle w:val="ListParagraph"/><w:numPr><w:ilvl w:val="1"/><w:numId w:val="2"/></w:numPr><w:spacing w:line="276" w:lineRule="auto"/><w:rPr><w:rFonts w:ascii="Times New Roman" w:hAnsi="Times New Roman"/><w:sz w:val="24"/><w:szCs w:val="24"/></w:rPr></w:pPr><w:r w:rsidRPr="00CB7A79"><w:rPr><w:rFonts w:ascii="Times New Roman" w:hAnsi="Times New Roman"/><w:sz w:val="24"/><w:szCs w:val="24"/></w:rPr><w:t>Dairy products</w:t></w:r></w:p><w:p w:rsidR="00CB7A79" w:rsidRPr="00CB7A79" w:rsidRDefault="00CB7A79" w:rsidP="00CB7A79"><w:pPr><w:pStyle w:val="ListParagraph"/><w:numPr><w:ilvl w:val="1"/><w:numId w:val="2"/></w:numPr><w:spacing w:line="276" w:lineRule="auto"/><w:rPr><w:rFonts w:ascii="Times New Roman" w:hAnsi="Times New Roman"/><w:sz w:val="24"/><w:szCs w:val="24"/></w:rPr></w:pPr><w:r w:rsidRPr="00CB7A79"><w:rPr><w:rFonts w:ascii="Times New Roman" w:hAnsi="Times New Roman"/><w:sz w:val="24"/><w:szCs w:val="24"/></w:rPr><w:t>Both (a) and (b)</w:t></w:r></w:p><w:p w:rsidR="00CB7A79" w:rsidRPr="00CB7A79" w:rsidRDefault="00CB7A79" w:rsidP="00CB7A79"><w:pPr><w:pStyle w:val="ListParagraph"/><w:numPr><w:ilvl w:val="1"/><w:numId w:val="2"/></w:numPr><w:spacing w:line="276" w:lineRule="auto"/><w:rPr><w:rFonts w:ascii="Times New Roman" w:hAnsi="Times New Roman"/><w:sz w:val="24"/><w:szCs w:val="24"/></w:rPr></w:pPr><w:r w:rsidRPr="00CB7A79"><w:rPr><w:rFonts w:ascii="Times New Roman" w:hAnsi="Times New Roman"/><w:sz w:val="24"/><w:szCs w:val="24"/></w:rPr><w:t>Not sure</w:t></w:r></w:p><w:p w:rsidR="00CB7A79" w:rsidRPr="00CB7A79" w:rsidRDefault="00CB7A79" w:rsidP="00CB7A79"><w:pPr><w:pStyle w:val="ListParagraph"/><w:numPr><w:ilvl w:val="0"/><w:numId w:val="2"/></w:numPr><w:spacing w:line="276" w:lineRule="auto"/><w:rPr><w:rFonts w:ascii="Times New Roman" w:hAnsi="Times New Roman"/><w:sz w:val="24"/><w:szCs w:val="24"/></w:rPr></w:pPr><w:r w:rsidRPr="00CB7A79"><w:rPr><w:rFonts w:ascii="Times New Roman" w:hAnsi="Times New Roman"/><w:sz w:val="24"/><w:szCs w:val="24"/></w:rPr><w:t>Brown sugar is a healthy alternative to white sugar.</w:t></w:r></w:p><w:p w:rsidR="00CB7A79" w:rsidRPr="00CB7A79" w:rsidRDefault="00CB7A79" w:rsidP="00CB7A79"><w:pPr><w:pStyle w:val="ListParagraph"/><w:numPr><w:ilvl w:val="1"/><w:numId w:val="2"/></w:numPr><w:spacing w:line="276" w:lineRule="auto"/><w:rPr><w:rFonts w:ascii="Times New Roman" w:hAnsi="Times New Roman"/><w:sz w:val="24"/><w:szCs w:val="24"/></w:rPr></w:pPr><w:r w:rsidRPr="00CB7A79"><w:rPr><w:rFonts w:ascii="Times New Roman" w:hAnsi="Times New Roman"/><w:sz w:val="24"/><w:szCs w:val="24"/></w:rPr><w:t>Agree</w:t></w:r></w:p><w:p w:rsidR="00CB7A79" w:rsidRPr="00CB7A79" w:rsidRDefault="00CB7A79" w:rsidP="00CB7A79"><w:pPr><w:pStyle w:val="ListParagraph"/><w:numPr><w:ilvl w:val="1"/><w:numId w:val="2"/></w:numPr><w:spacing w:line="276" w:lineRule="auto"/><w:rPr><w:rFonts w:ascii="Times New Roman" w:hAnsi="Times New Roman"/><w:sz w:val="24"/><w:szCs w:val="24"/></w:rPr></w:pPr><w:r w:rsidRPr="00CB7A79"><w:rPr><w:rFonts w:ascii="Times New Roman" w:hAnsi="Times New Roman"/><w:sz w:val="24"/><w:szCs w:val="24"/></w:rPr><w:t>Disagree</w:t></w:r></w:p><w:p w:rsidR="00CB7A79" w:rsidRPr="00CB7A79" w:rsidRDefault="00CB7A79" w:rsidP="00CB7A79"><w:pPr><w:pStyle w:val="ListParagraph"/><w:numPr><w:ilvl w:val="1"/><w:numId w:val="2"/></w:numPr><w:spacing w:line="276" w:lineRule="auto"/><w:rPr><w:rFonts w:ascii="Times New Roman" w:hAnsi="Times New Roman"/><w:sz w:val="24"/><w:szCs w:val="24"/></w:rPr></w:pPr><w:r w:rsidRPr="00CB7A79"><w:rPr><w:rFonts w:ascii="Times New Roman" w:hAnsi="Times New Roman"/><w:sz w:val="24"/><w:szCs w:val="24"/></w:rPr><w:t>Not sure</w:t></w:r></w:p><w:p w:rsidR="00CB7A79" w:rsidRPr="00CB7A79" w:rsidRDefault="00CB7A79" w:rsidP="00CB7A79"><w:pPr><w:pStyle w:val="ListParagraph"/><w:numPr><w:ilvl w:val="0"/><w:numId w:val="2"/></w:numPr><w:spacing w:line="276" w:lineRule="auto"/><w:rPr><w:rFonts w:ascii="Times New Roman" w:hAnsi="Times New Roman"/><w:sz w:val="24"/><w:szCs w:val="24"/></w:rPr></w:pPr><w:r w:rsidRPr="00CB7A79"><w:rPr><w:rFonts w:ascii="Times New Roman" w:hAnsi="Times New Roman"/><w:sz w:val="24"/><w:szCs w:val="24"/></w:rPr><w:t>There is more protein in a glass of whole milk than in a glass of skimmed milk.</w:t></w:r></w:p><w:p w:rsidR="00CB7A79" w:rsidRPr="00CB7A79" w:rsidRDefault="00CB7A79" w:rsidP="00CB7A79"><w:pPr><w:pStyle w:val="ListParagraph"/><w:numPr><w:ilvl w:val="1"/><w:numId w:val="2"/></w:numPr><w:spacing w:line="276" w:lineRule="auto"/><w:rPr><w:rFonts w:ascii="Times New Roman" w:hAnsi="Times New Roman"/><w:sz w:val="24"/><w:szCs w:val="24"/></w:rPr></w:pPr><w:r w:rsidRPr="00CB7A79"><w:rPr><w:rFonts w:ascii="Times New Roman" w:hAnsi="Times New Roman"/><w:sz w:val="24"/><w:szCs w:val="24"/></w:rPr><w:t>Agree</w:t></w:r></w:p><w:p w:rsidR="00CB7A79" w:rsidRPr="00CB7A79" w:rsidRDefault="00CB7A79" w:rsidP="00CB7A79"><w:pPr><w:pStyle w:val="ListParagraph"/><w:numPr><w:ilvl w:val="1"/><w:numId w:val="2"/></w:numPr><w:spacing w:line="276" w:lineRule="auto"/><w:rPr><w:rFonts w:ascii="Times New Roman" w:hAnsi="Times New Roman"/><w:sz w:val="24"/><w:szCs w:val="24"/></w:rPr></w:pPr><w:r w:rsidRPr="00CB7A79"><w:rPr><w:rFonts w:ascii="Times New Roman" w:hAnsi="Times New Roman"/><w:sz w:val="24"/><w:szCs w:val="24"/></w:rPr><w:t>Disagree</w:t></w:r></w:p><w:p w:rsidR="00CB7A79" w:rsidRPr="00CB7A79" w:rsidRDefault="00CB7A79" w:rsidP="00CB7A79"><w:pPr><w:pStyle w:val="ListParagraph"/><w:numPr><w:ilvl w:val="1"/><w:numId w:val="2"/></w:numPr><w:spacing w:line="276" w:lineRule="auto"/><w:rPr><w:rFonts w:ascii="Times New Roman" w:hAnsi="Times New Roman"/><w:sz w:val="24"/><w:szCs w:val="24"/></w:rPr></w:pPr><w:r w:rsidRPr="00CB7A79"><w:rPr><w:rFonts w:ascii="Times New Roman" w:hAnsi="Times New Roman"/><w:sz w:val="24"/><w:szCs w:val="24"/></w:rPr><w:t>Not sure</w:t></w:r></w:p><w:p w:rsidR="00CB7A79" w:rsidRPr="00CB7A79" w:rsidRDefault="00CB7A79" w:rsidP="00CB7A79"><w:pPr><w:pStyle w:val="ListParagraph"/><w:numPr><w:ilvl w:val="0"/><w:numId w:val="2"/></w:numPr><w:spacing w:line="276" w:lineRule="auto"/><w:rPr><w:rFonts w:ascii="Times New Roman" w:hAnsi="Times New Roman"/><w:sz w:val="24"/><w:szCs w:val="24"/></w:rPr></w:pPr><w:r w:rsidRPr="00CB7A79"><w:rPr><w:rFonts w:ascii="Times New Roman" w:hAnsi="Times New Roman"/><w:sz w:val="24"/><w:szCs w:val="24"/></w:rPr><w:t>Polyunsaturated margarine contains less fat than butter.</w:t></w:r></w:p><w:p w:rsidR="00CB7A79" w:rsidRPr="00CB7A79" w:rsidRDefault="00CB7A79" w:rsidP="00CB7A79"><w:pPr><w:pStyle w:val="ListParagraph"/><w:numPr><w:ilvl w:val="1"/><w:numId w:val="2"/></w:numPr><w:spacing w:line="276" w:lineRule="auto"/><w:rPr><w:rFonts w:ascii="Times New Roman" w:hAnsi="Times New Roman"/><w:sz w:val="24"/><w:szCs w:val="24"/></w:rPr></w:pPr><w:r w:rsidRPr="00CB7A79"><w:rPr><w:rFonts w:ascii="Times New Roman" w:hAnsi="Times New Roman"/><w:sz w:val="24"/><w:szCs w:val="24"/></w:rPr><w:t>Agree</w:t></w:r></w:p><w:p w:rsidR="00CB7A79" w:rsidRPr="00CB7A79" w:rsidRDefault="00CB7A79" w:rsidP="00CB7A79"><w:pPr><w:pStyle w:val="ListParagraph"/><w:numPr><w:ilvl w:val="1"/><w:numId w:val="2"/></w:numPr><w:spacing w:line="276" w:lineRule="auto"/><w:rPr><w:rFonts w:ascii="Times New Roman" w:hAnsi="Times New Roman"/><w:sz w:val="24"/><w:szCs w:val="24"/></w:rPr></w:pPr><w:r w:rsidRPr="00CB7A79"><w:rPr><w:rFonts w:ascii="Times New Roman" w:hAnsi="Times New Roman"/><w:sz w:val="24"/><w:szCs w:val="24"/></w:rPr><w:t>Disagree</w:t></w:r></w:p><w:p w:rsidR="00CB7A79" w:rsidRPr="00CB7A79" w:rsidRDefault="00CB7A79" w:rsidP="00CB7A79"><w:pPr><w:pStyle w:val="ListParagraph"/><w:numPr><w:ilvl w:val="1"/><w:numId w:val="2"/></w:numPr><w:spacing w:line="276" w:lineRule="auto"/><w:rPr><w:rFonts w:ascii="Times New Roman" w:hAnsi="Times New Roman"/><w:sz w:val="24"/><w:szCs w:val="24"/></w:rPr></w:pPr><w:r w:rsidRPr="00CB7A79"><w:rPr><w:rFonts w:ascii="Times New Roman" w:hAnsi="Times New Roman"/><w:sz w:val="24"/><w:szCs w:val="24"/></w:rPr><w:t>Not sure</w:t></w:r></w:p><w:p w:rsidR="00CB7A79" w:rsidRPr="00CB7A79" w:rsidRDefault="00CB7A79" w:rsidP="00CB7A79"><w:pPr><w:pStyle w:val="ListParagraph"/><w:numPr><w:ilvl w:val="0"/><w:numId w:val="2"/></w:numPr><w:spacing w:line="276" w:lineRule="auto"/><w:rPr><w:rFonts w:ascii="Times New Roman" w:hAnsi="Times New Roman"/><w:sz w:val="24"/><w:szCs w:val="24"/></w:rPr></w:pPr><w:r w:rsidRPr="00CB7A79"><w:rPr><w:rFonts w:ascii="Times New Roman" w:hAnsi="Times New Roman"/><w:sz w:val="24"/><w:szCs w:val="24"/></w:rPr><w:t>Which of these breads contain the most vitamins and minerals? Check one.</w:t></w:r></w:p><w:p w:rsidR="00CB7A79" w:rsidRPr="00CB7A79" w:rsidRDefault="00CB7A79" w:rsidP="00CB7A79"><w:pPr><w:pStyle w:val="ListParagraph"/><w:numPr><w:ilvl w:val="1"/><w:numId w:val="2"/></w:numPr><w:spacing w:line="276" w:lineRule="auto"/><w:rPr><w:rFonts w:ascii="Times New Roman" w:hAnsi="Times New Roman"/><w:sz w:val="24"/><w:szCs w:val="24"/></w:rPr></w:pPr><w:r w:rsidRPr="00CB7A79"><w:rPr><w:rFonts w:ascii="Times New Roman" w:hAnsi="Times New Roman"/><w:sz w:val="24"/><w:szCs w:val="24"/></w:rPr><w:t>White</w:t></w:r></w:p><w:p w:rsidR="00CB7A79" w:rsidRPr="00CB7A79" w:rsidRDefault="00CB7A79" w:rsidP="00CB7A79"><w:pPr><w:pStyle w:val="ListParagraph"/><w:numPr><w:ilvl w:val="1"/><w:numId w:val="2"/></w:numPr><w:spacing w:line="276" w:lineRule="auto"/><w:rPr><w:rFonts w:ascii="Times New Roman" w:hAnsi="Times New Roman"/><w:sz w:val="24"/><w:szCs w:val="24"/></w:rPr></w:pPr><w:r w:rsidRPr="00CB7A79"><w:rPr><w:rFonts w:ascii="Times New Roman" w:hAnsi="Times New Roman"/><w:sz w:val="24"/><w:szCs w:val="24"/></w:rPr><w:t>Brown</w:t></w:r></w:p><w:p w:rsidR="00CB7A79" w:rsidRPr="00CB7A79" w:rsidRDefault="00CB7A79" w:rsidP="00CB7A79"><w:pPr><w:pStyle w:val="ListParagraph"/><w:numPr><w:ilvl w:val="1"/><w:numId w:val="2"/></w:numPr><w:spacing w:line="276" w:lineRule="auto"/><w:rPr><w:rFonts w:ascii="Times New Roman" w:hAnsi="Times New Roman"/><w:sz w:val="24"/><w:szCs w:val="24"/></w:rPr></w:pPr><w:r w:rsidRPr="00CB7A79"><w:rPr><w:rFonts w:ascii="Times New Roman" w:hAnsi="Times New Roman"/><w:sz w:val="24"/><w:szCs w:val="24"/></w:rPr><w:t>Wholegrain</w:t></w:r></w:p><w:p w:rsidR="00CB7A79" w:rsidRPr="00CB7A79" w:rsidRDefault="00CB7A79" w:rsidP="00CB7A79"><w:pPr><w:pStyle w:val="ListParagraph"/><w:numPr><w:ilvl w:val="1"/><w:numId w:val="2"/></w:numPr><w:spacing w:line="276" w:lineRule="auto"/><w:rPr><w:rFonts w:ascii="Times New Roman" w:hAnsi="Times New Roman"/><w:sz w:val="24"/><w:szCs w:val="24"/></w:rPr></w:pPr><w:r w:rsidRPr="00CB7A79"><w:rPr><w:rFonts w:ascii="Times New Roman" w:hAnsi="Times New Roman"/><w:sz w:val="24"/><w:szCs w:val="24"/></w:rPr><w:t>Not sure</w:t></w:r></w:p><w:p w:rsidR="00CB7A79" w:rsidRPr="00CB7A79" w:rsidRDefault="00CB7A79" w:rsidP="00CB7A79"><w:pPr><w:pStyle w:val="ListParagraph"/><w:numPr><w:ilvl w:val="0"/><w:numId w:val="2"/></w:numPr><w:spacing w:line="276" w:lineRule="auto"/><w:rPr><w:rFonts w:ascii="Times New Roman" w:hAnsi="Times New Roman"/><w:sz w:val="24"/><w:szCs w:val="24"/></w:rPr></w:pPr><w:r w:rsidRPr="00CB7A79"><w:rPr><w:rFonts w:ascii="Times New Roman" w:hAnsi="Times New Roman"/><w:sz w:val="24"/><w:szCs w:val="24"/></w:rPr><w:t>Which do you think is higher in calories: butter or regular margarine? Check one.</w:t></w:r></w:p><w:p w:rsidR="00CB7A79" w:rsidRPr="00CB7A79" w:rsidRDefault="00CB7A79" w:rsidP="00CB7A79"><w:pPr><w:pStyle w:val="ListParagraph"/><w:numPr><w:ilvl w:val="1"/><w:numId w:val="2"/></w:numPr><w:spacing w:line="276" w:lineRule="auto"/><w:rPr><w:rFonts w:ascii="Times New Roman" w:hAnsi="Times New Roman"/><w:sz w:val="24"/><w:szCs w:val="24"/></w:rPr></w:pPr><w:r w:rsidRPr="00CB7A79"><w:rPr><w:rFonts w:ascii="Times New Roman" w:hAnsi="Times New Roman"/><w:sz w:val="24"/><w:szCs w:val="24"/></w:rPr><w:t>Butter</w:t></w:r></w:p><w:p w:rsidR="00CB7A79" w:rsidRPr="00CB7A79" w:rsidRDefault="00CB7A79" w:rsidP="00CB7A79"><w:pPr><w:pStyle w:val="ListParagraph"/><w:numPr><w:ilvl w:val="1"/><w:numId w:val="2"/></w:numPr><w:spacing w:line="276" w:lineRule="auto"/><w:rPr><w:rFonts w:ascii="Times New Roman" w:hAnsi="Times New Roman"/><w:sz w:val="24"/><w:szCs w:val="24"/></w:rPr></w:pPr><w:r w:rsidRPr="00CB7A79"><w:rPr><w:rFonts w:ascii="Times New Roman" w:hAnsi="Times New Roman"/><w:sz w:val="24"/><w:szCs w:val="24"/></w:rPr><w:t>Real margarine</w:t></w:r></w:p><w:p w:rsidR="00CB7A79" w:rsidRPr="00CB7A79" w:rsidRDefault="00CB7A79" w:rsidP="00CB7A79"><w:pPr><w:pStyle w:val="ListParagraph"/><w:numPr><w:ilvl w:val="1"/><w:numId w:val="2"/></w:numPr><w:spacing w:line="276" w:lineRule="auto"/><w:rPr><w:rFonts w:ascii="Times New Roman" w:hAnsi="Times New Roman"/><w:sz w:val="24"/><w:szCs w:val="24"/></w:rPr></w:pPr><w:r w:rsidRPr="00CB7A79"><w:rPr><w:rFonts w:ascii="Times New Roman" w:hAnsi="Times New Roman"/><w:sz w:val="24"/><w:szCs w:val="24"/></w:rPr><w:t>Both the same</w:t></w:r></w:p><w:p w:rsidR="00CB7A79" w:rsidRPr="00CB7A79" w:rsidRDefault="00CB7A79" w:rsidP="00CB7A79"><w:pPr><w:pStyle w:val="ListParagraph"/><w:numPr><w:ilvl w:val="1"/><w:numId w:val="2"/></w:numPr><w:spacing w:line="276" w:lineRule="auto"/><w:rPr><w:rFonts w:ascii="Times New Roman" w:hAnsi="Times New Roman"/><w:sz w:val="24"/><w:szCs w:val="24"/></w:rPr></w:pPr><w:r w:rsidRPr="00CB7A79"><w:rPr><w:rFonts w:ascii="Times New Roman" w:hAnsi="Times New Roman"/><w:sz w:val="24"/><w:szCs w:val="24"/></w:rPr><w:t>Not sure</w:t></w:r></w:p><w:p w:rsidR="00CB7A79" w:rsidRPr="00CB7A79" w:rsidRDefault="00CB7A79" w:rsidP="00CB7A79"><w:pPr><w:pStyle w:val="ListParagraph"/><w:numPr><w:ilvl w:val="0"/><w:numId w:val="2"/></w:numPr><w:spacing w:line="276" w:lineRule="auto"/><w:rPr><w:rFonts w:ascii="Times New Roman" w:hAnsi="Times New Roman"/><w:sz w:val="24"/><w:szCs w:val="24"/></w:rPr></w:pPr><w:r w:rsidRPr="00CB7A79"><w:rPr><w:rFonts w:ascii="Times New Roman" w:hAnsi="Times New Roman"/><w:sz w:val="24"/><w:szCs w:val="24"/></w:rPr><w:t>A type of oil which contains mostly monounsaturated fat is: (Check one)</w:t></w:r></w:p><w:p w:rsidR="00CB7A79" w:rsidRPr="00CB7A79" w:rsidRDefault="00CB7A79" w:rsidP="00CB7A79"><w:pPr><w:pStyle w:val="ListParagraph"/><w:numPr><w:ilvl w:val="1"/><w:numId w:val="2"/></w:numPr><w:spacing w:line="276" w:lineRule="auto"/><w:rPr><w:rFonts w:ascii="Times New Roman" w:hAnsi="Times New Roman"/><w:sz w:val="24"/><w:szCs w:val="24"/></w:rPr></w:pPr><w:r w:rsidRPr="00CB7A79"><w:rPr><w:rFonts w:ascii="Times New Roman" w:hAnsi="Times New Roman"/><w:sz w:val="24"/><w:szCs w:val="24"/></w:rPr><w:t>Coconut oil</w:t></w:r></w:p><w:p w:rsidR="00CB7A79" w:rsidRPr="00CB7A79" w:rsidRDefault="00CB7A79" w:rsidP="00CB7A79"><w:pPr><w:pStyle w:val="ListParagraph"/><w:numPr><w:ilvl w:val="1"/><w:numId w:val="2"/></w:numPr><w:spacing w:line="276" w:lineRule="auto"/><w:rPr><w:rFonts w:ascii="Times New Roman" w:hAnsi="Times New Roman"/><w:sz w:val="24"/><w:szCs w:val="24"/></w:rPr></w:pPr><w:r w:rsidRPr="00CB7A79"><w:rPr><w:rFonts w:ascii="Times New Roman" w:hAnsi="Times New Roman"/><w:sz w:val="24"/><w:szCs w:val="24"/></w:rPr><w:t>Sunflower oil</w:t></w:r></w:p><w:p w:rsidR="00CB7A79" w:rsidRPr="00CB7A79" w:rsidRDefault="00CB7A79" w:rsidP="00CB7A79"><w:pPr><w:pStyle w:val="ListParagraph"/><w:numPr><w:ilvl w:val="1"/><w:numId w:val="2"/></w:numPr><w:spacing w:line="276" w:lineRule="auto"/><w:rPr><w:rFonts w:ascii="Times New Roman" w:hAnsi="Times New Roman"/><w:sz w:val="24"/><w:szCs w:val="24"/></w:rPr></w:pPr><w:r w:rsidRPr="00CB7A79"><w:rPr><w:rFonts w:ascii="Times New Roman" w:hAnsi="Times New Roman"/><w:sz w:val="24"/><w:szCs w:val="24"/></w:rPr><w:t>Olive oil</w:t></w:r></w:p><w:p w:rsidR="00CB7A79" w:rsidRPr="00CB7A79" w:rsidRDefault="00CB7A79" w:rsidP="00CB7A79"><w:pPr><w:pStyle w:val="ListParagraph"/><w:numPr><w:ilvl w:val="1"/><w:numId w:val="2"/></w:numPr><w:spacing w:line="276" w:lineRule="auto"/><w:rPr><w:rFonts w:ascii="Times New Roman" w:hAnsi="Times New Roman"/><w:sz w:val="24"/><w:szCs w:val="24"/></w:rPr></w:pPr><w:r w:rsidRPr="00CB7A79"><w:rPr><w:rFonts w:ascii="Times New Roman" w:hAnsi="Times New Roman"/><w:sz w:val="24"/><w:szCs w:val="24"/></w:rPr><w:t>Palm oil</w:t></w:r></w:p><w:p w:rsidR="00CB7A79" w:rsidRPr="00CB7A79" w:rsidRDefault="00CB7A79" w:rsidP="00CB7A79"><w:pPr><w:pStyle w:val="ListParagraph"/><w:numPr><w:ilvl w:val="1"/><w:numId w:val="2"/></w:numPr><w:spacing w:line="276" w:lineRule="auto"/><w:rPr><w:rFonts w:ascii="Times New Roman" w:hAnsi="Times New Roman"/><w:sz w:val="24"/><w:szCs w:val="24"/></w:rPr></w:pPr><w:r w:rsidRPr="00CB7A79"><w:rPr><w:rFonts w:ascii="Times New Roman" w:hAnsi="Times New Roman"/><w:sz w:val="24"/><w:szCs w:val="24"/></w:rPr><w:lastRenderedPageBreak/><w:t>Not sure</w:t></w:r></w:p><w:p w:rsidR="00CB7A79" w:rsidRPr="00CB7A79" w:rsidRDefault="00CB7A79" w:rsidP="00CB7A79"><w:pPr><w:pStyle w:val="ListParagraph"/><w:numPr><w:ilvl w:val="0"/><w:numId w:val="2"/></w:numPr><w:spacing w:line="276" w:lineRule="auto"/><w:rPr><w:rFonts w:ascii="Times New Roman" w:hAnsi="Times New Roman"/><w:sz w:val="24"/><w:szCs w:val="24"/></w:rPr></w:pPr><w:r w:rsidRPr="00CB7A79"><w:rPr><w:rFonts w:ascii="Times New Roman" w:hAnsi="Times New Roman"/><w:sz w:val="24"/><w:szCs w:val="24"/></w:rPr><w:t>There is more calcium in a glass of whole milk than a glass of skimmed milk.</w:t></w:r></w:p><w:p w:rsidR="00CB7A79" w:rsidRPr="00CB7A79" w:rsidRDefault="00CB7A79" w:rsidP="00CB7A79"><w:pPr><w:pStyle w:val="ListParagraph"/><w:numPr><w:ilvl w:val="1"/><w:numId w:val="2"/></w:numPr><w:spacing w:line="276" w:lineRule="auto"/><w:rPr><w:rFonts w:ascii="Times New Roman" w:hAnsi="Times New Roman"/><w:sz w:val="24"/><w:szCs w:val="24"/></w:rPr></w:pPr><w:r w:rsidRPr="00CB7A79"><w:rPr><w:rFonts w:ascii="Times New Roman" w:hAnsi="Times New Roman"/><w:sz w:val="24"/><w:szCs w:val="24"/></w:rPr><w:t>Agree</w:t></w:r></w:p><w:p w:rsidR="00CB7A79" w:rsidRPr="00CB7A79" w:rsidRDefault="00CB7A79" w:rsidP="00CB7A79"><w:pPr><w:pStyle w:val="ListParagraph"/><w:numPr><w:ilvl w:val="1"/><w:numId w:val="2"/></w:numPr><w:spacing w:line="276" w:lineRule="auto"/><w:rPr><w:rFonts w:ascii="Times New Roman" w:hAnsi="Times New Roman"/><w:sz w:val="24"/><w:szCs w:val="24"/></w:rPr></w:pPr><w:r w:rsidRPr="00CB7A79"><w:rPr><w:rFonts w:ascii="Times New Roman" w:hAnsi="Times New Roman"/><w:sz w:val="24"/><w:szCs w:val="24"/></w:rPr><w:t>Disagree</w:t></w:r></w:p><w:p w:rsidR="00CB7A79" w:rsidRPr="00CB7A79" w:rsidRDefault="00CB7A79" w:rsidP="00CB7A79"><w:pPr><w:pStyle w:val="ListParagraph"/><w:numPr><w:ilvl w:val="1"/><w:numId w:val="2"/></w:numPr><w:spacing w:line="276" w:lineRule="auto"/><w:rPr><w:rFonts w:ascii="Times New Roman" w:hAnsi="Times New Roman"/><w:sz w:val="24"/><w:szCs w:val="24"/></w:rPr></w:pPr><w:r w:rsidRPr="00CB7A79"><w:rPr><w:rFonts w:ascii="Times New Roman" w:hAnsi="Times New Roman"/><w:sz w:val="24"/><w:szCs w:val="24"/></w:rPr><w:t>Not sure</w:t></w:r></w:p><w:p w:rsidR="00CB7A79" w:rsidRPr="00CB7A79" w:rsidRDefault="00CB7A79" w:rsidP="00CB7A79"><w:pPr><w:pStyle w:val="ListParagraph"/><w:numPr><w:ilvl w:val="0"/><w:numId w:val="2"/></w:numPr><w:spacing w:line="276" w:lineRule="auto"/><w:rPr><w:rFonts w:ascii="Times New Roman" w:hAnsi="Times New Roman"/><w:sz w:val="24"/><w:szCs w:val="24"/></w:rPr></w:pPr><w:r w:rsidRPr="00CB7A79"><w:rPr><w:rFonts w:ascii="Times New Roman" w:hAnsi="Times New Roman"/><w:sz w:val="24"/><w:szCs w:val="24"/></w:rPr><w:t>Which one of the following has the most calories for the same weight? Check one.</w:t></w:r></w:p><w:p w:rsidR="00CB7A79" w:rsidRPr="00CB7A79" w:rsidRDefault="00CB7A79" w:rsidP="00CB7A79"><w:pPr><w:pStyle w:val="ListParagraph"/><w:numPr><w:ilvl w:val="1"/><w:numId w:val="2"/></w:numPr><w:spacing w:line="276" w:lineRule="auto"/><w:rPr><w:rFonts w:ascii="Times New Roman" w:hAnsi="Times New Roman"/><w:sz w:val="24"/><w:szCs w:val="24"/></w:rPr></w:pPr><w:r w:rsidRPr="00CB7A79"><w:rPr><w:rFonts w:ascii="Times New Roman" w:hAnsi="Times New Roman"/><w:sz w:val="24"/><w:szCs w:val="24"/></w:rPr><w:t>Sugar</w:t></w:r></w:p><w:p w:rsidR="00CB7A79" w:rsidRPr="00CB7A79" w:rsidRDefault="00CB7A79" w:rsidP="00CB7A79"><w:pPr><w:pStyle w:val="ListParagraph"/><w:numPr><w:ilvl w:val="1"/><w:numId w:val="2"/></w:numPr><w:spacing w:line="276" w:lineRule="auto"/><w:rPr><w:rFonts w:ascii="Times New Roman" w:hAnsi="Times New Roman"/><w:sz w:val="24"/><w:szCs w:val="24"/></w:rPr></w:pPr><w:r w:rsidRPr="00CB7A79"><w:rPr><w:rFonts w:ascii="Times New Roman" w:hAnsi="Times New Roman"/><w:sz w:val="24"/><w:szCs w:val="24"/></w:rPr><w:t>Starchy foods</w:t></w:r></w:p><w:p w:rsidR="00CB7A79" w:rsidRPr="00CB7A79" w:rsidRDefault="00CB7A79" w:rsidP="00CB7A79"><w:pPr><w:pStyle w:val="ListParagraph"/><w:numPr><w:ilvl w:val="1"/><w:numId w:val="2"/></w:numPr><w:spacing w:line="276" w:lineRule="auto"/><w:rPr><w:rFonts w:ascii="Times New Roman" w:hAnsi="Times New Roman"/><w:sz w:val="24"/><w:szCs w:val="24"/></w:rPr></w:pPr><w:r w:rsidRPr="00CB7A79"><w:rPr><w:rFonts w:ascii="Times New Roman" w:hAnsi="Times New Roman"/><w:sz w:val="24"/><w:szCs w:val="24"/></w:rPr><w:t>Fiber</w:t></w:r></w:p><w:p w:rsidR="00CB7A79" w:rsidRPr="00CB7A79" w:rsidRDefault="00CB7A79" w:rsidP="00CB7A79"><w:pPr><w:pStyle w:val="ListParagraph"/><w:numPr><w:ilvl w:val="1"/><w:numId w:val="2"/></w:numPr><w:spacing w:line="276" w:lineRule="auto"/><w:rPr><w:rFonts w:ascii="Times New Roman" w:hAnsi="Times New Roman"/><w:sz w:val="24"/><w:szCs w:val="24"/></w:rPr></w:pPr><w:r w:rsidRPr="00CB7A79"><w:rPr><w:rFonts w:ascii="Times New Roman" w:hAnsi="Times New Roman"/><w:sz w:val="24"/><w:szCs w:val="24"/></w:rPr><w:t>Fat</w:t></w:r></w:p><w:p w:rsidR="00CB7A79" w:rsidRPr="00CB7A79" w:rsidRDefault="00CB7A79" w:rsidP="00CB7A79"><w:pPr><w:pStyle w:val="ListParagraph"/><w:numPr><w:ilvl w:val="1"/><w:numId w:val="2"/></w:numPr><w:spacing w:line="276" w:lineRule="auto"/><w:rPr><w:rFonts w:ascii="Times New Roman" w:hAnsi="Times New Roman"/><w:sz w:val="24"/><w:szCs w:val="24"/></w:rPr></w:pPr><w:r w:rsidRPr="00CB7A79"><w:rPr><w:rFonts w:ascii="Times New Roman" w:hAnsi="Times New Roman"/><w:sz w:val="24"/><w:szCs w:val="24"/></w:rPr><w:t>Not sure</w:t></w:r></w:p><w:p w:rsidR="00CB7A79" w:rsidRPr="00CB7A79" w:rsidRDefault="00CB7A79" w:rsidP="00CB7A79"><w:pPr><w:pStyle w:val="ListParagraph"/><w:numPr><w:ilvl w:val="0"/><w:numId w:val="2"/></w:numPr><w:spacing w:line="276" w:lineRule="auto"/><w:rPr><w:rFonts w:ascii="Times New Roman" w:hAnsi="Times New Roman"/><w:sz w:val="24"/><w:szCs w:val="24"/></w:rPr></w:pPr><w:r w:rsidRPr="00CB7A79"><w:rPr><w:rFonts w:ascii="Times New Roman" w:hAnsi="Times New Roman"/><w:sz w:val="24"/><w:szCs w:val="24"/></w:rPr><w:t>Harder(solid) fats contain more: (Check one.)</w:t></w:r></w:p><w:p w:rsidR="00CB7A79" w:rsidRPr="00CB7A79" w:rsidRDefault="00CB7A79" w:rsidP="00CB7A79"><w:pPr><w:pStyle w:val="ListParagraph"/><w:numPr><w:ilvl w:val="1"/><w:numId w:val="2"/></w:numPr><w:spacing w:line="276" w:lineRule="auto"/><w:rPr><w:rFonts w:ascii="Times New Roman" w:hAnsi="Times New Roman"/><w:sz w:val="24"/><w:szCs w:val="24"/></w:rPr></w:pPr><w:r w:rsidRPr="00CB7A79"><w:rPr><w:rFonts w:ascii="Times New Roman" w:hAnsi="Times New Roman"/><w:sz w:val="24"/><w:szCs w:val="24"/></w:rPr><w:t>Monounsaturates</w:t></w:r></w:p><w:p w:rsidR="00CB7A79" w:rsidRPr="00CB7A79" w:rsidRDefault="00CB7A79" w:rsidP="00CB7A79"><w:pPr><w:pStyle w:val="ListParagraph"/><w:numPr><w:ilvl w:val="1"/><w:numId w:val="2"/></w:numPr><w:spacing w:line="276" w:lineRule="auto"/><w:rPr><w:rFonts w:ascii="Times New Roman" w:hAnsi="Times New Roman"/><w:sz w:val="24"/><w:szCs w:val="24"/></w:rPr></w:pPr><w:r w:rsidRPr="00CB7A79"><w:rPr><w:rFonts w:ascii="Times New Roman" w:hAnsi="Times New Roman"/><w:sz w:val="24"/><w:szCs w:val="24"/></w:rPr><w:t>Polyunsaturates</w:t></w:r></w:p><w:p w:rsidR="00CB7A79" w:rsidRPr="00CB7A79" w:rsidRDefault="00CB7A79" w:rsidP="00CB7A79"><w:pPr><w:pStyle w:val="ListParagraph"/><w:numPr><w:ilvl w:val="1"/><w:numId w:val="2"/></w:numPr><w:spacing w:line="276" w:lineRule="auto"/><w:rPr><w:rFonts w:ascii="Times New Roman" w:hAnsi="Times New Roman"/><w:sz w:val="24"/><w:szCs w:val="24"/></w:rPr></w:pPr><w:r w:rsidRPr="00CB7A79"><w:rPr><w:rFonts w:ascii="Times New Roman" w:hAnsi="Times New Roman"/><w:sz w:val="24"/><w:szCs w:val="24"/></w:rPr><w:t>Saturates</w:t></w:r></w:p><w:p w:rsidR="00CB7A79" w:rsidRPr="00CB7A79" w:rsidRDefault="00CB7A79" w:rsidP="00CB7A79"><w:pPr><w:pStyle w:val="ListParagraph"/><w:numPr><w:ilvl w:val="1"/><w:numId w:val="2"/></w:numPr><w:spacing w:line="276" w:lineRule="auto"/><w:rPr><w:rFonts w:ascii="Times New Roman" w:hAnsi="Times New Roman"/><w:sz w:val="24"/><w:szCs w:val="24"/></w:rPr></w:pPr><w:r w:rsidRPr="00CB7A79"><w:rPr><w:rFonts w:ascii="Times New Roman" w:hAnsi="Times New Roman"/><w:sz w:val="24"/><w:szCs w:val="24"/></w:rPr><w:t>Not sure</w:t></w:r></w:p><w:p w:rsidR="00CB7A79" w:rsidRPr="00CB7A79" w:rsidRDefault="00CB7A79" w:rsidP="00CB7A79"><w:pPr><w:pStyle w:val="ListParagraph"/><w:numPr><w:ilvl w:val="0"/><w:numId w:val="2"/></w:numPr><w:spacing w:line="276" w:lineRule="auto"/><w:rPr><w:rFonts w:ascii="Times New Roman" w:hAnsi="Times New Roman"/><w:sz w:val="24"/><w:szCs w:val="24"/></w:rPr></w:pPr><w:r w:rsidRPr="00CB7A79"><w:rPr><w:rFonts w:ascii="Times New Roman" w:hAnsi="Times New Roman"/><w:sz w:val="24"/><w:szCs w:val="24"/></w:rPr><w:t>Polyunsaturated fats are mainly found in: (Check one. )</w:t></w:r></w:p><w:p w:rsidR="00CB7A79" w:rsidRPr="00CB7A79" w:rsidRDefault="00CB7A79" w:rsidP="00CB7A79"><w:pPr><w:pStyle w:val="ListParagraph"/><w:numPr><w:ilvl w:val="1"/><w:numId w:val="2"/></w:numPr><w:spacing w:line="276" w:lineRule="auto"/><w:rPr><w:rFonts w:ascii="Times New Roman" w:hAnsi="Times New Roman"/><w:sz w:val="24"/><w:szCs w:val="24"/></w:rPr></w:pPr><w:r w:rsidRPr="00CB7A79"><w:rPr><w:rFonts w:ascii="Times New Roman" w:hAnsi="Times New Roman"/><w:sz w:val="24"/><w:szCs w:val="24"/></w:rPr><w:t>Vegetable oils</w:t></w:r></w:p><w:p w:rsidR="00CB7A79" w:rsidRPr="00CB7A79" w:rsidRDefault="00CB7A79" w:rsidP="00CB7A79"><w:pPr><w:pStyle w:val="ListParagraph"/><w:numPr><w:ilvl w:val="1"/><w:numId w:val="2"/></w:numPr><w:spacing w:line="276" w:lineRule="auto"/><w:rPr><w:rFonts w:ascii="Times New Roman" w:hAnsi="Times New Roman"/><w:sz w:val="24"/><w:szCs w:val="24"/></w:rPr></w:pPr><w:r w:rsidRPr="00CB7A79"><w:rPr><w:rFonts w:ascii="Times New Roman" w:hAnsi="Times New Roman"/><w:sz w:val="24"/><w:szCs w:val="24"/></w:rPr><w:t>Dairy products</w:t></w:r></w:p><w:p w:rsidR="00CB7A79" w:rsidRPr="00CB7A79" w:rsidRDefault="00CB7A79" w:rsidP="00CB7A79"><w:pPr><w:pStyle w:val="ListParagraph"/><w:numPr><w:ilvl w:val="1"/><w:numId w:val="2"/></w:numPr><w:spacing w:line="276" w:lineRule="auto"/><w:rPr><w:rFonts w:ascii="Times New Roman" w:hAnsi="Times New Roman"/><w:sz w:val="24"/><w:szCs w:val="24"/></w:rPr></w:pPr><w:r w:rsidRPr="00CB7A79"><w:rPr><w:rFonts w:ascii="Times New Roman" w:hAnsi="Times New Roman"/><w:sz w:val="24"/><w:szCs w:val="24"/></w:rPr><w:t>Both (a) and (b)</w:t></w:r></w:p><w:p w:rsidR="00CB7A79" w:rsidRPr="00CB7A79" w:rsidRDefault="00CB7A79" w:rsidP="00CB7A79"><w:pPr><w:pStyle w:val="ListParagraph"/><w:numPr><w:ilvl w:val="1"/><w:numId w:val="2"/></w:numPr><w:spacing w:line="276" w:lineRule="auto"/><w:rPr><w:rFonts w:ascii="Times New Roman" w:hAnsi="Times New Roman"/><w:sz w:val="24"/><w:szCs w:val="24"/></w:rPr></w:pPr><w:r w:rsidRPr="00CB7A79"><w:rPr><w:rFonts w:ascii="Times New Roman" w:hAnsi="Times New Roman"/><w:sz w:val="24"/><w:szCs w:val="24"/></w:rPr><w:t>Not sure</w:t></w:r></w:p><w:p w:rsidR="00CB7A79" w:rsidRPr="00CB7A79" w:rsidRDefault="00CB7A79" w:rsidP="00CB7A79"><w:pPr><w:pStyle w:val="ListParagraph"/><w:spacing w:line="276" w:lineRule="auto"/><w:ind w:left="1440"/><w:rPr><w:rFonts w:ascii="Times New Roman" w:hAnsi="Times New Roman"/><w:sz w:val="24"/><w:szCs w:val="24"/></w:rPr></w:pPr></w:p><w:p w:rsidR="00CB7A79" w:rsidRPr="00CB7A79" w:rsidRDefault="00CB7A79" w:rsidP="00CB7A79"><w:pPr><w:spacing w:line="276" w:lineRule="auto"/></w:pPr><w:r w:rsidRPr="00CB7A79"><w:rPr><w:b/></w:rPr><w:t>The next few items are about choosing foods</w:t></w:r><w:r w:rsidRPr="00CB7A79"><w:t>.</w:t></w:r></w:p><w:p w:rsidR="00CB7A79" w:rsidRPr="00CB7A79" w:rsidRDefault="00CB7A79" w:rsidP="00CB7A79"><w:pPr><w:spacing w:line="276" w:lineRule="auto"/></w:pPr><w:r w:rsidRPr="00CB7A79"><w:t>Please answer what is being asked and not whether you like or dislike the food.</w:t></w:r></w:p><w:p w:rsidR="00CB7A79" w:rsidRPr="00CB7A79" w:rsidRDefault="00CB7A79" w:rsidP="00CB7A79"><w:pPr><w:spacing w:line="276" w:lineRule="auto"/></w:pPr></w:p><w:p w:rsidR="00CB7A79" w:rsidRPr="00CB7A79" w:rsidRDefault="00CB7A79" w:rsidP="00CB7A79"><w:pPr><w:spacing w:line="276" w:lineRule="auto"/></w:pPr><w:r w:rsidRPr="00CB7A79"><w:t>[For example, suppose you were asked…</w:t></w:r></w:p><w:p w:rsidR="00CB7A79" w:rsidRPr="00CB7A79" w:rsidRDefault="00CB7A79" w:rsidP="00CB7A79"><w:pPr><w:spacing w:line="276" w:lineRule="auto"/></w:pPr><w:r w:rsidRPr="00CB7A79"><w:t>“If a person wanted to cut down on fat, which cheese would be best to eat?”</w:t></w:r></w:p><w:p w:rsidR="00CB7A79" w:rsidRPr="00CB7A79" w:rsidRDefault="00CB7A79" w:rsidP="00CB7A79"><w:pPr><w:pStyle w:val="ListParagraph"/><w:numPr><w:ilvl w:val="0"/><w:numId w:val="3"/></w:numPr><w:spacing w:line="276" w:lineRule="auto"/><w:rPr><w:rFonts w:ascii="Times New Roman" w:hAnsi="Times New Roman"/><w:sz w:val="24"/><w:szCs w:val="24"/></w:rPr></w:pPr><w:r w:rsidRPr="00CB7A79"><w:rPr><w:rFonts w:ascii="Times New Roman" w:hAnsi="Times New Roman"/><w:sz w:val="24"/><w:szCs w:val="24"/></w:rPr><w:t>Cheddar cheese</w:t></w:r></w:p><w:p w:rsidR="00CB7A79" w:rsidRPr="00CB7A79" w:rsidRDefault="00CB7A79" w:rsidP="00CB7A79"><w:pPr><w:pStyle w:val="ListParagraph"/><w:numPr><w:ilvl w:val="0"/><w:numId w:val="3"/></w:numPr><w:spacing w:line="276" w:lineRule="auto"/><w:rPr><w:rFonts w:ascii="Times New Roman" w:hAnsi="Times New Roman"/><w:sz w:val="24"/><w:szCs w:val="24"/></w:rPr></w:pPr><w:r w:rsidRPr="00CB7A79"><w:rPr><w:rFonts w:ascii="Times New Roman" w:hAnsi="Times New Roman"/><w:sz w:val="24"/><w:szCs w:val="24"/></w:rPr><w:t>Camembert</w:t></w:r></w:p><w:p w:rsidR="00CB7A79" w:rsidRPr="00CB7A79" w:rsidRDefault="00CB7A79" w:rsidP="00CB7A79"><w:pPr><w:pStyle w:val="ListParagraph"/><w:numPr><w:ilvl w:val="0"/><w:numId w:val="3"/></w:numPr><w:spacing w:line="276" w:lineRule="auto"/><w:rPr><w:rFonts w:ascii="Times New Roman" w:hAnsi="Times New Roman"/><w:sz w:val="24"/><w:szCs w:val="24"/></w:rPr></w:pPr><w:r w:rsidRPr="00CB7A79"><w:rPr><w:rFonts w:ascii="Times New Roman" w:hAnsi="Times New Roman"/><w:sz w:val="24"/><w:szCs w:val="24"/></w:rPr><w:t>Cream cheese</w:t></w:r></w:p><w:p w:rsidR="00CB7A79" w:rsidRPr="00CB7A79" w:rsidRDefault="00CB7A79" w:rsidP="00CB7A79"><w:pPr><w:pStyle w:val="ListParagraph"/><w:numPr><w:ilvl w:val="0"/><w:numId w:val="3"/></w:numPr><w:spacing w:line="276" w:lineRule="auto"/><w:rPr><w:rFonts w:ascii="Times New Roman" w:hAnsi="Times New Roman"/><w:sz w:val="24"/><w:szCs w:val="24"/></w:rPr></w:pPr><w:r w:rsidRPr="00CB7A79"><w:rPr><w:rFonts w:ascii="Times New Roman" w:hAnsi="Times New Roman"/><w:sz w:val="24"/><w:szCs w:val="24"/></w:rPr><w:t>Cottage cheese</w:t></w:r></w:p><w:p w:rsidR="00CB7A79" w:rsidRPr="00CB7A79" w:rsidRDefault="00CB7A79" w:rsidP="00CB7A79"><w:pPr><w:spacing w:line="276" w:lineRule="auto"/></w:pPr><w:r w:rsidRPr="00CB7A79"><w:t>If you didn’t like the cottage cheese, but knew it was the right answer, you would still choose cottage cheese. ]</w:t></w:r></w:p><w:p w:rsidR="00CB7A79" w:rsidRPr="00CB7A79" w:rsidRDefault="00CB7A79" w:rsidP="00CB7A79"><w:pPr><w:pStyle w:val="ListParagraph"/><w:numPr><w:ilvl w:val="0"/><w:numId w:val="4"/></w:numPr><w:spacing w:line="276" w:lineRule="auto"/><w:rPr><w:rFonts w:ascii="Times New Roman" w:hAnsi="Times New Roman"/><w:sz w:val="24"/><w:szCs w:val="24"/></w:rPr></w:pPr><w:r w:rsidRPr="00CB7A79"><w:rPr><w:rFonts w:ascii="Times New Roman" w:hAnsi="Times New Roman"/><w:sz w:val="24"/><w:szCs w:val="24"/></w:rPr><w:t>Which would be the best choice for a low fat, high fiber snack? Check one.</w:t></w:r></w:p><w:p w:rsidR="00CB7A79" w:rsidRPr="00CB7A79" w:rsidRDefault="00CB7A79" w:rsidP="00CB7A79"><w:pPr><w:pStyle w:val="ListParagraph"/><w:numPr><w:ilvl w:val="1"/><w:numId w:val="4"/></w:numPr><w:spacing w:line="276" w:lineRule="auto"/><w:rPr><w:rFonts w:ascii="Times New Roman" w:hAnsi="Times New Roman"/><w:sz w:val="24"/><w:szCs w:val="24"/></w:rPr></w:pPr><w:r w:rsidRPr="00CB7A79"><w:rPr><w:rFonts w:ascii="Times New Roman" w:hAnsi="Times New Roman"/><w:sz w:val="24"/><w:szCs w:val="24"/></w:rPr><w:t>Sugar-free strawberry yogurt</w:t></w:r></w:p><w:p w:rsidR="00CB7A79" w:rsidRPr="00CB7A79" w:rsidRDefault="00CB7A79" w:rsidP="00CB7A79"><w:pPr><w:pStyle w:val="ListParagraph"/><w:numPr><w:ilvl w:val="1"/><w:numId w:val="4"/></w:numPr><w:spacing w:line="276" w:lineRule="auto"/><w:rPr><w:rFonts w:ascii="Times New Roman" w:hAnsi="Times New Roman"/><w:sz w:val="24"/><w:szCs w:val="24"/></w:rPr></w:pPr><w:r w:rsidRPr="00CB7A79"><w:rPr><w:rFonts w:ascii="Times New Roman" w:hAnsi="Times New Roman"/><w:sz w:val="24"/><w:szCs w:val="24"/></w:rPr><w:t>Raisins</w:t></w:r></w:p><w:p w:rsidR="00CB7A79" w:rsidRPr="00CB7A79" w:rsidRDefault="00CB7A79" w:rsidP="00CB7A79"><w:pPr><w:pStyle w:val="ListParagraph"/><w:numPr><w:ilvl w:val="1"/><w:numId w:val="4"/></w:numPr><w:spacing w:line="276" w:lineRule="auto"/><w:rPr><w:rFonts w:ascii="Times New Roman" w:hAnsi="Times New Roman"/><w:sz w:val="24"/><w:szCs w:val="24"/></w:rPr></w:pPr><w:r w:rsidRPr="00CB7A79"><w:rPr><w:rFonts w:ascii="Times New Roman" w:hAnsi="Times New Roman"/><w:sz w:val="24"/><w:szCs w:val="24"/></w:rPr><w:t>Muesli bar</w:t></w:r></w:p><w:p w:rsidR="00CB7A79" w:rsidRPr="00CB7A79" w:rsidRDefault="00CB7A79" w:rsidP="00CB7A79"><w:pPr><w:pStyle w:val="ListParagraph"/><w:numPr><w:ilvl w:val="1"/><w:numId w:val="4"/></w:numPr><w:spacing w:line="276" w:lineRule="auto"/><w:rPr><w:rFonts w:ascii="Times New Roman" w:hAnsi="Times New Roman"/><w:sz w:val="24"/><w:szCs w:val="24"/></w:rPr></w:pPr><w:r w:rsidRPr="00CB7A79"><w:rPr><w:rFonts w:ascii="Times New Roman" w:hAnsi="Times New Roman"/><w:sz w:val="24"/><w:szCs w:val="24"/></w:rPr><w:t>Whole-wheat crackers and cheddar cheese</w:t></w:r></w:p><w:p w:rsidR="00CB7A79" w:rsidRPr="00CB7A79" w:rsidRDefault="00CB7A79" w:rsidP="00CB7A79"><w:pPr><w:pStyle w:val="ListParagraph"/><w:spacing w:line="276" w:lineRule="auto"/><w:ind w:left="1440"/><w:rPr><w:rFonts w:ascii="Times New Roman" w:hAnsi="Times New Roman"/><w:sz w:val="24"/><w:szCs w:val="24"/></w:rPr></w:pPr></w:p><w:p w:rsidR="00CB7A79" w:rsidRPr="00CB7A79" w:rsidRDefault="00CB7A79" w:rsidP="00CB7A79"><w:pPr><w:pStyle w:val="ListParagraph"/><w:numPr><w:ilvl w:val="0"/><w:numId w:val="4"/></w:numPr><w:spacing w:line="276" w:lineRule="auto"/><w:rPr><w:rFonts w:ascii="Times New Roman" w:hAnsi="Times New Roman"/><w:sz w:val="24"/><w:szCs w:val="24"/></w:rPr></w:pPr><w:r w:rsidRPr="00CB7A79"><w:rPr><w:rFonts w:ascii="Times New Roman" w:hAnsi="Times New Roman"/><w:sz w:val="24"/><w:szCs w:val="24"/></w:rPr><w:t>Which would be the best choice for a low fat, high fiber light meal? Check one.</w:t></w:r></w:p><w:p w:rsidR="00CB7A79" w:rsidRPr="00CB7A79" w:rsidRDefault="00CB7A79" w:rsidP="00CB7A79"><w:pPr><w:pStyle w:val="ListParagraph"/><w:numPr><w:ilvl w:val="1"/><w:numId w:val="4"/></w:numPr><w:spacing w:line="276" w:lineRule="auto"/><w:rPr><w:rFonts w:ascii="Times New Roman" w:hAnsi="Times New Roman"/><w:sz w:val="24"/><w:szCs w:val="24"/></w:rPr></w:pPr><w:r w:rsidRPr="00CB7A79"><w:rPr><w:rFonts w:ascii="Times New Roman" w:hAnsi="Times New Roman"/><w:sz w:val="24"/><w:szCs w:val="24"/></w:rPr><w:t>Grilled chicken</w:t></w:r></w:p><w:p w:rsidR="00CB7A79" w:rsidRPr="00CB7A79" w:rsidRDefault="00CB7A79" w:rsidP="00CB7A79"><w:pPr><w:pStyle w:val="ListParagraph"/><w:numPr><w:ilvl w:val="1"/><w:numId w:val="4"/></w:numPr><w:spacing w:line="276" w:lineRule="auto"/><w:rPr><w:rFonts w:ascii="Times New Roman" w:hAnsi="Times New Roman"/><w:sz w:val="24"/><w:szCs w:val="24"/></w:rPr></w:pPr><w:r w:rsidRPr="00CB7A79"><w:rPr><w:rFonts w:ascii="Times New Roman" w:hAnsi="Times New Roman"/><w:sz w:val="24"/><w:szCs w:val="24"/></w:rPr><w:t>Cheese on whole-wheat toast</w:t></w:r></w:p><w:p w:rsidR="00CB7A79" w:rsidRPr="00CB7A79" w:rsidRDefault="00CB7A79" w:rsidP="00CB7A79"><w:pPr><w:pStyle w:val="ListParagraph"/><w:numPr><w:ilvl w:val="1"/><w:numId w:val="4"/></w:numPr><w:spacing w:line="276" w:lineRule="auto"/><w:rPr><w:rFonts w:ascii="Times New Roman" w:hAnsi="Times New Roman"/><w:sz w:val="24"/><w:szCs w:val="24"/></w:rPr></w:pPr><w:r w:rsidRPr="00CB7A79"><w:rPr><w:rFonts w:ascii="Times New Roman" w:hAnsi="Times New Roman"/><w:sz w:val="24"/><w:szCs w:val="24"/></w:rPr><w:lastRenderedPageBreak/><w:t>Beans on whole-wheat toast</w:t></w:r></w:p><w:p w:rsidR="00CB7A79" w:rsidRPr="00CB7A79" w:rsidRDefault="00CB7A79" w:rsidP="00CB7A79"><w:pPr><w:pStyle w:val="ListParagraph"/><w:numPr><w:ilvl w:val="1"/><w:numId w:val="4"/></w:numPr><w:spacing w:line="276" w:lineRule="auto"/><w:rPr><w:rFonts w:ascii="Times New Roman" w:hAnsi="Times New Roman"/><w:sz w:val="24"/><w:szCs w:val="24"/></w:rPr></w:pPr><w:r w:rsidRPr="00CB7A79"><w:rPr><w:rFonts w:ascii="Times New Roman" w:hAnsi="Times New Roman"/><w:sz w:val="24"/><w:szCs w:val="24"/></w:rPr><w:t xml:space="preserve">Quiche </w:t></w:r></w:p><w:p w:rsidR="00CB7A79" w:rsidRPr="00CB7A79" w:rsidRDefault="00CB7A79" w:rsidP="00CB7A79"><w:pPr><w:pStyle w:val="ListParagraph"/><w:spacing w:line="276" w:lineRule="auto"/><w:ind w:left="1440"/><w:rPr><w:rFonts w:ascii="Times New Roman" w:hAnsi="Times New Roman"/><w:sz w:val="24"/><w:szCs w:val="24"/></w:rPr></w:pPr></w:p><w:p w:rsidR="00CB7A79" w:rsidRPr="00CB7A79" w:rsidRDefault="00CB7A79" w:rsidP="00CB7A79"><w:pPr><w:pStyle w:val="ListParagraph"/><w:numPr><w:ilvl w:val="0"/><w:numId w:val="4"/></w:numPr><w:spacing w:line="276" w:lineRule="auto"/><w:rPr><w:rFonts w:ascii="Times New Roman" w:hAnsi="Times New Roman"/><w:sz w:val="24"/><w:szCs w:val="24"/></w:rPr></w:pPr><w:r w:rsidRPr="00CB7A79"><w:rPr><w:rFonts w:ascii="Times New Roman" w:hAnsi="Times New Roman"/><w:sz w:val="24"/><w:szCs w:val="24"/></w:rPr><w:t>Which kind of sandwich do you think is healthier? Check one.</w:t></w:r></w:p><w:p w:rsidR="00CB7A79" w:rsidRPr="00CB7A79" w:rsidRDefault="00CB7A79" w:rsidP="00CB7A79"><w:pPr><w:pStyle w:val="ListParagraph"/><w:numPr><w:ilvl w:val="1"/><w:numId w:val="4"/></w:numPr><w:spacing w:line="276" w:lineRule="auto"/><w:rPr><w:rFonts w:ascii="Times New Roman" w:hAnsi="Times New Roman"/><w:sz w:val="24"/><w:szCs w:val="24"/></w:rPr></w:pPr><w:r w:rsidRPr="00CB7A79"><w:rPr><w:rFonts w:ascii="Times New Roman" w:hAnsi="Times New Roman"/><w:sz w:val="24"/><w:szCs w:val="24"/></w:rPr><w:t xml:space="preserve">Two </w:t></w:r><w:r w:rsidRPr="00CB7A79"><w:rPr><w:rFonts w:ascii="Times New Roman" w:hAnsi="Times New Roman"/><w:sz w:val="24"/><w:szCs w:val="24"/><w:u w:val="single"/></w:rPr><w:t>thick</w:t></w:r><w:r w:rsidRPr="00CB7A79"><w:rPr><w:rFonts w:ascii="Times New Roman" w:hAnsi="Times New Roman"/><w:sz w:val="24"/><w:szCs w:val="24"/></w:rPr><w:t xml:space="preserve"> slices of bread with a </w:t></w:r><w:r w:rsidRPr="00CB7A79"><w:rPr><w:rFonts w:ascii="Times New Roman" w:hAnsi="Times New Roman"/><w:sz w:val="24"/><w:szCs w:val="24"/><w:u w:val="single"/></w:rPr><w:t>thin</w:t></w:r><w:r w:rsidRPr="00CB7A79"><w:rPr><w:rFonts w:ascii="Times New Roman" w:hAnsi="Times New Roman"/><w:sz w:val="24"/><w:szCs w:val="24"/></w:rPr><w:t xml:space="preserve"> slice of cheddar cheese filling</w:t></w:r></w:p><w:p w:rsidR="00CB7A79" w:rsidRPr="00CB7A79" w:rsidRDefault="00CB7A79" w:rsidP="00CB7A79"><w:pPr><w:pStyle w:val="ListParagraph"/><w:numPr><w:ilvl w:val="1"/><w:numId w:val="4"/></w:numPr><w:spacing w:line="276" w:lineRule="auto"/><w:rPr><w:rFonts w:ascii="Times New Roman" w:hAnsi="Times New Roman"/><w:sz w:val="24"/><w:szCs w:val="24"/></w:rPr></w:pPr><w:r w:rsidRPr="00CB7A79"><w:rPr><w:rFonts w:ascii="Times New Roman" w:hAnsi="Times New Roman"/><w:sz w:val="24"/><w:szCs w:val="24"/></w:rPr><w:t xml:space="preserve">Two </w:t></w:r><w:r w:rsidRPr="00CB7A79"><w:rPr><w:rFonts w:ascii="Times New Roman" w:hAnsi="Times New Roman"/><w:sz w:val="24"/><w:szCs w:val="24"/><w:u w:val="single"/></w:rPr><w:t>thin</w:t></w:r><w:r w:rsidRPr="00CB7A79"><w:rPr><w:rFonts w:ascii="Times New Roman" w:hAnsi="Times New Roman"/><w:sz w:val="24"/><w:szCs w:val="24"/></w:rPr><w:t xml:space="preserve"> slices of bread with a </w:t></w:r><w:r w:rsidRPr="00CB7A79"><w:rPr><w:rFonts w:ascii="Times New Roman" w:hAnsi="Times New Roman"/><w:sz w:val="24"/><w:szCs w:val="24"/><w:u w:val="single"/></w:rPr><w:t>thick</w:t></w:r><w:r w:rsidRPr="00CB7A79"><w:rPr><w:rFonts w:ascii="Times New Roman" w:hAnsi="Times New Roman"/><w:sz w:val="24"/><w:szCs w:val="24"/></w:rPr><w:t xml:space="preserve"> slice of cheddar cheese filling</w:t></w:r></w:p><w:p w:rsidR="00CB7A79" w:rsidRPr="00CB7A79" w:rsidRDefault="00CB7A79" w:rsidP="00CB7A79"><w:pPr><w:pStyle w:val="ListParagraph"/><w:spacing w:line="276" w:lineRule="auto"/><w:ind w:left="1440"/><w:rPr><w:rFonts w:ascii="Times New Roman" w:hAnsi="Times New Roman"/><w:sz w:val="24"/><w:szCs w:val="24"/></w:rPr></w:pPr></w:p><w:p w:rsidR="00CB7A79" w:rsidRPr="00CB7A79" w:rsidRDefault="00CB7A79" w:rsidP="00CB7A79"><w:pPr><w:pStyle w:val="ListParagraph"/><w:numPr><w:ilvl w:val="0"/><w:numId w:val="4"/></w:numPr><w:spacing w:line="276" w:lineRule="auto"/><w:rPr><w:rFonts w:ascii="Times New Roman" w:hAnsi="Times New Roman"/><w:sz w:val="24"/><w:szCs w:val="24"/></w:rPr></w:pPr><w:r w:rsidRPr="00CB7A79"><w:rPr><w:rFonts w:ascii="Times New Roman" w:hAnsi="Times New Roman"/><w:sz w:val="24"/><w:szCs w:val="24"/></w:rPr><w:t>Many people eat spaghetti bolognese (pasta with a tomato and meat sauce). Which do you think is healthier?</w:t></w:r></w:p><w:p w:rsidR="00CB7A79" w:rsidRPr="00CB7A79" w:rsidRDefault="00CB7A79" w:rsidP="00CB7A79"><w:pPr><w:pStyle w:val="ListParagraph"/><w:numPr><w:ilvl w:val="1"/><w:numId w:val="4"/></w:numPr><w:spacing w:line="276" w:lineRule="auto"/><w:rPr><w:rFonts w:ascii="Times New Roman" w:hAnsi="Times New Roman"/><w:sz w:val="24"/><w:szCs w:val="24"/></w:rPr></w:pPr><w:r w:rsidRPr="00CB7A79"><w:rPr><w:rFonts w:ascii="Times New Roman" w:hAnsi="Times New Roman"/><w:sz w:val="24"/><w:szCs w:val="24"/></w:rPr><w:t xml:space="preserve">A </w:t></w:r><w:r w:rsidRPr="00CB7A79"><w:rPr><w:rFonts w:ascii="Times New Roman" w:hAnsi="Times New Roman"/><w:sz w:val="24"/><w:szCs w:val="24"/><w:u w:val="single"/></w:rPr><w:t>large amount</w:t></w:r><w:r w:rsidRPr="00CB7A79"><w:rPr><w:rFonts w:ascii="Times New Roman" w:hAnsi="Times New Roman"/><w:sz w:val="24"/><w:szCs w:val="24"/></w:rPr><w:t xml:space="preserve"> of pasta with a </w:t></w:r><w:r w:rsidRPr="00CB7A79"><w:rPr><w:rFonts w:ascii="Times New Roman" w:hAnsi="Times New Roman"/><w:sz w:val="24"/><w:szCs w:val="24"/><w:u w:val="single"/></w:rPr><w:t xml:space="preserve">little </w:t></w:r><w:r w:rsidRPr="00CB7A79"><w:rPr><w:rFonts w:ascii="Times New Roman" w:hAnsi="Times New Roman"/><w:sz w:val="24"/><w:szCs w:val="24"/></w:rPr><w:t>sauce on top.</w:t></w:r></w:p><w:p w:rsidR="00CB7A79" w:rsidRPr="00CB7A79" w:rsidRDefault="00CB7A79" w:rsidP="00CB7A79"><w:pPr><w:pStyle w:val="ListParagraph"/><w:numPr><w:ilvl w:val="1"/><w:numId w:val="4"/></w:numPr><w:spacing w:line="276" w:lineRule="auto"/><w:rPr><w:rFonts w:ascii="Times New Roman" w:hAnsi="Times New Roman"/><w:sz w:val="24"/><w:szCs w:val="24"/></w:rPr></w:pPr><w:r w:rsidRPr="00CB7A79"><w:rPr><w:rFonts w:ascii="Times New Roman" w:hAnsi="Times New Roman"/><w:sz w:val="24"/><w:szCs w:val="24"/></w:rPr><w:t xml:space="preserve">A </w:t></w:r><w:r w:rsidRPr="00CB7A79"><w:rPr><w:rFonts w:ascii="Times New Roman" w:hAnsi="Times New Roman"/><w:sz w:val="24"/><w:szCs w:val="24"/><w:u w:val="single"/></w:rPr><w:t>small amount</w:t></w:r><w:r w:rsidRPr="00CB7A79"><w:rPr><w:rFonts w:ascii="Times New Roman" w:hAnsi="Times New Roman"/><w:sz w:val="24"/><w:szCs w:val="24"/></w:rPr><w:t xml:space="preserve"> of pasta with a</w:t></w:r><w:r w:rsidRPr="00CB7A79"><w:rPr><w:rFonts w:ascii="Times New Roman" w:hAnsi="Times New Roman"/><w:sz w:val="24"/><w:szCs w:val="24"/><w:u w:val="single"/></w:rPr><w:t xml:space="preserve"> lot</w:t></w:r><w:r w:rsidRPr="00CB7A79"><w:rPr><w:rFonts w:ascii="Times New Roman" w:hAnsi="Times New Roman"/><w:sz w:val="24"/><w:szCs w:val="24"/></w:rPr><w:t xml:space="preserve"> of sauce on top.</w:t></w:r></w:p><w:p w:rsidR="00CB7A79" w:rsidRPr="00CB7A79" w:rsidRDefault="00CB7A79" w:rsidP="00CB7A79"><w:pPr><w:pStyle w:val="ListParagraph"/><w:spacing w:line="276" w:lineRule="auto"/><w:ind w:left="1440"/><w:rPr><w:rFonts w:ascii="Times New Roman" w:hAnsi="Times New Roman"/><w:sz w:val="24"/><w:szCs w:val="24"/></w:rPr></w:pPr></w:p><w:p w:rsidR="00CB7A79" w:rsidRPr="00CB7A79" w:rsidRDefault="00CB7A79" w:rsidP="00CB7A79"><w:pPr><w:pStyle w:val="ListParagraph"/><w:numPr><w:ilvl w:val="0"/><w:numId w:val="4"/></w:numPr><w:spacing w:line="276" w:lineRule="auto"/><w:rPr><w:rFonts w:ascii="Times New Roman" w:hAnsi="Times New Roman"/><w:sz w:val="24"/><w:szCs w:val="24"/></w:rPr></w:pPr><w:r w:rsidRPr="00CB7A79"><w:rPr><w:rFonts w:ascii="Times New Roman" w:hAnsi="Times New Roman"/><w:sz w:val="24"/><w:szCs w:val="24"/></w:rPr><w:t xml:space="preserve"> If a person wanted to reduce the amount of fat in their diet, which would be the best choice? Check one.</w:t></w:r></w:p><w:p w:rsidR="00CB7A79" w:rsidRPr="00CB7A79" w:rsidRDefault="00CB7A79" w:rsidP="00CB7A79"><w:pPr><w:pStyle w:val="ListParagraph"/><w:numPr><w:ilvl w:val="1"/><w:numId w:val="4"/></w:numPr><w:spacing w:line="276" w:lineRule="auto"/><w:rPr><w:rFonts w:ascii="Times New Roman" w:hAnsi="Times New Roman"/><w:sz w:val="24"/><w:szCs w:val="24"/></w:rPr></w:pPr><w:r w:rsidRPr="00CB7A79"><w:rPr><w:rFonts w:ascii="Times New Roman" w:hAnsi="Times New Roman"/><w:sz w:val="24"/><w:szCs w:val="24"/></w:rPr><w:t>Steak, grilled</w:t></w:r></w:p><w:p w:rsidR="00CB7A79" w:rsidRPr="00CB7A79" w:rsidRDefault="00CB7A79" w:rsidP="00CB7A79"><w:pPr><w:pStyle w:val="ListParagraph"/><w:numPr><w:ilvl w:val="1"/><w:numId w:val="4"/></w:numPr><w:spacing w:line="276" w:lineRule="auto"/><w:rPr><w:rFonts w:ascii="Times New Roman" w:hAnsi="Times New Roman"/><w:sz w:val="24"/><w:szCs w:val="24"/></w:rPr></w:pPr><w:r w:rsidRPr="00CB7A79"><w:rPr><w:rFonts w:ascii="Times New Roman" w:hAnsi="Times New Roman"/><w:sz w:val="24"/><w:szCs w:val="24"/></w:rPr><w:t>Sausages, grilled</w:t></w:r></w:p><w:p w:rsidR="00CB7A79" w:rsidRPr="00CB7A79" w:rsidRDefault="00CB7A79" w:rsidP="00CB7A79"><w:pPr><w:pStyle w:val="ListParagraph"/><w:numPr><w:ilvl w:val="1"/><w:numId w:val="4"/></w:numPr><w:spacing w:line="276" w:lineRule="auto"/><w:rPr><w:rFonts w:ascii="Times New Roman" w:hAnsi="Times New Roman"/><w:sz w:val="24"/><w:szCs w:val="24"/></w:rPr></w:pPr><w:r w:rsidRPr="00CB7A79"><w:rPr><w:rFonts w:ascii="Times New Roman" w:hAnsi="Times New Roman"/><w:sz w:val="24"/><w:szCs w:val="24"/></w:rPr><w:t>Turkey, grilled</w:t></w:r></w:p><w:p w:rsidR="00CB7A79" w:rsidRPr="00CB7A79" w:rsidRDefault="00CB7A79" w:rsidP="00CB7A79"><w:pPr><w:pStyle w:val="ListParagraph"/><w:numPr><w:ilvl w:val="1"/><w:numId w:val="4"/></w:numPr><w:spacing w:line="276" w:lineRule="auto"/><w:rPr><w:rFonts w:ascii="Times New Roman" w:hAnsi="Times New Roman"/><w:sz w:val="24"/><w:szCs w:val="24"/></w:rPr></w:pPr><w:r w:rsidRPr="00CB7A79"><w:rPr><w:rFonts w:ascii="Times New Roman" w:hAnsi="Times New Roman"/><w:sz w:val="24"/><w:szCs w:val="24"/></w:rPr><w:t>Pork chop, grilled</w:t></w:r></w:p><w:p w:rsidR="00CB7A79" w:rsidRPr="00CB7A79" w:rsidRDefault="00CB7A79" w:rsidP="00CB7A79"><w:pPr><w:pStyle w:val="ListParagraph"/><w:spacing w:line="276" w:lineRule="auto"/><w:ind w:left="1440"/><w:rPr><w:rFonts w:ascii="Times New Roman" w:hAnsi="Times New Roman"/><w:sz w:val="24"/><w:szCs w:val="24"/></w:rPr></w:pPr></w:p><w:p w:rsidR="00CB7A79" w:rsidRPr="00CB7A79" w:rsidRDefault="00CB7A79" w:rsidP="00CB7A79"><w:pPr><w:pStyle w:val="ListParagraph"/><w:numPr><w:ilvl w:val="0"/><w:numId w:val="4"/></w:numPr><w:spacing w:line="276" w:lineRule="auto"/><w:rPr><w:rFonts w:ascii="Times New Roman" w:hAnsi="Times New Roman"/><w:sz w:val="24"/><w:szCs w:val="24"/></w:rPr></w:pPr><w:r w:rsidRPr="00CB7A79"><w:rPr><w:rFonts w:ascii="Times New Roman" w:hAnsi="Times New Roman"/><w:sz w:val="24"/><w:szCs w:val="24"/></w:rPr><w:t>If a person wanted to reduce the amount of fat in their diet, but didn’t want to give up chips, which one would be the best choice? Check one.</w:t></w:r></w:p><w:p w:rsidR="00CB7A79" w:rsidRPr="00CB7A79" w:rsidRDefault="00CB7A79" w:rsidP="00CB7A79"><w:pPr><w:pStyle w:val="ListParagraph"/><w:numPr><w:ilvl w:val="1"/><w:numId w:val="4"/></w:numPr><w:spacing w:line="276" w:lineRule="auto"/><w:rPr><w:rFonts w:ascii="Times New Roman" w:hAnsi="Times New Roman"/><w:sz w:val="24"/><w:szCs w:val="24"/></w:rPr></w:pPr><w:r w:rsidRPr="00CB7A79"><w:rPr><w:rFonts w:ascii="Times New Roman" w:hAnsi="Times New Roman"/><w:sz w:val="24"/><w:szCs w:val="24"/></w:rPr><w:t>Thick cut chips</w:t></w:r></w:p><w:p w:rsidR="00CB7A79" w:rsidRPr="00CB7A79" w:rsidRDefault="00CB7A79" w:rsidP="00CB7A79"><w:pPr><w:pStyle w:val="ListParagraph"/><w:numPr><w:ilvl w:val="1"/><w:numId w:val="4"/></w:numPr><w:spacing w:line="276" w:lineRule="auto"/><w:rPr><w:rFonts w:ascii="Times New Roman" w:hAnsi="Times New Roman"/><w:sz w:val="24"/><w:szCs w:val="24"/></w:rPr></w:pPr><w:r w:rsidRPr="00CB7A79"><w:rPr><w:rFonts w:ascii="Times New Roman" w:hAnsi="Times New Roman"/><w:sz w:val="24"/><w:szCs w:val="24"/></w:rPr><w:t>Thin cut chips</w:t></w:r></w:p><w:p w:rsidR="00CB7A79" w:rsidRPr="00CB7A79" w:rsidRDefault="00CB7A79" w:rsidP="00CB7A79"><w:pPr><w:pStyle w:val="ListParagraph"/><w:numPr><w:ilvl w:val="1"/><w:numId w:val="4"/></w:numPr><w:spacing w:line="276" w:lineRule="auto"/><w:rPr><w:rFonts w:ascii="Times New Roman" w:hAnsi="Times New Roman"/><w:sz w:val="24"/><w:szCs w:val="24"/></w:rPr></w:pPr><w:r w:rsidRPr="00CB7A79"><w:rPr><w:rFonts w:ascii="Times New Roman" w:hAnsi="Times New Roman"/><w:sz w:val="24"/><w:szCs w:val="24"/></w:rPr><w:t>Crinkle cut chips</w:t></w:r></w:p><w:p w:rsidR="00CB7A79" w:rsidRPr="00CB7A79" w:rsidRDefault="00CB7A79" w:rsidP="00CB7A79"><w:pPr><w:pStyle w:val="ListParagraph"/><w:spacing w:line="276" w:lineRule="auto"/><w:ind w:left="1440"/><w:rPr><w:rFonts w:ascii="Times New Roman" w:hAnsi="Times New Roman"/><w:sz w:val="24"/><w:szCs w:val="24"/></w:rPr></w:pPr></w:p><w:p w:rsidR="00CB7A79" w:rsidRPr="00CB7A79" w:rsidRDefault="00CB7A79" w:rsidP="00CB7A79"><w:pPr><w:pStyle w:val="ListParagraph"/><w:numPr><w:ilvl w:val="0"/><w:numId w:val="4"/></w:numPr><w:spacing w:line="276" w:lineRule="auto"/><w:rPr><w:rFonts w:ascii="Times New Roman" w:hAnsi="Times New Roman"/><w:sz w:val="24"/><w:szCs w:val="24"/></w:rPr></w:pPr><w:r w:rsidRPr="00CB7A79"><w:rPr><w:rFonts w:ascii="Times New Roman" w:hAnsi="Times New Roman"/><w:sz w:val="24"/><w:szCs w:val="24"/></w:rPr><w:t>If a person felt like something sweet, but was trying to cut down on sugar, which would be the best choice? Check one.</w:t></w:r></w:p><w:p w:rsidR="00CB7A79" w:rsidRPr="00CB7A79" w:rsidRDefault="00CB7A79" w:rsidP="00CB7A79"><w:pPr><w:pStyle w:val="ListParagraph"/><w:numPr><w:ilvl w:val="1"/><w:numId w:val="4"/></w:numPr><w:spacing w:line="276" w:lineRule="auto"/><w:rPr><w:rFonts w:ascii="Times New Roman" w:hAnsi="Times New Roman"/><w:sz w:val="24"/><w:szCs w:val="24"/></w:rPr></w:pPr><w:r w:rsidRPr="00CB7A79"><w:rPr><w:rFonts w:ascii="Times New Roman" w:hAnsi="Times New Roman"/><w:sz w:val="24"/><w:szCs w:val="24"/></w:rPr><w:t>Honey on toast</w:t></w:r></w:p><w:p w:rsidR="00CB7A79" w:rsidRPr="00CB7A79" w:rsidRDefault="00CB7A79" w:rsidP="00CB7A79"><w:pPr><w:pStyle w:val="ListParagraph"/><w:numPr><w:ilvl w:val="1"/><w:numId w:val="4"/></w:numPr><w:spacing w:line="276" w:lineRule="auto"/><w:rPr><w:rFonts w:ascii="Times New Roman" w:hAnsi="Times New Roman"/><w:sz w:val="24"/><w:szCs w:val="24"/></w:rPr></w:pPr><w:r w:rsidRPr="00CB7A79"><w:rPr><w:rFonts w:ascii="Times New Roman" w:hAnsi="Times New Roman"/><w:sz w:val="24"/><w:szCs w:val="24"/></w:rPr><w:t>A cereal snack bar</w:t></w:r></w:p><w:p w:rsidR="00CB7A79" w:rsidRPr="00CB7A79" w:rsidRDefault="00CB7A79" w:rsidP="00CB7A79"><w:pPr><w:pStyle w:val="ListParagraph"/><w:numPr><w:ilvl w:val="1"/><w:numId w:val="4"/></w:numPr><w:spacing w:line="276" w:lineRule="auto"/><w:rPr><w:rFonts w:ascii="Times New Roman" w:hAnsi="Times New Roman"/><w:sz w:val="24"/><w:szCs w:val="24"/></w:rPr></w:pPr><w:r w:rsidRPr="00CB7A79"><w:rPr><w:rFonts w:ascii="Times New Roman" w:hAnsi="Times New Roman"/><w:sz w:val="24"/><w:szCs w:val="24"/></w:rPr><w:t xml:space="preserve">Biscuits </w:t></w:r></w:p><w:p w:rsidR="00CB7A79" w:rsidRPr="00CB7A79" w:rsidRDefault="00CB7A79" w:rsidP="00CB7A79"><w:pPr><w:pStyle w:val="ListParagraph"/><w:numPr><w:ilvl w:val="1"/><w:numId w:val="4"/></w:numPr><w:spacing w:line="276" w:lineRule="auto"/><w:rPr><w:rFonts w:ascii="Times New Roman" w:hAnsi="Times New Roman"/><w:sz w:val="24"/><w:szCs w:val="24"/></w:rPr></w:pPr><w:r w:rsidRPr="00CB7A79"><w:rPr><w:rFonts w:ascii="Times New Roman" w:hAnsi="Times New Roman"/><w:sz w:val="24"/><w:szCs w:val="24"/></w:rPr><w:t>Banana with plain yogurt</w:t></w:r></w:p><w:p w:rsidR="00CB7A79" w:rsidRPr="00CB7A79" w:rsidRDefault="00CB7A79" w:rsidP="00CB7A79"><w:pPr><w:pStyle w:val="ListParagraph"/><w:spacing w:line="276" w:lineRule="auto"/><w:ind w:left="1440"/><w:rPr><w:rFonts w:ascii="Times New Roman" w:hAnsi="Times New Roman"/><w:sz w:val="24"/><w:szCs w:val="24"/></w:rPr></w:pPr></w:p><w:p w:rsidR="00CB7A79" w:rsidRPr="00CB7A79" w:rsidRDefault="00CB7A79" w:rsidP="00CB7A79"><w:pPr><w:pStyle w:val="ListParagraph"/><w:numPr><w:ilvl w:val="0"/><w:numId w:val="4"/></w:numPr><w:spacing w:line="276" w:lineRule="auto"/><w:rPr><w:rFonts w:ascii="Times New Roman" w:hAnsi="Times New Roman"/><w:sz w:val="24"/><w:szCs w:val="24"/></w:rPr></w:pPr><w:r w:rsidRPr="00CB7A79"><w:rPr><w:rFonts w:ascii="Times New Roman" w:hAnsi="Times New Roman"/><w:sz w:val="24"/><w:szCs w:val="24"/></w:rPr><w:t>Which of these would be the healthiest dessert? Check one.</w:t></w:r></w:p><w:p w:rsidR="00CB7A79" w:rsidRPr="00CB7A79" w:rsidRDefault="00CB7A79" w:rsidP="00CB7A79"><w:pPr><w:pStyle w:val="ListParagraph"/><w:numPr><w:ilvl w:val="1"/><w:numId w:val="4"/></w:numPr><w:spacing w:line="276" w:lineRule="auto"/><w:rPr><w:rFonts w:ascii="Times New Roman" w:hAnsi="Times New Roman"/><w:sz w:val="24"/><w:szCs w:val="24"/></w:rPr></w:pPr><w:r w:rsidRPr="00CB7A79"><w:rPr><w:rFonts w:ascii="Times New Roman" w:hAnsi="Times New Roman"/><w:sz w:val="24"/><w:szCs w:val="24"/></w:rPr><w:t>Baked apple</w:t></w:r></w:p><w:p w:rsidR="00CB7A79" w:rsidRPr="00CB7A79" w:rsidRDefault="00CB7A79" w:rsidP="00CB7A79"><w:pPr><w:pStyle w:val="ListParagraph"/><w:numPr><w:ilvl w:val="1"/><w:numId w:val="4"/></w:numPr><w:spacing w:line="276" w:lineRule="auto"/><w:rPr><w:rFonts w:ascii="Times New Roman" w:hAnsi="Times New Roman"/><w:sz w:val="24"/><w:szCs w:val="24"/></w:rPr></w:pPr><w:r w:rsidRPr="00CB7A79"><w:rPr><w:rFonts w:ascii="Times New Roman" w:hAnsi="Times New Roman"/><w:sz w:val="24"/><w:szCs w:val="24"/></w:rPr><w:t>Strawberry yogurt</w:t></w:r></w:p><w:p w:rsidR="00CB7A79" w:rsidRPr="00CB7A79" w:rsidRDefault="00CB7A79" w:rsidP="00CB7A79"><w:pPr><w:pStyle w:val="ListParagraph"/><w:numPr><w:ilvl w:val="1"/><w:numId w:val="4"/></w:numPr><w:spacing w:line="276" w:lineRule="auto"/><w:rPr><w:rFonts w:ascii="Times New Roman" w:hAnsi="Times New Roman"/><w:sz w:val="24"/><w:szCs w:val="24"/></w:rPr></w:pPr><w:r w:rsidRPr="00CB7A79"><w:rPr><w:rFonts w:ascii="Times New Roman" w:hAnsi="Times New Roman"/><w:sz w:val="24"/><w:szCs w:val="24"/></w:rPr><w:t>Whole-wheat crackers and cheddar cheese</w:t></w:r></w:p><w:p w:rsidR="00CB7A79" w:rsidRPr="00CB7A79" w:rsidRDefault="00CB7A79" w:rsidP="00CB7A79"><w:pPr><w:pStyle w:val="ListParagraph"/><w:numPr><w:ilvl w:val="1"/><w:numId w:val="4"/></w:numPr><w:spacing w:line="276" w:lineRule="auto"/><w:rPr><w:rFonts w:ascii="Times New Roman" w:hAnsi="Times New Roman"/><w:sz w:val="24"/><w:szCs w:val="24"/></w:rPr></w:pPr><w:r w:rsidRPr="00CB7A79"><w:rPr><w:rFonts w:ascii="Times New Roman" w:hAnsi="Times New Roman"/><w:sz w:val="24"/><w:szCs w:val="24"/></w:rPr><w:t>Carrot cake with cream cheese topping</w:t></w:r></w:p><w:p w:rsidR="00CB7A79" w:rsidRPr="00CB7A79" w:rsidRDefault="00CB7A79" w:rsidP="00CB7A79"><w:pPr><w:pStyle w:val="ListParagraph"/><w:spacing w:line="276" w:lineRule="auto"/><w:ind w:left="1440"/><w:rPr><w:rFonts w:ascii="Times New Roman" w:hAnsi="Times New Roman"/><w:sz w:val="24"/><w:szCs w:val="24"/></w:rPr></w:pPr></w:p><w:p w:rsidR="00CB7A79" w:rsidRPr="00CB7A79" w:rsidRDefault="00CB7A79" w:rsidP="00CB7A79"><w:pPr><w:pStyle w:val="ListParagraph"/><w:numPr><w:ilvl w:val="0"/><w:numId w:val="4"/></w:numPr><w:spacing w:line="276" w:lineRule="auto"/><w:rPr><w:rFonts w:ascii="Times New Roman" w:hAnsi="Times New Roman"/><w:sz w:val="24"/><w:szCs w:val="24"/></w:rPr></w:pPr><w:r w:rsidRPr="00CB7A79"><w:rPr><w:rFonts w:ascii="Times New Roman" w:hAnsi="Times New Roman"/><w:sz w:val="24"/><w:szCs w:val="24"/></w:rPr><w:t>Which cheese would be the best choice as a lower fat option? Check one.</w:t></w:r></w:p><w:p w:rsidR="00CB7A79" w:rsidRPr="00CB7A79" w:rsidRDefault="00CB7A79" w:rsidP="00CB7A79"><w:pPr><w:pStyle w:val="ListParagraph"/><w:numPr><w:ilvl w:val="1"/><w:numId w:val="4"/></w:numPr><w:spacing w:line="276" w:lineRule="auto"/><w:rPr><w:rFonts w:ascii="Times New Roman" w:hAnsi="Times New Roman"/><w:sz w:val="24"/><w:szCs w:val="24"/></w:rPr></w:pPr><w:r w:rsidRPr="00CB7A79"><w:rPr><w:rFonts w:ascii="Times New Roman" w:hAnsi="Times New Roman"/><w:sz w:val="24"/><w:szCs w:val="24"/></w:rPr><w:t>Plain cream cheese</w:t></w:r></w:p><w:p w:rsidR="00CB7A79" w:rsidRPr="00CB7A79" w:rsidRDefault="00CB7A79" w:rsidP="00CB7A79"><w:pPr><w:pStyle w:val="ListParagraph"/><w:numPr><w:ilvl w:val="1"/><w:numId w:val="4"/></w:numPr><w:spacing w:line="276" w:lineRule="auto"/><w:rPr><w:rFonts w:ascii="Times New Roman" w:hAnsi="Times New Roman"/><w:sz w:val="24"/><w:szCs w:val="24"/></w:rPr></w:pPr><w:r w:rsidRPr="00CB7A79"><w:rPr><w:rFonts w:ascii="Times New Roman" w:hAnsi="Times New Roman"/><w:sz w:val="24"/><w:szCs w:val="24"/></w:rPr><w:t>Edam</w:t></w:r></w:p><w:p w:rsidR="00CB7A79" w:rsidRPr="00CB7A79" w:rsidRDefault="00CB7A79" w:rsidP="00CB7A79"><w:pPr><w:pStyle w:val="ListParagraph"/><w:numPr><w:ilvl w:val="1"/><w:numId w:val="4"/></w:numPr><w:spacing w:line="276" w:lineRule="auto"/><w:rPr><w:rFonts w:ascii="Times New Roman" w:hAnsi="Times New Roman"/><w:sz w:val="24"/><w:szCs w:val="24"/></w:rPr></w:pPr><w:r w:rsidRPr="00CB7A79"><w:rPr><w:rFonts w:ascii="Times New Roman" w:hAnsi="Times New Roman"/><w:sz w:val="24"/><w:szCs w:val="24"/></w:rPr><w:t>Cheddar</w:t></w:r></w:p><w:p w:rsidR="00CB7A79" w:rsidRPr="00CB7A79" w:rsidRDefault="00CB7A79" w:rsidP="00CB7A79"><w:pPr><w:pStyle w:val="ListParagraph"/><w:numPr><w:ilvl w:val="1"/><w:numId w:val="4"/></w:numPr><w:spacing w:line="276" w:lineRule="auto"/><w:rPr><w:rFonts w:ascii="Times New Roman" w:hAnsi="Times New Roman"/><w:sz w:val="24"/><w:szCs w:val="24"/></w:rPr></w:pPr><w:r w:rsidRPr="00CB7A79"><w:rPr><w:rFonts w:ascii="Times New Roman" w:hAnsi="Times New Roman"/><w:sz w:val="24"/><w:szCs w:val="24"/></w:rPr><w:t>Stilton (blue cheese)</w:t></w:r></w:p><w:p w:rsidR="00CB7A79" w:rsidRPr="00CB7A79" w:rsidRDefault="00CB7A79" w:rsidP="00CB7A79"><w:pPr><w:pStyle w:val="ListParagraph"/><w:spacing w:line="276" w:lineRule="auto"/><w:ind w:left="1440"/><w:rPr><w:rFonts w:ascii="Times New Roman" w:hAnsi="Times New Roman"/><w:sz w:val="24"/><w:szCs w:val="24"/></w:rPr></w:pPr></w:p><w:p w:rsidR="00CB7A79" w:rsidRPr="00CB7A79" w:rsidRDefault="00CB7A79" w:rsidP="00CB7A79"><w:pPr><w:pStyle w:val="ListParagraph"/><w:numPr><w:ilvl w:val="0"/><w:numId w:val="4"/></w:numPr><w:spacing w:line="276" w:lineRule="auto"/><w:rPr><w:rFonts w:ascii="Times New Roman" w:hAnsi="Times New Roman"/><w:sz w:val="24"/><w:szCs w:val="24"/></w:rPr></w:pPr><w:r w:rsidRPr="00CB7A79"><w:rPr><w:rFonts w:ascii="Times New Roman" w:hAnsi="Times New Roman"/><w:sz w:val="24"/><w:szCs w:val="24"/></w:rPr><w:lastRenderedPageBreak/><w:t>If a person wanted to reduce the amount of salt in their diet, which would be the best choice? Check one.</w:t></w:r></w:p><w:p w:rsidR="00CB7A79" w:rsidRPr="00CB7A79" w:rsidRDefault="00CB7A79" w:rsidP="00CB7A79"><w:pPr><w:pStyle w:val="ListParagraph"/><w:numPr><w:ilvl w:val="1"/><w:numId w:val="4"/></w:numPr><w:spacing w:line="276" w:lineRule="auto"/><w:rPr><w:rFonts w:ascii="Times New Roman" w:hAnsi="Times New Roman"/><w:sz w:val="24"/><w:szCs w:val="24"/></w:rPr></w:pPr><w:r w:rsidRPr="00CB7A79"><w:rPr><w:rFonts w:ascii="Times New Roman" w:hAnsi="Times New Roman"/><w:sz w:val="24"/><w:szCs w:val="24"/></w:rPr><w:t>Readymade frozen shepherd’s pie (hamburger meat, potato pie)</w:t></w:r></w:p><w:p w:rsidR="00CB7A79" w:rsidRPr="00CB7A79" w:rsidRDefault="00CB7A79" w:rsidP="00CB7A79"><w:pPr><w:pStyle w:val="ListParagraph"/><w:numPr><w:ilvl w:val="1"/><w:numId w:val="4"/></w:numPr><w:spacing w:line="276" w:lineRule="auto"/><w:rPr><w:rFonts w:ascii="Times New Roman" w:hAnsi="Times New Roman"/><w:sz w:val="24"/><w:szCs w:val="24"/></w:rPr></w:pPr><w:r w:rsidRPr="00CB7A79"><w:rPr><w:rFonts w:ascii="Times New Roman" w:hAnsi="Times New Roman"/><w:sz w:val="24"/><w:szCs w:val="24"/></w:rPr><w:t>Ham with pineapple</w:t></w:r></w:p><w:p w:rsidR="00CB7A79" w:rsidRPr="00CB7A79" w:rsidRDefault="00CB7A79" w:rsidP="00CB7A79"><w:pPr><w:pStyle w:val="ListParagraph"/><w:numPr><w:ilvl w:val="1"/><w:numId w:val="4"/></w:numPr><w:spacing w:line="276" w:lineRule="auto"/><w:rPr><w:rFonts w:ascii="Times New Roman" w:hAnsi="Times New Roman"/><w:sz w:val="24"/><w:szCs w:val="24"/></w:rPr></w:pPr><w:r w:rsidRPr="00CB7A79"><w:rPr><w:rFonts w:ascii="Times New Roman" w:hAnsi="Times New Roman"/><w:sz w:val="24"/><w:szCs w:val="24"/></w:rPr><w:t>Mushroom omelet</w:t></w:r></w:p><w:p w:rsidR="00CB7A79" w:rsidRPr="00CB7A79" w:rsidRDefault="00CB7A79" w:rsidP="00CB7A79"><w:pPr><w:pStyle w:val="ListParagraph"/><w:numPr><w:ilvl w:val="1"/><w:numId w:val="4"/></w:numPr><w:spacing w:line="276" w:lineRule="auto"/><w:rPr><w:rFonts w:ascii="Times New Roman" w:hAnsi="Times New Roman"/><w:sz w:val="24"/><w:szCs w:val="24"/></w:rPr></w:pPr><w:r w:rsidRPr="00CB7A79"><w:rPr><w:rFonts w:ascii="Times New Roman" w:hAnsi="Times New Roman"/><w:sz w:val="24"/><w:szCs w:val="24"/></w:rPr><w:t>Stir fry vegetables with soy sauce</w:t></w:r></w:p><w:p w:rsidR="00CB7A79" w:rsidRPr="00CB7A79" w:rsidRDefault="00CB7A79" w:rsidP="00CB7A79"><w:pPr><w:pStyle w:val="ListParagraph"/><w:spacing w:line="276" w:lineRule="auto"/><w:ind w:left="1440"/><w:rPr><w:rFonts w:ascii="Times New Roman" w:hAnsi="Times New Roman"/><w:sz w:val="24"/><w:szCs w:val="24"/></w:rPr></w:pPr></w:p><w:p w:rsidR="00CB7A79" w:rsidRPr="00CB7A79" w:rsidRDefault="00CB7A79" w:rsidP="00CB7A79"><w:pPr><w:spacing w:line="276" w:lineRule="auto"/><w:rPr><w:b/></w:rPr></w:pPr><w:r w:rsidRPr="00CB7A79"><w:rPr><w:b/></w:rPr><w:t>This section is about health problems or diseases.</w:t></w:r></w:p><w:p w:rsidR="00CB7A79" w:rsidRPr="00CB7A79" w:rsidRDefault="00CB7A79" w:rsidP="00CB7A79"><w:pPr><w:pStyle w:val="ListParagraph"/><w:numPr><w:ilvl w:val="0"/><w:numId w:val="5"/></w:numPr><w:spacing w:line="276" w:lineRule="auto"/><w:rPr><w:rFonts w:ascii="Times New Roman" w:hAnsi="Times New Roman"/><w:sz w:val="24"/><w:szCs w:val="24"/></w:rPr></w:pPr><w:r w:rsidRPr="00CB7A79"><w:rPr><w:rFonts w:ascii="Times New Roman" w:hAnsi="Times New Roman"/><w:sz w:val="24"/><w:szCs w:val="24"/></w:rPr><w:t>Are you aware of any major health problems or diseases that are related to low intake of fruits and vegetables?</w:t></w:r></w:p><w:p w:rsidR="00CB7A79" w:rsidRPr="00CB7A79" w:rsidRDefault="00CB7A79" w:rsidP="00CB7A79"><w:pPr><w:pStyle w:val="ListParagraph"/><w:numPr><w:ilvl w:val="1"/><w:numId w:val="5"/></w:numPr><w:spacing w:line="276" w:lineRule="auto"/><w:rPr><w:rFonts w:ascii="Times New Roman" w:hAnsi="Times New Roman"/><w:sz w:val="24"/><w:szCs w:val="24"/></w:rPr></w:pPr><w:r w:rsidRPr="00CB7A79"><w:rPr><w:rFonts w:ascii="Times New Roman" w:hAnsi="Times New Roman"/><w:sz w:val="24"/><w:szCs w:val="24"/></w:rPr><w:t>Yes</w:t></w:r></w:p><w:p w:rsidR="00CB7A79" w:rsidRPr="00CB7A79" w:rsidRDefault="00CB7A79" w:rsidP="00CB7A79"><w:pPr><w:pStyle w:val="ListParagraph"/><w:numPr><w:ilvl w:val="1"/><w:numId w:val="5"/></w:numPr><w:spacing w:line="276" w:lineRule="auto"/><w:rPr><w:rFonts w:ascii="Times New Roman" w:hAnsi="Times New Roman"/><w:sz w:val="24"/><w:szCs w:val="24"/></w:rPr></w:pPr><w:r w:rsidRPr="00CB7A79"><w:rPr><w:rFonts w:ascii="Times New Roman" w:hAnsi="Times New Roman"/><w:sz w:val="24"/><w:szCs w:val="24"/></w:rPr><w:t>No</w:t></w:r></w:p><w:p w:rsidR="00CB7A79" w:rsidRPr="00CB7A79" w:rsidRDefault="00CB7A79" w:rsidP="00CB7A79"><w:pPr><w:pStyle w:val="ListParagraph"/><w:numPr><w:ilvl w:val="1"/><w:numId w:val="5"/></w:numPr><w:spacing w:line="276" w:lineRule="auto"/><w:rPr><w:rFonts w:ascii="Times New Roman" w:hAnsi="Times New Roman"/><w:sz w:val="24"/><w:szCs w:val="24"/></w:rPr></w:pPr><w:r w:rsidRPr="00CB7A79"><w:rPr><w:rFonts w:ascii="Times New Roman" w:hAnsi="Times New Roman"/><w:sz w:val="24"/><w:szCs w:val="24"/></w:rPr><w:t>Not sure</w:t></w:r></w:p><w:p w:rsidR="00CB7A79" w:rsidRPr="00CB7A79" w:rsidRDefault="00CB7A79" w:rsidP="00CB7A79"><w:pPr><w:pStyle w:val="ListParagraph"/><w:spacing w:line="276" w:lineRule="auto"/><w:ind w:left="1440"/><w:rPr><w:rFonts w:ascii="Times New Roman" w:hAnsi="Times New Roman"/><w:sz w:val="24"/><w:szCs w:val="24"/></w:rPr></w:pPr></w:p><w:p w:rsidR="00CB7A79" w:rsidRPr="00CB7A79" w:rsidRDefault="00CB7A79" w:rsidP="00CB7A79"><w:pPr><w:pStyle w:val="ListParagraph"/><w:spacing w:line="276" w:lineRule="auto"/><w:rPr><w:rFonts w:ascii="Times New Roman" w:hAnsi="Times New Roman"/><w:sz w:val="24"/><w:szCs w:val="24"/></w:rPr></w:pPr><w:r w:rsidRPr="00CB7A79"><w:rPr><w:rFonts w:ascii="Times New Roman" w:hAnsi="Times New Roman"/><w:sz w:val="24"/><w:szCs w:val="24"/></w:rPr><w:t>If yes, what diseases or health problems do you think are related to a low intake of fruit and vegetables?</w:t></w:r></w:p><w:p w:rsidR="00CB7A79" w:rsidRPr="00CB7A79" w:rsidRDefault="00CB7A79" w:rsidP="00CB7A79"><w:pPr><w:pStyle w:val="ListParagraph"/><w:spacing w:line="276" w:lineRule="auto"/><w:rPr><w:rFonts w:ascii="Times New Roman" w:hAnsi="Times New Roman"/><w:sz w:val="24"/><w:szCs w:val="24"/></w:rPr></w:pPr></w:p><w:p w:rsidR="00CB7A79" w:rsidRPr="00CB7A79" w:rsidRDefault="00CB7A79" w:rsidP="00CB7A79"><w:pPr><w:pStyle w:val="ListParagraph"/><w:numPr><w:ilvl w:val="0"/><w:numId w:val="5"/></w:numPr><w:spacing w:line="276" w:lineRule="auto"/><w:rPr><w:rFonts w:ascii="Times New Roman" w:hAnsi="Times New Roman"/><w:sz w:val="24"/><w:szCs w:val="24"/></w:rPr></w:pPr><w:r w:rsidRPr="00CB7A79"><w:rPr><w:rFonts w:ascii="Times New Roman" w:hAnsi="Times New Roman"/><w:sz w:val="24"/><w:szCs w:val="24"/></w:rPr><w:t>Are you aware of any major health problems or diseases that are related to a low intake of fiber?</w:t></w:r></w:p><w:p w:rsidR="00CB7A79" w:rsidRPr="00CB7A79" w:rsidRDefault="00CB7A79" w:rsidP="00CB7A79"><w:pPr><w:pStyle w:val="ListParagraph"/><w:numPr><w:ilvl w:val="1"/><w:numId w:val="5"/></w:numPr><w:spacing w:line="276" w:lineRule="auto"/><w:rPr><w:rFonts w:ascii="Times New Roman" w:hAnsi="Times New Roman"/><w:sz w:val="24"/><w:szCs w:val="24"/></w:rPr></w:pPr><w:r w:rsidRPr="00CB7A79"><w:rPr><w:rFonts w:ascii="Times New Roman" w:hAnsi="Times New Roman"/><w:sz w:val="24"/><w:szCs w:val="24"/></w:rPr><w:t>Yes</w:t></w:r></w:p><w:p w:rsidR="00CB7A79" w:rsidRPr="00CB7A79" w:rsidRDefault="00CB7A79" w:rsidP="00CB7A79"><w:pPr><w:pStyle w:val="ListParagraph"/><w:numPr><w:ilvl w:val="1"/><w:numId w:val="5"/></w:numPr><w:spacing w:line="276" w:lineRule="auto"/><w:rPr><w:rFonts w:ascii="Times New Roman" w:hAnsi="Times New Roman"/><w:sz w:val="24"/><w:szCs w:val="24"/></w:rPr></w:pPr><w:r w:rsidRPr="00CB7A79"><w:rPr><w:rFonts w:ascii="Times New Roman" w:hAnsi="Times New Roman"/><w:sz w:val="24"/><w:szCs w:val="24"/></w:rPr><w:t>No</w:t></w:r></w:p><w:p w:rsidR="00CB7A79" w:rsidRPr="00CB7A79" w:rsidRDefault="00CB7A79" w:rsidP="00CB7A79"><w:pPr><w:pStyle w:val="ListParagraph"/><w:numPr><w:ilvl w:val="1"/><w:numId w:val="5"/></w:numPr><w:spacing w:line="276" w:lineRule="auto"/><w:rPr><w:rFonts w:ascii="Times New Roman" w:hAnsi="Times New Roman"/><w:sz w:val="24"/><w:szCs w:val="24"/></w:rPr></w:pPr><w:r w:rsidRPr="00CB7A79"><w:rPr><w:rFonts w:ascii="Times New Roman" w:hAnsi="Times New Roman"/><w:sz w:val="24"/><w:szCs w:val="24"/></w:rPr><w:t>Not sure</w:t></w:r></w:p><w:p w:rsidR="00CB7A79" w:rsidRPr="00CB7A79" w:rsidRDefault="00CB7A79" w:rsidP="00CB7A79"><w:pPr><w:spacing w:line="276" w:lineRule="auto"/><w:ind w:left="720"/></w:pPr><w:r w:rsidRPr="00CB7A79"><w:t>If yes, what diseases or health problems do you think are related to a low intake of fiber?</w:t></w:r></w:p><w:p w:rsidR="00CB7A79" w:rsidRPr="00CB7A79" w:rsidRDefault="00CB7A79" w:rsidP="00CB7A79"><w:pPr><w:pStyle w:val="ListParagraph"/><w:numPr><w:ilvl w:val="0"/><w:numId w:val="5"/></w:numPr><w:spacing w:line="276" w:lineRule="auto"/><w:rPr><w:rFonts w:ascii="Times New Roman" w:hAnsi="Times New Roman"/><w:sz w:val="24"/><w:szCs w:val="24"/></w:rPr></w:pPr><w:r w:rsidRPr="00CB7A79"><w:rPr><w:rFonts w:ascii="Times New Roman" w:hAnsi="Times New Roman"/><w:sz w:val="24"/><w:szCs w:val="24"/></w:rPr><w:t>Are you aware of any major health problems or diseases that are related to how much sugar people eat?</w:t></w:r></w:p><w:p w:rsidR="00CB7A79" w:rsidRPr="00CB7A79" w:rsidRDefault="00CB7A79" w:rsidP="00CB7A79"><w:pPr><w:pStyle w:val="ListParagraph"/><w:numPr><w:ilvl w:val="1"/><w:numId w:val="5"/></w:numPr><w:spacing w:line="276" w:lineRule="auto"/><w:rPr><w:rFonts w:ascii="Times New Roman" w:hAnsi="Times New Roman"/><w:sz w:val="24"/><w:szCs w:val="24"/></w:rPr></w:pPr><w:r w:rsidRPr="00CB7A79"><w:rPr><w:rFonts w:ascii="Times New Roman" w:hAnsi="Times New Roman"/><w:sz w:val="24"/><w:szCs w:val="24"/></w:rPr><w:t>Yes</w:t></w:r></w:p><w:p w:rsidR="00CB7A79" w:rsidRPr="00CB7A79" w:rsidRDefault="00CB7A79" w:rsidP="00CB7A79"><w:pPr><w:pStyle w:val="ListParagraph"/><w:numPr><w:ilvl w:val="1"/><w:numId w:val="5"/></w:numPr><w:spacing w:line="276" w:lineRule="auto"/><w:rPr><w:rFonts w:ascii="Times New Roman" w:hAnsi="Times New Roman"/><w:sz w:val="24"/><w:szCs w:val="24"/></w:rPr></w:pPr><w:r w:rsidRPr="00CB7A79"><w:rPr><w:rFonts w:ascii="Times New Roman" w:hAnsi="Times New Roman"/><w:sz w:val="24"/><w:szCs w:val="24"/></w:rPr><w:t>No</w:t></w:r></w:p><w:p w:rsidR="00CB7A79" w:rsidRPr="00CB7A79" w:rsidRDefault="00CB7A79" w:rsidP="00CB7A79"><w:pPr><w:pStyle w:val="ListParagraph"/><w:numPr><w:ilvl w:val="1"/><w:numId w:val="5"/></w:numPr><w:spacing w:line="276" w:lineRule="auto"/><w:rPr><w:rFonts w:ascii="Times New Roman" w:hAnsi="Times New Roman"/><w:sz w:val="24"/><w:szCs w:val="24"/></w:rPr></w:pPr><w:r w:rsidRPr="00CB7A79"><w:rPr><w:rFonts w:ascii="Times New Roman" w:hAnsi="Times New Roman"/><w:sz w:val="24"/><w:szCs w:val="24"/></w:rPr><w:t>Not sure</w:t></w:r></w:p><w:p w:rsidR="00CB7A79" w:rsidRPr="00CB7A79" w:rsidRDefault="00CB7A79" w:rsidP="00CB7A79"><w:pPr><w:pStyle w:val="ListParagraph"/><w:spacing w:line="276" w:lineRule="auto"/><w:ind w:left="1440"/><w:rPr><w:rFonts w:ascii="Times New Roman" w:hAnsi="Times New Roman"/><w:sz w:val="24"/><w:szCs w:val="24"/></w:rPr></w:pPr></w:p><w:p w:rsidR="00CB7A79" w:rsidRPr="00CB7A79" w:rsidRDefault="00CB7A79" w:rsidP="00CB7A79"><w:pPr><w:pStyle w:val="ListParagraph"/><w:spacing w:line="276" w:lineRule="auto"/><w:rPr><w:rFonts w:ascii="Times New Roman" w:hAnsi="Times New Roman"/><w:sz w:val="24"/><w:szCs w:val="24"/></w:rPr></w:pPr><w:r w:rsidRPr="00CB7A79"><w:rPr><w:rFonts w:ascii="Times New Roman" w:hAnsi="Times New Roman"/><w:sz w:val="24"/><w:szCs w:val="24"/></w:rPr><w:t>If yes, what diseases or health problems do you think are related to sugar?</w:t></w:r></w:p><w:p w:rsidR="00CB7A79" w:rsidRPr="00CB7A79" w:rsidRDefault="00CB7A79" w:rsidP="00CB7A79"><w:pPr><w:pStyle w:val="ListParagraph"/><w:spacing w:line="276" w:lineRule="auto"/><w:rPr><w:rFonts w:ascii="Times New Roman" w:hAnsi="Times New Roman"/><w:sz w:val="24"/><w:szCs w:val="24"/></w:rPr></w:pPr></w:p><w:p w:rsidR="00CB7A79" w:rsidRPr="00CB7A79" w:rsidRDefault="00CB7A79" w:rsidP="00CB7A79"><w:pPr><w:pStyle w:val="ListParagraph"/><w:numPr><w:ilvl w:val="0"/><w:numId w:val="5"/></w:numPr><w:spacing w:line="276" w:lineRule="auto"/><w:rPr><w:rFonts w:ascii="Times New Roman" w:hAnsi="Times New Roman"/><w:sz w:val="24"/><w:szCs w:val="24"/></w:rPr></w:pPr><w:r w:rsidRPr="00CB7A79"><w:rPr><w:rFonts w:ascii="Times New Roman" w:hAnsi="Times New Roman"/><w:sz w:val="24"/><w:szCs w:val="24"/></w:rPr><w:t>Are you aware of any major health problems or diseases that are related to how much salt or sodium people eat?</w:t></w:r></w:p><w:p w:rsidR="00CB7A79" w:rsidRPr="00CB7A79" w:rsidRDefault="00CB7A79" w:rsidP="00CB7A79"><w:pPr><w:pStyle w:val="ListParagraph"/><w:numPr><w:ilvl w:val="1"/><w:numId w:val="5"/></w:numPr><w:spacing w:line="276" w:lineRule="auto"/><w:rPr><w:rFonts w:ascii="Times New Roman" w:hAnsi="Times New Roman"/><w:sz w:val="24"/><w:szCs w:val="24"/></w:rPr></w:pPr><w:r w:rsidRPr="00CB7A79"><w:rPr><w:rFonts w:ascii="Times New Roman" w:hAnsi="Times New Roman"/><w:sz w:val="24"/><w:szCs w:val="24"/></w:rPr><w:t>Yes</w:t></w:r></w:p><w:p w:rsidR="00CB7A79" w:rsidRPr="00CB7A79" w:rsidRDefault="00CB7A79" w:rsidP="00CB7A79"><w:pPr><w:pStyle w:val="ListParagraph"/><w:numPr><w:ilvl w:val="1"/><w:numId w:val="5"/></w:numPr><w:spacing w:line="276" w:lineRule="auto"/><w:rPr><w:rFonts w:ascii="Times New Roman" w:hAnsi="Times New Roman"/><w:sz w:val="24"/><w:szCs w:val="24"/></w:rPr></w:pPr><w:r w:rsidRPr="00CB7A79"><w:rPr><w:rFonts w:ascii="Times New Roman" w:hAnsi="Times New Roman"/><w:sz w:val="24"/><w:szCs w:val="24"/></w:rPr><w:t>No</w:t></w:r></w:p><w:p w:rsidR="00CB7A79" w:rsidRPr="00CB7A79" w:rsidRDefault="00CB7A79" w:rsidP="00CB7A79"><w:pPr><w:pStyle w:val="ListParagraph"/><w:numPr><w:ilvl w:val="1"/><w:numId w:val="5"/></w:numPr><w:spacing w:line="276" w:lineRule="auto"/><w:rPr><w:rFonts w:ascii="Times New Roman" w:hAnsi="Times New Roman"/><w:sz w:val="24"/><w:szCs w:val="24"/></w:rPr></w:pPr><w:r w:rsidRPr="00CB7A79"><w:rPr><w:rFonts w:ascii="Times New Roman" w:hAnsi="Times New Roman"/><w:sz w:val="24"/><w:szCs w:val="24"/></w:rPr><w:t>Not sure</w:t></w:r></w:p><w:p w:rsidR="00CB7A79" w:rsidRPr="00CB7A79" w:rsidRDefault="00CB7A79" w:rsidP="00CB7A79"><w:pPr><w:pStyle w:val="ListParagraph"/><w:spacing w:line="276" w:lineRule="auto"/><w:ind w:left="1440"/><w:rPr><w:rFonts w:ascii="Times New Roman" w:hAnsi="Times New Roman"/><w:sz w:val="24"/><w:szCs w:val="24"/></w:rPr></w:pPr></w:p><w:p w:rsidR="00CB7A79" w:rsidRPr="00CB7A79" w:rsidRDefault="00CB7A79" w:rsidP="00CB7A79"><w:pPr><w:pStyle w:val="ListParagraph"/><w:spacing w:line="276" w:lineRule="auto"/><w:rPr><w:rFonts w:ascii="Times New Roman" w:hAnsi="Times New Roman"/><w:sz w:val="24"/><w:szCs w:val="24"/></w:rPr></w:pPr><w:r w:rsidRPr="00CB7A79"><w:rPr><w:rFonts w:ascii="Times New Roman" w:hAnsi="Times New Roman"/><w:sz w:val="24"/><w:szCs w:val="24"/></w:rPr><w:t>If yes, what diseases or health problems do you think are related to salt?</w:t></w:r></w:p><w:p w:rsidR="00CB7A79" w:rsidRPr="00CB7A79" w:rsidRDefault="00CB7A79" w:rsidP="00CB7A79"><w:pPr><w:pStyle w:val="ListParagraph"/><w:spacing w:line="276" w:lineRule="auto"/><w:rPr><w:rFonts w:ascii="Times New Roman" w:hAnsi="Times New Roman"/><w:sz w:val="24"/><w:szCs w:val="24"/></w:rPr></w:pPr></w:p><w:p w:rsidR="00CB7A79" w:rsidRPr="00CB7A79" w:rsidRDefault="00CB7A79" w:rsidP="00CB7A79"><w:pPr><w:pStyle w:val="ListParagraph"/><w:numPr><w:ilvl w:val="0"/><w:numId w:val="5"/></w:numPr><w:spacing w:line="276" w:lineRule="auto"/><w:rPr><w:rFonts w:ascii="Times New Roman" w:hAnsi="Times New Roman"/><w:sz w:val="24"/><w:szCs w:val="24"/></w:rPr></w:pPr><w:r w:rsidRPr="00CB7A79"><w:rPr><w:rFonts w:ascii="Times New Roman" w:hAnsi="Times New Roman"/><w:sz w:val="24"/><w:szCs w:val="24"/></w:rPr><w:t>Are you aware of any major health problems or diseases that are related to the amount of fat people eat?</w:t></w:r></w:p><w:p w:rsidR="00CB7A79" w:rsidRPr="00CB7A79" w:rsidRDefault="00CB7A79" w:rsidP="00CB7A79"><w:pPr><w:pStyle w:val="ListParagraph"/><w:numPr><w:ilvl w:val="1"/><w:numId w:val="5"/></w:numPr><w:spacing w:line="276" w:lineRule="auto"/><w:rPr><w:rFonts w:ascii="Times New Roman" w:hAnsi="Times New Roman"/><w:sz w:val="24"/><w:szCs w:val="24"/></w:rPr></w:pPr><w:r w:rsidRPr="00CB7A79"><w:rPr><w:rFonts w:ascii="Times New Roman" w:hAnsi="Times New Roman"/><w:sz w:val="24"/><w:szCs w:val="24"/></w:rPr><w:lastRenderedPageBreak/><w:t>Yes</w:t></w:r></w:p><w:p w:rsidR="00CB7A79" w:rsidRPr="00CB7A79" w:rsidRDefault="00CB7A79" w:rsidP="00CB7A79"><w:pPr><w:pStyle w:val="ListParagraph"/><w:numPr><w:ilvl w:val="1"/><w:numId w:val="5"/></w:numPr><w:spacing w:line="276" w:lineRule="auto"/><w:rPr><w:rFonts w:ascii="Times New Roman" w:hAnsi="Times New Roman"/><w:sz w:val="24"/><w:szCs w:val="24"/></w:rPr></w:pPr><w:r w:rsidRPr="00CB7A79"><w:rPr><w:rFonts w:ascii="Times New Roman" w:hAnsi="Times New Roman"/><w:sz w:val="24"/><w:szCs w:val="24"/></w:rPr><w:t xml:space="preserve">No </w:t></w:r></w:p><w:p w:rsidR="00CB7A79" w:rsidRPr="00CB7A79" w:rsidRDefault="00CB7A79" w:rsidP="00CB7A79"><w:pPr><w:pStyle w:val="ListParagraph"/><w:numPr><w:ilvl w:val="1"/><w:numId w:val="5"/></w:numPr><w:spacing w:line="276" w:lineRule="auto"/><w:rPr><w:rFonts w:ascii="Times New Roman" w:hAnsi="Times New Roman"/><w:sz w:val="24"/><w:szCs w:val="24"/></w:rPr></w:pPr><w:r w:rsidRPr="00CB7A79"><w:rPr><w:rFonts w:ascii="Times New Roman" w:hAnsi="Times New Roman"/><w:sz w:val="24"/><w:szCs w:val="24"/></w:rPr><w:t xml:space="preserve">Not sure </w:t></w:r></w:p><w:p w:rsidR="00CB7A79" w:rsidRPr="00CB7A79" w:rsidRDefault="00CB7A79" w:rsidP="00CB7A79"><w:pPr><w:spacing w:line="276" w:lineRule="auto"/><w:ind w:left="720"/></w:pPr><w:r w:rsidRPr="00CB7A79"><w:t>If yes, what diseases or health problems do you think are related to fat?</w:t></w:r></w:p><w:p w:rsidR="00CB7A79" w:rsidRPr="00CB7A79" w:rsidRDefault="00CB7A79" w:rsidP="00CB7A79"><w:pPr><w:pStyle w:val="ListParagraph"/><w:numPr><w:ilvl w:val="0"/><w:numId w:val="5"/></w:numPr><w:spacing w:line="276" w:lineRule="auto"/><w:rPr><w:rFonts w:ascii="Times New Roman" w:hAnsi="Times New Roman"/><w:sz w:val="24"/><w:szCs w:val="24"/></w:rPr></w:pPr><w:r w:rsidRPr="00CB7A79"><w:rPr><w:rFonts w:ascii="Times New Roman" w:hAnsi="Times New Roman"/><w:sz w:val="24"/><w:szCs w:val="24"/></w:rPr><w:t>Do you think these help to reduce the chances of certain kinds of cancer? Answer each one.</w:t></w:r></w:p><w:tbl><w:tblPr><w:tblW w:w="0" w:type="auto"/><w:tblInd w:w="1818" w:type="dxa"/><w:tblBorders><w:top w:val="single" w:sz="4" w:space="0" w:color="auto"/><w:left w:val="single" w:sz="4" w:space="0" w:color="auto"/><w:bottom w:val="single" w:sz="4" w:space="0" w:color="auto"/><w:right w:val="single" w:sz="4" w:space="0" w:color="auto"/><w:insideH w:val="single" w:sz="4" w:space="0" w:color="auto"/><w:insideV w:val="single" w:sz="4" w:space="0" w:color="auto"/></w:tblBorders><w:tblLook w:val="04A0" w:firstRow="1" w:lastRow="0" w:firstColumn="1" w:lastColumn="0" w:noHBand="0" w:noVBand="1"/></w:tblPr><w:tblGrid><w:gridCol w:w="3330"/><w:gridCol w:w="990"/><w:gridCol w:w="990"/><w:gridCol w:w="990"/></w:tblGrid><w:tr w:rsidR="00CB7A79" w:rsidRPr="00CB7A79" w:rsidTr="001D5D2A"><w:tc><w:tcPr><w:tcW w:w="3330" w:type="dxa"/><w:tcBorders><w:top w:val="nil"/><w:left w:val="nil"/></w:tcBorders><w:vAlign w:val="center"/></w:tcPr><w:p w:rsidR="00CB7A79" w:rsidRPr="00CB7A79" w:rsidRDefault="00CB7A79" w:rsidP="001D5D2A"><w:pPr><w:pStyle w:val="ListParagraph"/><w:spacing w:line="276" w:lineRule="auto"/><w:ind w:left="0"/><w:jc w:val="center"/><w:rPr><w:rFonts w:ascii="Times New Roman" w:hAnsi="Times New Roman"/><w:b/><w:bCs/><w:sz w:val="24"/><w:szCs w:val="24"/></w:rPr></w:pPr></w:p></w:tc><w:tc><w:tcPr><w:tcW w:w="990" w:type="dxa"/><w:vAlign w:val="center"/></w:tcPr><w:p w:rsidR="00CB7A79" w:rsidRPr="00CB7A79" w:rsidRDefault="00CB7A79" w:rsidP="001D5D2A"><w:pPr><w:pStyle w:val="ListParagraph"/><w:spacing w:line="276" w:lineRule="auto"/><w:ind w:left="0"/><w:jc w:val="center"/><w:rPr><w:rFonts w:ascii="Times New Roman" w:hAnsi="Times New Roman"/><w:b/><w:bCs/><w:sz w:val="24"/><w:szCs w:val="24"/></w:rPr></w:pPr><w:r w:rsidRPr="00CB7A79"><w:rPr><w:rFonts w:ascii="Times New Roman" w:hAnsi="Times New Roman"/><w:b/><w:bCs/><w:sz w:val="24"/><w:szCs w:val="24"/></w:rPr><w:t>Yes</w:t></w:r></w:p></w:tc><w:tc><w:tcPr><w:tcW w:w="990" w:type="dxa"/><w:vAlign w:val="center"/></w:tcPr><w:p w:rsidR="00CB7A79" w:rsidRPr="00CB7A79" w:rsidRDefault="00CB7A79" w:rsidP="001D5D2A"><w:pPr><w:pStyle w:val="ListParagraph"/><w:spacing w:line="276" w:lineRule="auto"/><w:ind w:left="0"/><w:jc w:val="center"/><w:rPr><w:rFonts w:ascii="Times New Roman" w:hAnsi="Times New Roman"/><w:b/><w:bCs/><w:sz w:val="24"/><w:szCs w:val="24"/></w:rPr></w:pPr><w:r w:rsidRPr="00CB7A79"><w:rPr><w:rFonts w:ascii="Times New Roman" w:hAnsi="Times New Roman"/><w:b/><w:bCs/><w:sz w:val="24"/><w:szCs w:val="24"/></w:rPr><w:t>No</w:t></w:r></w:p></w:tc><w:tc><w:tcPr><w:tcW w:w="990" w:type="dxa"/><w:vAlign w:val="center"/></w:tcPr><w:p w:rsidR="00CB7A79" w:rsidRPr="00CB7A79" w:rsidRDefault="00CB7A79" w:rsidP="001D5D2A"><w:pPr><w:pStyle w:val="ListParagraph"/><w:spacing w:line="276" w:lineRule="auto"/><w:ind w:left="0"/><w:jc w:val="center"/><w:rPr><w:rFonts w:ascii="Times New Roman" w:hAnsi="Times New Roman"/><w:b/><w:bCs/><w:sz w:val="24"/><w:szCs w:val="24"/></w:rPr></w:pPr><w:r w:rsidRPr="00CB7A79"><w:rPr><w:rFonts w:ascii="Times New Roman" w:hAnsi="Times New Roman"/><w:b/><w:bCs/><w:sz w:val="24"/><w:szCs w:val="24"/></w:rPr><w:t>Not sure</w:t></w:r></w:p></w:tc></w:tr><w:tr w:rsidR="00CB7A79" w:rsidRPr="00CB7A79" w:rsidTr="001D5D2A"><w:tc><w:tcPr><w:tcW w:w="3330" w:type="dxa"/><w:vAlign w:val="center"/></w:tcPr><w:p w:rsidR="00CB7A79" w:rsidRPr="00CB7A79" w:rsidRDefault="00CB7A79" w:rsidP="001D5D2A"><w:pPr><w:pStyle w:val="ListParagraph"/><w:spacing w:line="276" w:lineRule="auto"/><w:ind w:left="0"/><w:jc w:val="center"/><w:rPr><w:rFonts w:ascii="Times New Roman" w:hAnsi="Times New Roman"/><w:b/><w:bCs/><w:sz w:val="24"/><w:szCs w:val="24"/></w:rPr></w:pPr><w:r w:rsidRPr="00CB7A79"><w:rPr><w:rFonts w:ascii="Times New Roman" w:hAnsi="Times New Roman"/><w:b/><w:bCs/><w:sz w:val="24"/><w:szCs w:val="24"/></w:rPr><w:t>Eating more fiber</w:t></w:r></w:p></w:tc><w:tc><w:tcPr><w:tcW w:w="990" w:type="dxa"/><w:vAlign w:val="center"/></w:tcPr><w:p w:rsidR="00CB7A79" w:rsidRPr="00CB7A79" w:rsidRDefault="00CB7A79" w:rsidP="001D5D2A"><w:pPr><w:pStyle w:val="ListParagraph"/><w:spacing w:line="276" w:lineRule="auto"/><w:ind w:left="0"/><w:jc w:val="center"/><w:rPr><w:rFonts w:ascii="Times New Roman" w:hAnsi="Times New Roman"/><w:b/><w:bCs/><w:sz w:val="24"/><w:szCs w:val="24"/></w:rPr></w:pPr></w:p></w:tc><w:tc><w:tcPr><w:tcW w:w="990" w:type="dxa"/><w:vAlign w:val="center"/></w:tcPr><w:p w:rsidR="00CB7A79" w:rsidRPr="00CB7A79" w:rsidRDefault="00CB7A79" w:rsidP="001D5D2A"><w:pPr><w:pStyle w:val="ListParagraph"/><w:spacing w:line="276" w:lineRule="auto"/><w:ind w:left="0"/><w:jc w:val="center"/><w:rPr><w:rFonts w:ascii="Times New Roman" w:hAnsi="Times New Roman"/><w:b/><w:bCs/><w:sz w:val="24"/><w:szCs w:val="24"/></w:rPr></w:pPr></w:p></w:tc><w:tc><w:tcPr><w:tcW w:w="990" w:type="dxa"/><w:vAlign w:val="center"/></w:tcPr><w:p w:rsidR="00CB7A79" w:rsidRPr="00CB7A79" w:rsidRDefault="00CB7A79" w:rsidP="001D5D2A"><w:pPr><w:pStyle w:val="ListParagraph"/><w:spacing w:line="276" w:lineRule="auto"/><w:ind w:left="0"/><w:jc w:val="center"/><w:rPr><w:rFonts w:ascii="Times New Roman" w:hAnsi="Times New Roman"/><w:b/><w:bCs/><w:sz w:val="24"/><w:szCs w:val="24"/></w:rPr></w:pPr></w:p></w:tc></w:tr><w:tr w:rsidR="00CB7A79" w:rsidRPr="00CB7A79" w:rsidTr="001D5D2A"><w:tc><w:tcPr><w:tcW w:w="3330" w:type="dxa"/><w:vAlign w:val="center"/></w:tcPr><w:p w:rsidR="00CB7A79" w:rsidRPr="00CB7A79" w:rsidRDefault="00CB7A79" w:rsidP="001D5D2A"><w:pPr><w:pStyle w:val="ListParagraph"/><w:spacing w:line="276" w:lineRule="auto"/><w:ind w:left="0"/><w:jc w:val="center"/><w:rPr><w:rFonts w:ascii="Times New Roman" w:hAnsi="Times New Roman"/><w:b/><w:bCs/><w:sz w:val="24"/><w:szCs w:val="24"/></w:rPr></w:pPr><w:r w:rsidRPr="00CB7A79"><w:rPr><w:rFonts w:ascii="Times New Roman" w:hAnsi="Times New Roman"/><w:b/><w:bCs/><w:sz w:val="24"/><w:szCs w:val="24"/></w:rPr><w:t>Eating less sugar</w:t></w:r></w:p></w:tc><w:tc><w:tcPr><w:tcW w:w="990" w:type="dxa"/><w:vAlign w:val="center"/></w:tcPr><w:p w:rsidR="00CB7A79" w:rsidRPr="00CB7A79" w:rsidRDefault="00CB7A79" w:rsidP="001D5D2A"><w:pPr><w:pStyle w:val="ListParagraph"/><w:spacing w:line="276" w:lineRule="auto"/><w:ind w:left="0"/><w:jc w:val="center"/><w:rPr><w:rFonts w:ascii="Times New Roman" w:hAnsi="Times New Roman"/><w:b/><w:bCs/><w:sz w:val="24"/><w:szCs w:val="24"/></w:rPr></w:pPr></w:p></w:tc><w:tc><w:tcPr><w:tcW w:w="990" w:type="dxa"/><w:vAlign w:val="center"/></w:tcPr><w:p w:rsidR="00CB7A79" w:rsidRPr="00CB7A79" w:rsidRDefault="00CB7A79" w:rsidP="001D5D2A"><w:pPr><w:pStyle w:val="ListParagraph"/><w:spacing w:line="276" w:lineRule="auto"/><w:ind w:left="0"/><w:jc w:val="center"/><w:rPr><w:rFonts w:ascii="Times New Roman" w:hAnsi="Times New Roman"/><w:b/><w:bCs/><w:sz w:val="24"/><w:szCs w:val="24"/></w:rPr></w:pPr></w:p></w:tc><w:tc><w:tcPr><w:tcW w:w="990" w:type="dxa"/><w:vAlign w:val="center"/></w:tcPr><w:p w:rsidR="00CB7A79" w:rsidRPr="00CB7A79" w:rsidRDefault="00CB7A79" w:rsidP="001D5D2A"><w:pPr><w:pStyle w:val="ListParagraph"/><w:spacing w:line="276" w:lineRule="auto"/><w:ind w:left="0"/><w:jc w:val="center"/><w:rPr><w:rFonts w:ascii="Times New Roman" w:hAnsi="Times New Roman"/><w:b/><w:bCs/><w:sz w:val="24"/><w:szCs w:val="24"/></w:rPr></w:pPr></w:p></w:tc></w:tr><w:tr w:rsidR="00CB7A79" w:rsidRPr="00CB7A79" w:rsidTr="001D5D2A"><w:tc><w:tcPr><w:tcW w:w="3330" w:type="dxa"/><w:vAlign w:val="center"/></w:tcPr><w:p w:rsidR="00CB7A79" w:rsidRPr="00CB7A79" w:rsidRDefault="00CB7A79" w:rsidP="001D5D2A"><w:pPr><w:pStyle w:val="ListParagraph"/><w:spacing w:line="276" w:lineRule="auto"/><w:ind w:left="0"/><w:jc w:val="center"/><w:rPr><w:rFonts w:ascii="Times New Roman" w:hAnsi="Times New Roman"/><w:b/><w:bCs/><w:sz w:val="24"/><w:szCs w:val="24"/></w:rPr></w:pPr><w:r w:rsidRPr="00CB7A79"><w:rPr><w:rFonts w:ascii="Times New Roman" w:hAnsi="Times New Roman"/><w:b/><w:bCs/><w:sz w:val="24"/><w:szCs w:val="24"/></w:rPr><w:t>Eating less fat</w:t></w:r></w:p></w:tc><w:tc><w:tcPr><w:tcW w:w="990" w:type="dxa"/><w:vAlign w:val="center"/></w:tcPr><w:p w:rsidR="00CB7A79" w:rsidRPr="00CB7A79" w:rsidRDefault="00CB7A79" w:rsidP="001D5D2A"><w:pPr><w:pStyle w:val="ListParagraph"/><w:spacing w:line="276" w:lineRule="auto"/><w:ind w:left="0"/><w:jc w:val="center"/><w:rPr><w:rFonts w:ascii="Times New Roman" w:hAnsi="Times New Roman"/><w:b/><w:bCs/><w:sz w:val="24"/><w:szCs w:val="24"/></w:rPr></w:pPr></w:p></w:tc><w:tc><w:tcPr><w:tcW w:w="990" w:type="dxa"/><w:vAlign w:val="center"/></w:tcPr><w:p w:rsidR="00CB7A79" w:rsidRPr="00CB7A79" w:rsidRDefault="00CB7A79" w:rsidP="001D5D2A"><w:pPr><w:pStyle w:val="ListParagraph"/><w:spacing w:line="276" w:lineRule="auto"/><w:ind w:left="0"/><w:jc w:val="center"/><w:rPr><w:rFonts w:ascii="Times New Roman" w:hAnsi="Times New Roman"/><w:b/><w:bCs/><w:sz w:val="24"/><w:szCs w:val="24"/></w:rPr></w:pPr></w:p></w:tc><w:tc><w:tcPr><w:tcW w:w="990" w:type="dxa"/><w:vAlign w:val="center"/></w:tcPr><w:p w:rsidR="00CB7A79" w:rsidRPr="00CB7A79" w:rsidRDefault="00CB7A79" w:rsidP="001D5D2A"><w:pPr><w:pStyle w:val="ListParagraph"/><w:spacing w:line="276" w:lineRule="auto"/><w:ind w:left="0"/><w:jc w:val="center"/><w:rPr><w:rFonts w:ascii="Times New Roman" w:hAnsi="Times New Roman"/><w:b/><w:bCs/><w:sz w:val="24"/><w:szCs w:val="24"/></w:rPr></w:pPr></w:p></w:tc></w:tr><w:tr w:rsidR="00CB7A79" w:rsidRPr="00CB7A79" w:rsidTr="001D5D2A"><w:tc><w:tcPr><w:tcW w:w="3330" w:type="dxa"/><w:vAlign w:val="center"/></w:tcPr><w:p w:rsidR="00CB7A79" w:rsidRPr="00CB7A79" w:rsidRDefault="00CB7A79" w:rsidP="001D5D2A"><w:pPr><w:pStyle w:val="ListParagraph"/><w:spacing w:line="276" w:lineRule="auto"/><w:ind w:left="0"/><w:jc w:val="center"/><w:rPr><w:rFonts w:ascii="Times New Roman" w:hAnsi="Times New Roman"/><w:b/><w:bCs/><w:sz w:val="24"/><w:szCs w:val="24"/></w:rPr></w:pPr><w:r w:rsidRPr="00CB7A79"><w:rPr><w:rFonts w:ascii="Times New Roman" w:hAnsi="Times New Roman"/><w:b/><w:bCs/><w:sz w:val="24"/><w:szCs w:val="24"/></w:rPr><w:t>Eating less salt</w:t></w:r></w:p></w:tc><w:tc><w:tcPr><w:tcW w:w="990" w:type="dxa"/><w:vAlign w:val="center"/></w:tcPr><w:p w:rsidR="00CB7A79" w:rsidRPr="00CB7A79" w:rsidRDefault="00CB7A79" w:rsidP="001D5D2A"><w:pPr><w:pStyle w:val="ListParagraph"/><w:spacing w:line="276" w:lineRule="auto"/><w:ind w:left="0"/><w:jc w:val="center"/><w:rPr><w:rFonts w:ascii="Times New Roman" w:hAnsi="Times New Roman"/><w:b/><w:bCs/><w:sz w:val="24"/><w:szCs w:val="24"/></w:rPr></w:pPr></w:p></w:tc><w:tc><w:tcPr><w:tcW w:w="990" w:type="dxa"/><w:vAlign w:val="center"/></w:tcPr><w:p w:rsidR="00CB7A79" w:rsidRPr="00CB7A79" w:rsidRDefault="00CB7A79" w:rsidP="001D5D2A"><w:pPr><w:pStyle w:val="ListParagraph"/><w:spacing w:line="276" w:lineRule="auto"/><w:ind w:left="0"/><w:jc w:val="center"/><w:rPr><w:rFonts w:ascii="Times New Roman" w:hAnsi="Times New Roman"/><w:b/><w:bCs/><w:sz w:val="24"/><w:szCs w:val="24"/></w:rPr></w:pPr></w:p></w:tc><w:tc><w:tcPr><w:tcW w:w="990" w:type="dxa"/><w:vAlign w:val="center"/></w:tcPr><w:p w:rsidR="00CB7A79" w:rsidRPr="00CB7A79" w:rsidRDefault="00CB7A79" w:rsidP="001D5D2A"><w:pPr><w:pStyle w:val="ListParagraph"/><w:spacing w:line="276" w:lineRule="auto"/><w:ind w:left="0"/><w:jc w:val="center"/><w:rPr><w:rFonts w:ascii="Times New Roman" w:hAnsi="Times New Roman"/><w:b/><w:bCs/><w:sz w:val="24"/><w:szCs w:val="24"/></w:rPr></w:pPr></w:p></w:tc></w:tr><w:tr w:rsidR="00CB7A79" w:rsidRPr="00CB7A79" w:rsidTr="001D5D2A"><w:tc><w:tcPr><w:tcW w:w="3330" w:type="dxa"/><w:vAlign w:val="center"/></w:tcPr><w:p w:rsidR="00CB7A79" w:rsidRPr="00CB7A79" w:rsidRDefault="00CB7A79" w:rsidP="001D5D2A"><w:pPr><w:pStyle w:val="ListParagraph"/><w:spacing w:line="276" w:lineRule="auto"/><w:ind w:left="0"/><w:jc w:val="center"/><w:rPr><w:rFonts w:ascii="Times New Roman" w:hAnsi="Times New Roman"/><w:b/><w:bCs/><w:sz w:val="24"/><w:szCs w:val="24"/></w:rPr></w:pPr><w:r w:rsidRPr="00CB7A79"><w:rPr><w:rFonts w:ascii="Times New Roman" w:hAnsi="Times New Roman"/><w:b/><w:bCs/><w:sz w:val="24"/><w:szCs w:val="24"/></w:rPr><w:t>Eating more fruit and vegetables</w:t></w:r></w:p></w:tc><w:tc><w:tcPr><w:tcW w:w="990" w:type="dxa"/><w:vAlign w:val="center"/></w:tcPr><w:p w:rsidR="00CB7A79" w:rsidRPr="00CB7A79" w:rsidRDefault="00CB7A79" w:rsidP="001D5D2A"><w:pPr><w:pStyle w:val="ListParagraph"/><w:spacing w:line="276" w:lineRule="auto"/><w:ind w:left="0"/><w:jc w:val="center"/><w:rPr><w:rFonts w:ascii="Times New Roman" w:hAnsi="Times New Roman"/><w:b/><w:bCs/><w:sz w:val="24"/><w:szCs w:val="24"/></w:rPr></w:pPr></w:p></w:tc><w:tc><w:tcPr><w:tcW w:w="990" w:type="dxa"/><w:vAlign w:val="center"/></w:tcPr><w:p w:rsidR="00CB7A79" w:rsidRPr="00CB7A79" w:rsidRDefault="00CB7A79" w:rsidP="001D5D2A"><w:pPr><w:pStyle w:val="ListParagraph"/><w:spacing w:line="276" w:lineRule="auto"/><w:ind w:left="0"/><w:jc w:val="center"/><w:rPr><w:rFonts w:ascii="Times New Roman" w:hAnsi="Times New Roman"/><w:b/><w:bCs/><w:sz w:val="24"/><w:szCs w:val="24"/></w:rPr></w:pPr></w:p></w:tc><w:tc><w:tcPr><w:tcW w:w="990" w:type="dxa"/><w:vAlign w:val="center"/></w:tcPr><w:p w:rsidR="00CB7A79" w:rsidRPr="00CB7A79" w:rsidRDefault="00CB7A79" w:rsidP="001D5D2A"><w:pPr><w:pStyle w:val="ListParagraph"/><w:spacing w:line="276" w:lineRule="auto"/><w:ind w:left="0"/><w:jc w:val="center"/><w:rPr><w:rFonts w:ascii="Times New Roman" w:hAnsi="Times New Roman"/><w:b/><w:bCs/><w:sz w:val="24"/><w:szCs w:val="24"/></w:rPr></w:pPr></w:p></w:tc></w:tr><w:tr w:rsidR="00CB7A79" w:rsidRPr="00CB7A79" w:rsidTr="001D5D2A"><w:tc><w:tcPr><w:tcW w:w="3330" w:type="dxa"/><w:vAlign w:val="center"/></w:tcPr><w:p w:rsidR="00CB7A79" w:rsidRPr="00CB7A79" w:rsidRDefault="00CB7A79" w:rsidP="001D5D2A"><w:pPr><w:pStyle w:val="ListParagraph"/><w:spacing w:line="276" w:lineRule="auto"/><w:ind w:left="0"/><w:jc w:val="center"/><w:rPr><w:rFonts w:ascii="Times New Roman" w:hAnsi="Times New Roman"/><w:b/><w:bCs/><w:sz w:val="24"/><w:szCs w:val="24"/></w:rPr></w:pPr><w:r w:rsidRPr="00CB7A79"><w:rPr><w:rFonts w:ascii="Times New Roman" w:hAnsi="Times New Roman"/><w:b/><w:bCs/><w:sz w:val="24"/><w:szCs w:val="24"/></w:rPr><w:t>Eating less preservative/additives</w:t></w:r></w:p></w:tc><w:tc><w:tcPr><w:tcW w:w="990" w:type="dxa"/><w:vAlign w:val="center"/></w:tcPr><w:p w:rsidR="00CB7A79" w:rsidRPr="00CB7A79" w:rsidRDefault="00CB7A79" w:rsidP="001D5D2A"><w:pPr><w:pStyle w:val="ListParagraph"/><w:spacing w:line="276" w:lineRule="auto"/><w:ind w:left="0"/><w:jc w:val="center"/><w:rPr><w:rFonts w:ascii="Times New Roman" w:hAnsi="Times New Roman"/><w:b/><w:bCs/><w:sz w:val="24"/><w:szCs w:val="24"/></w:rPr></w:pPr></w:p></w:tc><w:tc><w:tcPr><w:tcW w:w="990" w:type="dxa"/><w:vAlign w:val="center"/></w:tcPr><w:p w:rsidR="00CB7A79" w:rsidRPr="00CB7A79" w:rsidRDefault="00CB7A79" w:rsidP="001D5D2A"><w:pPr><w:pStyle w:val="ListParagraph"/><w:spacing w:line="276" w:lineRule="auto"/><w:ind w:left="0"/><w:jc w:val="center"/><w:rPr><w:rFonts w:ascii="Times New Roman" w:hAnsi="Times New Roman"/><w:b/><w:bCs/><w:sz w:val="24"/><w:szCs w:val="24"/></w:rPr></w:pPr></w:p></w:tc><w:tc><w:tcPr><w:tcW w:w="990" w:type="dxa"/><w:vAlign w:val="center"/></w:tcPr><w:p w:rsidR="00CB7A79" w:rsidRPr="00CB7A79" w:rsidRDefault="00CB7A79" w:rsidP="001D5D2A"><w:pPr><w:pStyle w:val="ListParagraph"/><w:spacing w:line="276" w:lineRule="auto"/><w:ind w:left="0"/><w:jc w:val="center"/><w:rPr><w:rFonts w:ascii="Times New Roman" w:hAnsi="Times New Roman"/><w:b/><w:bCs/><w:sz w:val="24"/><w:szCs w:val="24"/></w:rPr></w:pPr></w:p></w:tc></w:tr></w:tbl><w:p w:rsidR="00CB7A79" w:rsidRPr="00CB7A79" w:rsidRDefault="00CB7A79" w:rsidP="00CB7A79"><w:pPr><w:pStyle w:val="ListParagraph"/><w:numPr><w:ilvl w:val="0"/><w:numId w:val="5"/></w:numPr><w:spacing w:line="276" w:lineRule="auto"/><w:rPr><w:rFonts w:ascii="Times New Roman" w:hAnsi="Times New Roman"/><w:sz w:val="24"/><w:szCs w:val="24"/></w:rPr></w:pPr><w:r w:rsidRPr="00CB7A79"><w:rPr><w:rFonts w:ascii="Times New Roman" w:hAnsi="Times New Roman"/><w:sz w:val="24"/><w:szCs w:val="24"/></w:rPr><w:t>Do you think these help prevent heart disease? Answer each one.</w:t></w:r></w:p><w:tbl><w:tblPr><w:tblW w:w="0" w:type="auto"/><w:tblInd w:w="1818" w:type="dxa"/><w:tblBorders><w:top w:val="single" w:sz="4" w:space="0" w:color="auto"/><w:left w:val="single" w:sz="4" w:space="0" w:color="auto"/><w:bottom w:val="single" w:sz="4" w:space="0" w:color="auto"/><w:right w:val="single" w:sz="4" w:space="0" w:color="auto"/><w:insideH w:val="single" w:sz="4" w:space="0" w:color="auto"/><w:insideV w:val="single" w:sz="4" w:space="0" w:color="auto"/></w:tblBorders><w:tblLook w:val="04A0" w:firstRow="1" w:lastRow="0" w:firstColumn="1" w:lastColumn="0" w:noHBand="0" w:noVBand="1"/></w:tblPr><w:tblGrid><w:gridCol w:w="3330"/><w:gridCol w:w="990"/><w:gridCol w:w="990"/><w:gridCol w:w="990"/></w:tblGrid><w:tr w:rsidR="00CB7A79" w:rsidRPr="00CB7A79" w:rsidTr="001D5D2A"><w:tc><w:tcPr><w:tcW w:w="3330" w:type="dxa"/><w:tcBorders><w:top w:val="nil"/><w:left w:val="nil"/></w:tcBorders><w:vAlign w:val="center"/></w:tcPr><w:p w:rsidR="00CB7A79" w:rsidRPr="00CB7A79" w:rsidRDefault="00CB7A79" w:rsidP="001D5D2A"><w:pPr><w:pStyle w:val="ListParagraph"/><w:spacing w:line="276" w:lineRule="auto"/><w:ind w:left="0"/><w:jc w:val="center"/><w:rPr><w:rFonts w:ascii="Times New Roman" w:hAnsi="Times New Roman"/><w:b/><w:bCs/><w:sz w:val="24"/><w:szCs w:val="24"/></w:rPr></w:pPr></w:p></w:tc><w:tc><w:tcPr><w:tcW w:w="990" w:type="dxa"/><w:vAlign w:val="center"/></w:tcPr><w:p w:rsidR="00CB7A79" w:rsidRPr="00CB7A79" w:rsidRDefault="00CB7A79" w:rsidP="001D5D2A"><w:pPr><w:pStyle w:val="ListParagraph"/><w:spacing w:line="276" w:lineRule="auto"/><w:ind w:left="0"/><w:jc w:val="center"/><w:rPr><w:rFonts w:ascii="Times New Roman" w:hAnsi="Times New Roman"/><w:b/><w:bCs/><w:sz w:val="24"/><w:szCs w:val="24"/></w:rPr></w:pPr><w:r w:rsidRPr="00CB7A79"><w:rPr><w:rFonts w:ascii="Times New Roman" w:hAnsi="Times New Roman"/><w:b/><w:bCs/><w:sz w:val="24"/><w:szCs w:val="24"/></w:rPr><w:t>Yes</w:t></w:r></w:p></w:tc><w:tc><w:tcPr><w:tcW w:w="990" w:type="dxa"/><w:vAlign w:val="center"/></w:tcPr><w:p w:rsidR="00CB7A79" w:rsidRPr="00CB7A79" w:rsidRDefault="00CB7A79" w:rsidP="001D5D2A"><w:pPr><w:pStyle w:val="ListParagraph"/><w:spacing w:line="276" w:lineRule="auto"/><w:ind w:left="0"/><w:jc w:val="center"/><w:rPr><w:rFonts w:ascii="Times New Roman" w:hAnsi="Times New Roman"/><w:b/><w:bCs/><w:sz w:val="24"/><w:szCs w:val="24"/></w:rPr></w:pPr><w:r w:rsidRPr="00CB7A79"><w:rPr><w:rFonts w:ascii="Times New Roman" w:hAnsi="Times New Roman"/><w:b/><w:bCs/><w:sz w:val="24"/><w:szCs w:val="24"/></w:rPr><w:t>No</w:t></w:r></w:p></w:tc><w:tc><w:tcPr><w:tcW w:w="990" w:type="dxa"/><w:vAlign w:val="center"/></w:tcPr><w:p w:rsidR="00CB7A79" w:rsidRPr="00CB7A79" w:rsidRDefault="00CB7A79" w:rsidP="001D5D2A"><w:pPr><w:pStyle w:val="ListParagraph"/><w:spacing w:line="276" w:lineRule="auto"/><w:ind w:left="0"/><w:jc w:val="center"/><w:rPr><w:rFonts w:ascii="Times New Roman" w:hAnsi="Times New Roman"/><w:b/><w:bCs/><w:sz w:val="24"/><w:szCs w:val="24"/></w:rPr></w:pPr><w:r w:rsidRPr="00CB7A79"><w:rPr><w:rFonts w:ascii="Times New Roman" w:hAnsi="Times New Roman"/><w:b/><w:bCs/><w:sz w:val="24"/><w:szCs w:val="24"/></w:rPr><w:t>Not sure</w:t></w:r></w:p></w:tc></w:tr><w:tr w:rsidR="00CB7A79" w:rsidRPr="00CB7A79" w:rsidTr="001D5D2A"><w:tc><w:tcPr><w:tcW w:w="3330" w:type="dxa"/><w:vAlign w:val="center"/></w:tcPr><w:p w:rsidR="00CB7A79" w:rsidRPr="00CB7A79" w:rsidRDefault="00CB7A79" w:rsidP="001D5D2A"><w:pPr><w:pStyle w:val="ListParagraph"/><w:spacing w:line="276" w:lineRule="auto"/><w:ind w:left="0"/><w:jc w:val="center"/><w:rPr><w:rFonts w:ascii="Times New Roman" w:hAnsi="Times New Roman"/><w:b/><w:bCs/><w:sz w:val="24"/><w:szCs w:val="24"/></w:rPr></w:pPr><w:r w:rsidRPr="00CB7A79"><w:rPr><w:rFonts w:ascii="Times New Roman" w:hAnsi="Times New Roman"/><w:b/><w:bCs/><w:sz w:val="24"/><w:szCs w:val="24"/></w:rPr><w:t>Eating more fiber</w:t></w:r></w:p></w:tc><w:tc><w:tcPr><w:tcW w:w="990" w:type="dxa"/><w:vAlign w:val="center"/></w:tcPr><w:p w:rsidR="00CB7A79" w:rsidRPr="00CB7A79" w:rsidRDefault="00CB7A79" w:rsidP="001D5D2A"><w:pPr><w:pStyle w:val="ListParagraph"/><w:spacing w:line="276" w:lineRule="auto"/><w:ind w:left="0"/><w:jc w:val="center"/><w:rPr><w:rFonts w:ascii="Times New Roman" w:hAnsi="Times New Roman"/><w:b/><w:bCs/><w:sz w:val="24"/><w:szCs w:val="24"/></w:rPr></w:pPr></w:p></w:tc><w:tc><w:tcPr><w:tcW w:w="990" w:type="dxa"/><w:vAlign w:val="center"/></w:tcPr><w:p w:rsidR="00CB7A79" w:rsidRPr="00CB7A79" w:rsidRDefault="00CB7A79" w:rsidP="001D5D2A"><w:pPr><w:pStyle w:val="ListParagraph"/><w:spacing w:line="276" w:lineRule="auto"/><w:ind w:left="0"/><w:jc w:val="center"/><w:rPr><w:rFonts w:ascii="Times New Roman" w:hAnsi="Times New Roman"/><w:b/><w:bCs/><w:sz w:val="24"/><w:szCs w:val="24"/></w:rPr></w:pPr></w:p></w:tc><w:tc><w:tcPr><w:tcW w:w="990" w:type="dxa"/><w:vAlign w:val="center"/></w:tcPr><w:p w:rsidR="00CB7A79" w:rsidRPr="00CB7A79" w:rsidRDefault="00CB7A79" w:rsidP="001D5D2A"><w:pPr><w:pStyle w:val="ListParagraph"/><w:spacing w:line="276" w:lineRule="auto"/><w:ind w:left="0"/><w:jc w:val="center"/><w:rPr><w:rFonts w:ascii="Times New Roman" w:hAnsi="Times New Roman"/><w:b/><w:bCs/><w:sz w:val="24"/><w:szCs w:val="24"/></w:rPr></w:pPr></w:p></w:tc></w:tr><w:tr w:rsidR="00CB7A79" w:rsidRPr="00CB7A79" w:rsidTr="001D5D2A"><w:tc><w:tcPr><w:tcW w:w="3330" w:type="dxa"/><w:vAlign w:val="center"/></w:tcPr><w:p w:rsidR="00CB7A79" w:rsidRPr="00CB7A79" w:rsidRDefault="00CB7A79" w:rsidP="001D5D2A"><w:pPr><w:pStyle w:val="ListParagraph"/><w:spacing w:line="276" w:lineRule="auto"/><w:ind w:left="0"/><w:jc w:val="center"/><w:rPr><w:rFonts w:ascii="Times New Roman" w:hAnsi="Times New Roman"/><w:b/><w:bCs/><w:sz w:val="24"/><w:szCs w:val="24"/></w:rPr></w:pPr><w:r w:rsidRPr="00CB7A79"><w:rPr><w:rFonts w:ascii="Times New Roman" w:hAnsi="Times New Roman"/><w:b/><w:bCs/><w:sz w:val="24"/><w:szCs w:val="24"/></w:rPr><w:t>Eating less saturated fat</w:t></w:r></w:p></w:tc><w:tc><w:tcPr><w:tcW w:w="990" w:type="dxa"/><w:vAlign w:val="center"/></w:tcPr><w:p w:rsidR="00CB7A79" w:rsidRPr="00CB7A79" w:rsidRDefault="00CB7A79" w:rsidP="001D5D2A"><w:pPr><w:pStyle w:val="ListParagraph"/><w:spacing w:line="276" w:lineRule="auto"/><w:ind w:left="0"/><w:jc w:val="center"/><w:rPr><w:rFonts w:ascii="Times New Roman" w:hAnsi="Times New Roman"/><w:b/><w:bCs/><w:sz w:val="24"/><w:szCs w:val="24"/></w:rPr></w:pPr></w:p></w:tc><w:tc><w:tcPr><w:tcW w:w="990" w:type="dxa"/><w:vAlign w:val="center"/></w:tcPr><w:p w:rsidR="00CB7A79" w:rsidRPr="00CB7A79" w:rsidRDefault="00CB7A79" w:rsidP="001D5D2A"><w:pPr><w:pStyle w:val="ListParagraph"/><w:spacing w:line="276" w:lineRule="auto"/><w:ind w:left="0"/><w:jc w:val="center"/><w:rPr><w:rFonts w:ascii="Times New Roman" w:hAnsi="Times New Roman"/><w:b/><w:bCs/><w:sz w:val="24"/><w:szCs w:val="24"/></w:rPr></w:pPr></w:p></w:tc><w:tc><w:tcPr><w:tcW w:w="990" w:type="dxa"/><w:vAlign w:val="center"/></w:tcPr><w:p w:rsidR="00CB7A79" w:rsidRPr="00CB7A79" w:rsidRDefault="00CB7A79" w:rsidP="001D5D2A"><w:pPr><w:pStyle w:val="ListParagraph"/><w:spacing w:line="276" w:lineRule="auto"/><w:ind w:left="0"/><w:jc w:val="center"/><w:rPr><w:rFonts w:ascii="Times New Roman" w:hAnsi="Times New Roman"/><w:b/><w:bCs/><w:sz w:val="24"/><w:szCs w:val="24"/></w:rPr></w:pPr></w:p></w:tc></w:tr><w:tr w:rsidR="00CB7A79" w:rsidRPr="00CB7A79" w:rsidTr="001D5D2A"><w:tc><w:tcPr><w:tcW w:w="3330" w:type="dxa"/><w:vAlign w:val="center"/></w:tcPr><w:p w:rsidR="00CB7A79" w:rsidRPr="00CB7A79" w:rsidRDefault="00CB7A79" w:rsidP="001D5D2A"><w:pPr><w:pStyle w:val="ListParagraph"/><w:spacing w:line="276" w:lineRule="auto"/><w:ind w:left="0"/><w:jc w:val="center"/><w:rPr><w:rFonts w:ascii="Times New Roman" w:hAnsi="Times New Roman"/><w:b/><w:bCs/><w:sz w:val="24"/><w:szCs w:val="24"/></w:rPr></w:pPr><w:r w:rsidRPr="00CB7A79"><w:rPr><w:rFonts w:ascii="Times New Roman" w:hAnsi="Times New Roman"/><w:b/><w:bCs/><w:sz w:val="24"/><w:szCs w:val="24"/></w:rPr><w:t>Eating less salt</w:t></w:r></w:p></w:tc><w:tc><w:tcPr><w:tcW w:w="990" w:type="dxa"/><w:vAlign w:val="center"/></w:tcPr><w:p w:rsidR="00CB7A79" w:rsidRPr="00CB7A79" w:rsidRDefault="00CB7A79" w:rsidP="001D5D2A"><w:pPr><w:pStyle w:val="ListParagraph"/><w:spacing w:line="276" w:lineRule="auto"/><w:ind w:left="0"/><w:jc w:val="center"/><w:rPr><w:rFonts w:ascii="Times New Roman" w:hAnsi="Times New Roman"/><w:b/><w:bCs/><w:sz w:val="24"/><w:szCs w:val="24"/></w:rPr></w:pPr></w:p></w:tc><w:tc><w:tcPr><w:tcW w:w="990" w:type="dxa"/><w:vAlign w:val="center"/></w:tcPr><w:p w:rsidR="00CB7A79" w:rsidRPr="00CB7A79" w:rsidRDefault="00CB7A79" w:rsidP="001D5D2A"><w:pPr><w:pStyle w:val="ListParagraph"/><w:spacing w:line="276" w:lineRule="auto"/><w:ind w:left="0"/><w:jc w:val="center"/><w:rPr><w:rFonts w:ascii="Times New Roman" w:hAnsi="Times New Roman"/><w:b/><w:bCs/><w:sz w:val="24"/><w:szCs w:val="24"/></w:rPr></w:pPr></w:p></w:tc><w:tc><w:tcPr><w:tcW w:w="990" w:type="dxa"/><w:vAlign w:val="center"/></w:tcPr><w:p w:rsidR="00CB7A79" w:rsidRPr="00CB7A79" w:rsidRDefault="00CB7A79" w:rsidP="001D5D2A"><w:pPr><w:pStyle w:val="ListParagraph"/><w:spacing w:line="276" w:lineRule="auto"/><w:ind w:left="0"/><w:jc w:val="center"/><w:rPr><w:rFonts w:ascii="Times New Roman" w:hAnsi="Times New Roman"/><w:b/><w:bCs/><w:sz w:val="24"/><w:szCs w:val="24"/></w:rPr></w:pPr></w:p></w:tc></w:tr><w:tr w:rsidR="00CB7A79" w:rsidRPr="00CB7A79" w:rsidTr="001D5D2A"><w:tc><w:tcPr><w:tcW w:w="3330" w:type="dxa"/><w:vAlign w:val="center"/></w:tcPr><w:p w:rsidR="00CB7A79" w:rsidRPr="00CB7A79" w:rsidRDefault="00CB7A79" w:rsidP="001D5D2A"><w:pPr><w:pStyle w:val="ListParagraph"/><w:spacing w:line="276" w:lineRule="auto"/><w:ind w:left="0"/><w:jc w:val="center"/><w:rPr><w:rFonts w:ascii="Times New Roman" w:hAnsi="Times New Roman"/><w:b/><w:bCs/><w:sz w:val="24"/><w:szCs w:val="24"/></w:rPr></w:pPr><w:r w:rsidRPr="00CB7A79"><w:rPr><w:rFonts w:ascii="Times New Roman" w:hAnsi="Times New Roman"/><w:b/><w:bCs/><w:sz w:val="24"/><w:szCs w:val="24"/></w:rPr><w:t>Eating more fruit and vegetables</w:t></w:r></w:p></w:tc><w:tc><w:tcPr><w:tcW w:w="990" w:type="dxa"/><w:vAlign w:val="center"/></w:tcPr><w:p w:rsidR="00CB7A79" w:rsidRPr="00CB7A79" w:rsidRDefault="00CB7A79" w:rsidP="001D5D2A"><w:pPr><w:pStyle w:val="ListParagraph"/><w:spacing w:line="276" w:lineRule="auto"/><w:ind w:left="0"/><w:jc w:val="center"/><w:rPr><w:rFonts w:ascii="Times New Roman" w:hAnsi="Times New Roman"/><w:b/><w:bCs/><w:sz w:val="24"/><w:szCs w:val="24"/></w:rPr></w:pPr></w:p></w:tc><w:tc><w:tcPr><w:tcW w:w="990" w:type="dxa"/><w:vAlign w:val="center"/></w:tcPr><w:p w:rsidR="00CB7A79" w:rsidRPr="00CB7A79" w:rsidRDefault="00CB7A79" w:rsidP="001D5D2A"><w:pPr><w:pStyle w:val="ListParagraph"/><w:spacing w:line="276" w:lineRule="auto"/><w:ind w:left="0"/><w:jc w:val="center"/><w:rPr><w:rFonts w:ascii="Times New Roman" w:hAnsi="Times New Roman"/><w:b/><w:bCs/><w:sz w:val="24"/><w:szCs w:val="24"/></w:rPr></w:pPr></w:p></w:tc><w:tc><w:tcPr><w:tcW w:w="990" w:type="dxa"/><w:vAlign w:val="center"/></w:tcPr><w:p w:rsidR="00CB7A79" w:rsidRPr="00CB7A79" w:rsidRDefault="00CB7A79" w:rsidP="001D5D2A"><w:pPr><w:pStyle w:val="ListParagraph"/><w:spacing w:line="276" w:lineRule="auto"/><w:ind w:left="0"/><w:jc w:val="center"/><w:rPr><w:rFonts w:ascii="Times New Roman" w:hAnsi="Times New Roman"/><w:b/><w:bCs/><w:sz w:val="24"/><w:szCs w:val="24"/></w:rPr></w:pPr></w:p></w:tc></w:tr><w:tr w:rsidR="00CB7A79" w:rsidRPr="00CB7A79" w:rsidTr="001D5D2A"><w:tc><w:tcPr><w:tcW w:w="3330" w:type="dxa"/><w:vAlign w:val="center"/></w:tcPr><w:p w:rsidR="00CB7A79" w:rsidRPr="00CB7A79" w:rsidRDefault="00CB7A79" w:rsidP="001D5D2A"><w:pPr><w:pStyle w:val="ListParagraph"/><w:spacing w:line="276" w:lineRule="auto"/><w:ind w:left="0"/><w:jc w:val="center"/><w:rPr><w:rFonts w:ascii="Times New Roman" w:hAnsi="Times New Roman"/><w:b/><w:bCs/><w:sz w:val="24"/><w:szCs w:val="24"/></w:rPr></w:pPr><w:r w:rsidRPr="00CB7A79"><w:rPr><w:rFonts w:ascii="Times New Roman" w:hAnsi="Times New Roman"/><w:b/><w:bCs/><w:sz w:val="24"/><w:szCs w:val="24"/></w:rPr><w:t>Eating less preservatives/additives</w:t></w:r></w:p></w:tc><w:tc><w:tcPr><w:tcW w:w="990" w:type="dxa"/><w:vAlign w:val="center"/></w:tcPr><w:p w:rsidR="00CB7A79" w:rsidRPr="00CB7A79" w:rsidRDefault="00CB7A79" w:rsidP="001D5D2A"><w:pPr><w:pStyle w:val="ListParagraph"/><w:spacing w:line="276" w:lineRule="auto"/><w:ind w:left="0"/><w:jc w:val="center"/><w:rPr><w:rFonts w:ascii="Times New Roman" w:hAnsi="Times New Roman"/><w:b/><w:bCs/><w:sz w:val="24"/><w:szCs w:val="24"/></w:rPr></w:pPr></w:p></w:tc><w:tc><w:tcPr><w:tcW w:w="990" w:type="dxa"/><w:vAlign w:val="center"/></w:tcPr><w:p w:rsidR="00CB7A79" w:rsidRPr="00CB7A79" w:rsidRDefault="00CB7A79" w:rsidP="001D5D2A"><w:pPr><w:pStyle w:val="ListParagraph"/><w:spacing w:line="276" w:lineRule="auto"/><w:ind w:left="0"/><w:jc w:val="center"/><w:rPr><w:rFonts w:ascii="Times New Roman" w:hAnsi="Times New Roman"/><w:b/><w:bCs/><w:sz w:val="24"/><w:szCs w:val="24"/></w:rPr></w:pPr></w:p></w:tc><w:tc><w:tcPr><w:tcW w:w="990" w:type="dxa"/><w:vAlign w:val="center"/></w:tcPr><w:p w:rsidR="00CB7A79" w:rsidRPr="00CB7A79" w:rsidRDefault="00CB7A79" w:rsidP="001D5D2A"><w:pPr><w:pStyle w:val="ListParagraph"/><w:spacing w:line="276" w:lineRule="auto"/><w:ind w:left="0"/><w:jc w:val="center"/><w:rPr><w:rFonts w:ascii="Times New Roman" w:hAnsi="Times New Roman"/><w:b/><w:bCs/><w:sz w:val="24"/><w:szCs w:val="24"/></w:rPr></w:pPr></w:p></w:tc></w:tr></w:tbl><w:p w:rsidR="00CB7A79" w:rsidRPr="00CB7A79" w:rsidRDefault="00CB7A79" w:rsidP="00CB7A79"><w:pPr><w:pStyle w:val="ListParagraph"/><w:numPr><w:ilvl w:val="0"/><w:numId w:val="5"/></w:numPr><w:spacing w:line="276" w:lineRule="auto"/><w:rPr><w:rFonts w:ascii="Times New Roman" w:hAnsi="Times New Roman"/><w:sz w:val="24"/><w:szCs w:val="24"/></w:rPr></w:pPr><w:r w:rsidRPr="00CB7A79"><w:rPr><w:rFonts w:ascii="Times New Roman" w:hAnsi="Times New Roman"/><w:sz w:val="24"/><w:szCs w:val="24"/></w:rPr><w:t>Which one of these is more likely to raise people’s blood cholesterol level? Check one.</w:t></w:r></w:p><w:p w:rsidR="00CB7A79" w:rsidRPr="00CB7A79" w:rsidRDefault="00CB7A79" w:rsidP="00CB7A79"><w:pPr><w:pStyle w:val="ListParagraph"/><w:numPr><w:ilvl w:val="1"/><w:numId w:val="5"/></w:numPr><w:spacing w:line="276" w:lineRule="auto"/><w:rPr><w:rFonts w:ascii="Times New Roman" w:hAnsi="Times New Roman"/><w:sz w:val="24"/><w:szCs w:val="24"/></w:rPr></w:pPr><w:r w:rsidRPr="00CB7A79"><w:rPr><w:rFonts w:ascii="Times New Roman" w:hAnsi="Times New Roman"/><w:sz w:val="24"/><w:szCs w:val="24"/></w:rPr><w:t>Antioxidants</w:t></w:r></w:p><w:p w:rsidR="00CB7A79" w:rsidRPr="00CB7A79" w:rsidRDefault="00CB7A79" w:rsidP="00CB7A79"><w:pPr><w:pStyle w:val="ListParagraph"/><w:numPr><w:ilvl w:val="1"/><w:numId w:val="5"/></w:numPr><w:spacing w:line="276" w:lineRule="auto"/><w:rPr><w:rFonts w:ascii="Times New Roman" w:hAnsi="Times New Roman"/><w:sz w:val="24"/><w:szCs w:val="24"/></w:rPr></w:pPr><w:r w:rsidRPr="00CB7A79"><w:rPr><w:rFonts w:ascii="Times New Roman" w:hAnsi="Times New Roman"/><w:sz w:val="24"/><w:szCs w:val="24"/></w:rPr><w:t>Polyunsaturated fats</w:t></w:r></w:p><w:p w:rsidR="00CB7A79" w:rsidRPr="00CB7A79" w:rsidRDefault="00CB7A79" w:rsidP="00CB7A79"><w:pPr><w:pStyle w:val="ListParagraph"/><w:numPr><w:ilvl w:val="1"/><w:numId w:val="5"/></w:numPr><w:spacing w:line="276" w:lineRule="auto"/><w:rPr><w:rFonts w:ascii="Times New Roman" w:hAnsi="Times New Roman"/><w:sz w:val="24"/><w:szCs w:val="24"/></w:rPr></w:pPr><w:r w:rsidRPr="00CB7A79"><w:rPr><w:rFonts w:ascii="Times New Roman" w:hAnsi="Times New Roman"/><w:sz w:val="24"/><w:szCs w:val="24"/></w:rPr><w:t>Saturated fats</w:t></w:r></w:p><w:p w:rsidR="00CB7A79" w:rsidRPr="00CB7A79" w:rsidRDefault="00CB7A79" w:rsidP="00CB7A79"><w:pPr><w:pStyle w:val="ListParagraph"/><w:numPr><w:ilvl w:val="1"/><w:numId w:val="5"/></w:numPr><w:spacing w:line="276" w:lineRule="auto"/><w:rPr><w:rFonts w:ascii="Times New Roman" w:hAnsi="Times New Roman"/><w:sz w:val="24"/><w:szCs w:val="24"/></w:rPr></w:pPr><w:r w:rsidRPr="00CB7A79"><w:rPr><w:rFonts w:ascii="Times New Roman" w:hAnsi="Times New Roman"/><w:sz w:val="24"/><w:szCs w:val="24"/></w:rPr><w:t>Cholesterol in the diet</w:t></w:r></w:p><w:p w:rsidR="00CB7A79" w:rsidRPr="00CB7A79" w:rsidRDefault="00CB7A79" w:rsidP="00CB7A79"><w:pPr><w:pStyle w:val="ListParagraph"/><w:numPr><w:ilvl w:val="1"/><w:numId w:val="5"/></w:numPr><w:spacing w:line="276" w:lineRule="auto"/><w:rPr><w:rFonts w:ascii="Times New Roman" w:hAnsi="Times New Roman"/><w:sz w:val="24"/><w:szCs w:val="24"/></w:rPr></w:pPr><w:r w:rsidRPr="00CB7A79"><w:rPr><w:rFonts w:ascii="Times New Roman" w:hAnsi="Times New Roman"/><w:sz w:val="24"/><w:szCs w:val="24"/></w:rPr><w:t>Not sure</w:t></w:r></w:p><w:p w:rsidR="00CB7A79" w:rsidRPr="00CB7A79" w:rsidRDefault="00CB7A79" w:rsidP="00CB7A79"><w:pPr><w:pStyle w:val="ListParagraph"/><w:numPr><w:ilvl w:val="0"/><w:numId w:val="5"/></w:numPr><w:spacing w:line="276" w:lineRule="auto"/><w:rPr><w:rFonts w:ascii="Times New Roman" w:hAnsi="Times New Roman"/><w:sz w:val="24"/><w:szCs w:val="24"/></w:rPr></w:pPr><w:r w:rsidRPr="00CB7A79"><w:rPr><w:rFonts w:ascii="Times New Roman" w:hAnsi="Times New Roman"/><w:sz w:val="24"/><w:szCs w:val="24"/></w:rPr><w:t>Have you heart of antioxidant vitamins?</w:t></w:r></w:p><w:p w:rsidR="00CB7A79" w:rsidRPr="00CB7A79" w:rsidRDefault="00CB7A79" w:rsidP="00CB7A79"><w:pPr><w:pStyle w:val="ListParagraph"/><w:numPr><w:ilvl w:val="1"/><w:numId w:val="5"/></w:numPr><w:spacing w:line="276" w:lineRule="auto"/><w:rPr><w:rFonts w:ascii="Times New Roman" w:hAnsi="Times New Roman"/><w:sz w:val="24"/><w:szCs w:val="24"/></w:rPr></w:pPr><w:r w:rsidRPr="00CB7A79"><w:rPr><w:rFonts w:ascii="Times New Roman" w:hAnsi="Times New Roman"/><w:sz w:val="24"/><w:szCs w:val="24"/></w:rPr><w:lastRenderedPageBreak/><w:t>Yes</w:t></w:r></w:p><w:p w:rsidR="00CB7A79" w:rsidRPr="00CB7A79" w:rsidRDefault="00CB7A79" w:rsidP="00CB7A79"><w:pPr><w:pStyle w:val="ListParagraph"/><w:numPr><w:ilvl w:val="1"/><w:numId w:val="5"/></w:numPr><w:spacing w:line="276" w:lineRule="auto"/><w:rPr><w:rFonts w:ascii="Times New Roman" w:hAnsi="Times New Roman"/><w:sz w:val="24"/><w:szCs w:val="24"/></w:rPr></w:pPr><w:r w:rsidRPr="00CB7A79"><w:rPr><w:rFonts w:ascii="Times New Roman" w:hAnsi="Times New Roman"/><w:sz w:val="24"/><w:szCs w:val="24"/></w:rPr><w:t>No</w:t></w:r></w:p><w:p w:rsidR="00CB7A79" w:rsidRPr="00CB7A79" w:rsidRDefault="00CB7A79" w:rsidP="00CB7A79"><w:pPr><w:pStyle w:val="ListParagraph"/><w:numPr><w:ilvl w:val="0"/><w:numId w:val="5"/></w:numPr><w:spacing w:line="276" w:lineRule="auto"/><w:rPr><w:rFonts w:ascii="Times New Roman" w:hAnsi="Times New Roman"/><w:sz w:val="24"/><w:szCs w:val="24"/></w:rPr></w:pPr><w:r w:rsidRPr="00CB7A79"><w:rPr><w:rFonts w:ascii="Times New Roman" w:hAnsi="Times New Roman"/><w:sz w:val="24"/><w:szCs w:val="24"/></w:rPr><w:t>If yes to question 9, do you think these are antioxidant vitamins? Answer each one.</w:t></w:r></w:p><w:tbl><w:tblPr><w:tblW w:w="0" w:type="auto"/><w:tblInd w:w="2178" w:type="dxa"/><w:tblBorders><w:top w:val="single" w:sz="4" w:space="0" w:color="auto"/><w:left w:val="single" w:sz="4" w:space="0" w:color="auto"/><w:bottom w:val="single" w:sz="4" w:space="0" w:color="auto"/><w:right w:val="single" w:sz="4" w:space="0" w:color="auto"/><w:insideH w:val="single" w:sz="4" w:space="0" w:color="auto"/><w:insideV w:val="single" w:sz="4" w:space="0" w:color="auto"/></w:tblBorders><w:tblLook w:val="04A0" w:firstRow="1" w:lastRow="0" w:firstColumn="1" w:lastColumn="0" w:noHBand="0" w:noVBand="1"/></w:tblPr><w:tblGrid><w:gridCol w:w="2970"/><w:gridCol w:w="990"/><w:gridCol w:w="990"/><w:gridCol w:w="990"/></w:tblGrid><w:tr w:rsidR="00CB7A79" w:rsidRPr="00CB7A79" w:rsidTr="001D5D2A"><w:tc><w:tcPr><w:tcW w:w="2970" w:type="dxa"/><w:tcBorders><w:top w:val="nil"/><w:left w:val="nil"/></w:tcBorders><w:vAlign w:val="center"/></w:tcPr><w:p w:rsidR="00CB7A79" w:rsidRPr="00CB7A79" w:rsidRDefault="00CB7A79" w:rsidP="001D5D2A"><w:pPr><w:pStyle w:val="ListParagraph"/><w:spacing w:line="276" w:lineRule="auto"/><w:ind w:left="0"/><w:jc w:val="center"/><w:rPr><w:rFonts w:ascii="Times New Roman" w:hAnsi="Times New Roman"/><w:b/><w:bCs/><w:sz w:val="24"/><w:szCs w:val="24"/></w:rPr></w:pPr></w:p></w:tc><w:tc><w:tcPr><w:tcW w:w="990" w:type="dxa"/><w:vAlign w:val="center"/></w:tcPr><w:p w:rsidR="00CB7A79" w:rsidRPr="00CB7A79" w:rsidRDefault="00CB7A79" w:rsidP="001D5D2A"><w:pPr><w:pStyle w:val="ListParagraph"/><w:spacing w:line="276" w:lineRule="auto"/><w:ind w:left="0"/><w:jc w:val="center"/><w:rPr><w:rFonts w:ascii="Times New Roman" w:hAnsi="Times New Roman"/><w:b/><w:bCs/><w:sz w:val="24"/><w:szCs w:val="24"/></w:rPr></w:pPr><w:r w:rsidRPr="00CB7A79"><w:rPr><w:rFonts w:ascii="Times New Roman" w:hAnsi="Times New Roman"/><w:b/><w:bCs/><w:sz w:val="24"/><w:szCs w:val="24"/></w:rPr><w:t>Yes</w:t></w:r></w:p></w:tc><w:tc><w:tcPr><w:tcW w:w="990" w:type="dxa"/><w:vAlign w:val="center"/></w:tcPr><w:p w:rsidR="00CB7A79" w:rsidRPr="00CB7A79" w:rsidRDefault="00CB7A79" w:rsidP="001D5D2A"><w:pPr><w:pStyle w:val="ListParagraph"/><w:spacing w:line="276" w:lineRule="auto"/><w:ind w:left="0"/><w:jc w:val="center"/><w:rPr><w:rFonts w:ascii="Times New Roman" w:hAnsi="Times New Roman"/><w:b/><w:bCs/><w:sz w:val="24"/><w:szCs w:val="24"/></w:rPr></w:pPr><w:r w:rsidRPr="00CB7A79"><w:rPr><w:rFonts w:ascii="Times New Roman" w:hAnsi="Times New Roman"/><w:b/><w:bCs/><w:sz w:val="24"/><w:szCs w:val="24"/></w:rPr><w:t>No</w:t></w:r></w:p></w:tc><w:tc><w:tcPr><w:tcW w:w="990" w:type="dxa"/><w:vAlign w:val="center"/></w:tcPr><w:p w:rsidR="00CB7A79" w:rsidRPr="00CB7A79" w:rsidRDefault="00CB7A79" w:rsidP="001D5D2A"><w:pPr><w:pStyle w:val="ListParagraph"/><w:spacing w:line="276" w:lineRule="auto"/><w:ind w:left="0"/><w:jc w:val="center"/><w:rPr><w:rFonts w:ascii="Times New Roman" w:hAnsi="Times New Roman"/><w:b/><w:bCs/><w:sz w:val="24"/><w:szCs w:val="24"/></w:rPr></w:pPr><w:r w:rsidRPr="00CB7A79"><w:rPr><w:rFonts w:ascii="Times New Roman" w:hAnsi="Times New Roman"/><w:b/><w:bCs/><w:sz w:val="24"/><w:szCs w:val="24"/></w:rPr><w:t>Not sure</w:t></w:r></w:p></w:tc></w:tr><w:tr w:rsidR="00CB7A79" w:rsidRPr="00CB7A79" w:rsidTr="001D5D2A"><w:tc><w:tcPr><w:tcW w:w="2970" w:type="dxa"/><w:vAlign w:val="center"/></w:tcPr><w:p w:rsidR="00CB7A79" w:rsidRPr="00CB7A79" w:rsidRDefault="00CB7A79" w:rsidP="001D5D2A"><w:pPr><w:pStyle w:val="ListParagraph"/><w:spacing w:line="276" w:lineRule="auto"/><w:ind w:left="0"/><w:jc w:val="center"/><w:rPr><w:rFonts w:ascii="Times New Roman" w:hAnsi="Times New Roman"/><w:b/><w:bCs/><w:sz w:val="24"/><w:szCs w:val="24"/></w:rPr></w:pPr><w:r w:rsidRPr="00CB7A79"><w:rPr><w:rFonts w:ascii="Times New Roman" w:hAnsi="Times New Roman"/><w:b/><w:bCs/><w:sz w:val="24"/><w:szCs w:val="24"/></w:rPr><w:t>Vitamin A</w:t></w:r></w:p></w:tc><w:tc><w:tcPr><w:tcW w:w="990" w:type="dxa"/><w:vAlign w:val="center"/></w:tcPr><w:p w:rsidR="00CB7A79" w:rsidRPr="00CB7A79" w:rsidRDefault="00CB7A79" w:rsidP="001D5D2A"><w:pPr><w:pStyle w:val="ListParagraph"/><w:spacing w:line="276" w:lineRule="auto"/><w:ind w:left="0"/><w:jc w:val="center"/><w:rPr><w:rFonts w:ascii="Times New Roman" w:hAnsi="Times New Roman"/><w:b/><w:bCs/><w:sz w:val="24"/><w:szCs w:val="24"/></w:rPr></w:pPr></w:p></w:tc><w:tc><w:tcPr><w:tcW w:w="990" w:type="dxa"/><w:vAlign w:val="center"/></w:tcPr><w:p w:rsidR="00CB7A79" w:rsidRPr="00CB7A79" w:rsidRDefault="00CB7A79" w:rsidP="001D5D2A"><w:pPr><w:pStyle w:val="ListParagraph"/><w:spacing w:line="276" w:lineRule="auto"/><w:ind w:left="0"/><w:jc w:val="center"/><w:rPr><w:rFonts w:ascii="Times New Roman" w:hAnsi="Times New Roman"/><w:b/><w:bCs/><w:sz w:val="24"/><w:szCs w:val="24"/></w:rPr></w:pPr></w:p></w:tc><w:tc><w:tcPr><w:tcW w:w="990" w:type="dxa"/><w:vAlign w:val="center"/></w:tcPr><w:p w:rsidR="00CB7A79" w:rsidRPr="00CB7A79" w:rsidRDefault="00CB7A79" w:rsidP="001D5D2A"><w:pPr><w:pStyle w:val="ListParagraph"/><w:spacing w:line="276" w:lineRule="auto"/><w:ind w:left="0"/><w:jc w:val="center"/><w:rPr><w:rFonts w:ascii="Times New Roman" w:hAnsi="Times New Roman"/><w:b/><w:bCs/><w:sz w:val="24"/><w:szCs w:val="24"/></w:rPr></w:pPr></w:p></w:tc></w:tr><w:tr w:rsidR="00CB7A79" w:rsidRPr="00CB7A79" w:rsidTr="001D5D2A"><w:tc><w:tcPr><w:tcW w:w="2970" w:type="dxa"/><w:vAlign w:val="center"/></w:tcPr><w:p w:rsidR="00CB7A79" w:rsidRPr="00CB7A79" w:rsidRDefault="00CB7A79" w:rsidP="001D5D2A"><w:pPr><w:pStyle w:val="ListParagraph"/><w:spacing w:line="276" w:lineRule="auto"/><w:ind w:left="0"/><w:jc w:val="center"/><w:rPr><w:rFonts w:ascii="Times New Roman" w:hAnsi="Times New Roman"/><w:b/><w:bCs/><w:sz w:val="24"/><w:szCs w:val="24"/></w:rPr></w:pPr><w:r w:rsidRPr="00CB7A79"><w:rPr><w:rFonts w:ascii="Times New Roman" w:hAnsi="Times New Roman"/><w:b/><w:bCs/><w:sz w:val="24"/><w:szCs w:val="24"/></w:rPr><w:t>B Complex Vitamins</w:t></w:r></w:p></w:tc><w:tc><w:tcPr><w:tcW w:w="990" w:type="dxa"/><w:vAlign w:val="center"/></w:tcPr><w:p w:rsidR="00CB7A79" w:rsidRPr="00CB7A79" w:rsidRDefault="00CB7A79" w:rsidP="001D5D2A"><w:pPr><w:pStyle w:val="ListParagraph"/><w:spacing w:line="276" w:lineRule="auto"/><w:ind w:left="0"/><w:jc w:val="center"/><w:rPr><w:rFonts w:ascii="Times New Roman" w:hAnsi="Times New Roman"/><w:b/><w:bCs/><w:sz w:val="24"/><w:szCs w:val="24"/></w:rPr></w:pPr></w:p></w:tc><w:tc><w:tcPr><w:tcW w:w="990" w:type="dxa"/><w:vAlign w:val="center"/></w:tcPr><w:p w:rsidR="00CB7A79" w:rsidRPr="00CB7A79" w:rsidRDefault="00CB7A79" w:rsidP="001D5D2A"><w:pPr><w:pStyle w:val="ListParagraph"/><w:spacing w:line="276" w:lineRule="auto"/><w:ind w:left="0"/><w:jc w:val="center"/><w:rPr><w:rFonts w:ascii="Times New Roman" w:hAnsi="Times New Roman"/><w:b/><w:bCs/><w:sz w:val="24"/><w:szCs w:val="24"/></w:rPr></w:pPr></w:p></w:tc><w:tc><w:tcPr><w:tcW w:w="990" w:type="dxa"/><w:vAlign w:val="center"/></w:tcPr><w:p w:rsidR="00CB7A79" w:rsidRPr="00CB7A79" w:rsidRDefault="00CB7A79" w:rsidP="001D5D2A"><w:pPr><w:pStyle w:val="ListParagraph"/><w:spacing w:line="276" w:lineRule="auto"/><w:ind w:left="0"/><w:jc w:val="center"/><w:rPr><w:rFonts w:ascii="Times New Roman" w:hAnsi="Times New Roman"/><w:b/><w:bCs/><w:sz w:val="24"/><w:szCs w:val="24"/></w:rPr></w:pPr></w:p></w:tc></w:tr><w:tr w:rsidR="00CB7A79" w:rsidRPr="00CB7A79" w:rsidTr="001D5D2A"><w:tc><w:tcPr><w:tcW w:w="2970" w:type="dxa"/><w:vAlign w:val="center"/></w:tcPr><w:p w:rsidR="00CB7A79" w:rsidRPr="00CB7A79" w:rsidRDefault="00CB7A79" w:rsidP="001D5D2A"><w:pPr><w:pStyle w:val="ListParagraph"/><w:spacing w:line="276" w:lineRule="auto"/><w:ind w:left="0"/><w:jc w:val="center"/><w:rPr><w:rFonts w:ascii="Times New Roman" w:hAnsi="Times New Roman"/><w:b/><w:bCs/><w:sz w:val="24"/><w:szCs w:val="24"/></w:rPr></w:pPr><w:r w:rsidRPr="00CB7A79"><w:rPr><w:rFonts w:ascii="Times New Roman" w:hAnsi="Times New Roman"/><w:b/><w:bCs/><w:sz w:val="24"/><w:szCs w:val="24"/></w:rPr><w:t>Vitamin C</w:t></w:r></w:p></w:tc><w:tc><w:tcPr><w:tcW w:w="990" w:type="dxa"/><w:vAlign w:val="center"/></w:tcPr><w:p w:rsidR="00CB7A79" w:rsidRPr="00CB7A79" w:rsidRDefault="00CB7A79" w:rsidP="001D5D2A"><w:pPr><w:pStyle w:val="ListParagraph"/><w:spacing w:line="276" w:lineRule="auto"/><w:ind w:left="0"/><w:jc w:val="center"/><w:rPr><w:rFonts w:ascii="Times New Roman" w:hAnsi="Times New Roman"/><w:b/><w:bCs/><w:sz w:val="24"/><w:szCs w:val="24"/></w:rPr></w:pPr></w:p></w:tc><w:tc><w:tcPr><w:tcW w:w="990" w:type="dxa"/><w:vAlign w:val="center"/></w:tcPr><w:p w:rsidR="00CB7A79" w:rsidRPr="00CB7A79" w:rsidRDefault="00CB7A79" w:rsidP="001D5D2A"><w:pPr><w:pStyle w:val="ListParagraph"/><w:spacing w:line="276" w:lineRule="auto"/><w:ind w:left="0"/><w:jc w:val="center"/><w:rPr><w:rFonts w:ascii="Times New Roman" w:hAnsi="Times New Roman"/><w:b/><w:bCs/><w:sz w:val="24"/><w:szCs w:val="24"/></w:rPr></w:pPr></w:p></w:tc><w:tc><w:tcPr><w:tcW w:w="990" w:type="dxa"/><w:vAlign w:val="center"/></w:tcPr><w:p w:rsidR="00CB7A79" w:rsidRPr="00CB7A79" w:rsidRDefault="00CB7A79" w:rsidP="001D5D2A"><w:pPr><w:pStyle w:val="ListParagraph"/><w:spacing w:line="276" w:lineRule="auto"/><w:ind w:left="0"/><w:jc w:val="center"/><w:rPr><w:rFonts w:ascii="Times New Roman" w:hAnsi="Times New Roman"/><w:b/><w:bCs/><w:sz w:val="24"/><w:szCs w:val="24"/></w:rPr></w:pPr></w:p></w:tc></w:tr><w:tr w:rsidR="00CB7A79" w:rsidRPr="00CB7A79" w:rsidTr="001D5D2A"><w:tc><w:tcPr><w:tcW w:w="2970" w:type="dxa"/><w:vAlign w:val="center"/></w:tcPr><w:p w:rsidR="00CB7A79" w:rsidRPr="00CB7A79" w:rsidRDefault="00CB7A79" w:rsidP="001D5D2A"><w:pPr><w:pStyle w:val="ListParagraph"/><w:spacing w:line="276" w:lineRule="auto"/><w:ind w:left="0"/><w:jc w:val="center"/><w:rPr><w:rFonts w:ascii="Times New Roman" w:hAnsi="Times New Roman"/><w:b/><w:bCs/><w:sz w:val="24"/><w:szCs w:val="24"/></w:rPr></w:pPr><w:r w:rsidRPr="00CB7A79"><w:rPr><w:rFonts w:ascii="Times New Roman" w:hAnsi="Times New Roman"/><w:b/><w:bCs/><w:sz w:val="24"/><w:szCs w:val="24"/></w:rPr><w:t>Vitamin D</w:t></w:r></w:p></w:tc><w:tc><w:tcPr><w:tcW w:w="990" w:type="dxa"/><w:vAlign w:val="center"/></w:tcPr><w:p w:rsidR="00CB7A79" w:rsidRPr="00CB7A79" w:rsidRDefault="00CB7A79" w:rsidP="001D5D2A"><w:pPr><w:pStyle w:val="ListParagraph"/><w:spacing w:line="276" w:lineRule="auto"/><w:ind w:left="0"/><w:jc w:val="center"/><w:rPr><w:rFonts w:ascii="Times New Roman" w:hAnsi="Times New Roman"/><w:b/><w:bCs/><w:sz w:val="24"/><w:szCs w:val="24"/></w:rPr></w:pPr></w:p></w:tc><w:tc><w:tcPr><w:tcW w:w="990" w:type="dxa"/><w:vAlign w:val="center"/></w:tcPr><w:p w:rsidR="00CB7A79" w:rsidRPr="00CB7A79" w:rsidRDefault="00CB7A79" w:rsidP="001D5D2A"><w:pPr><w:pStyle w:val="ListParagraph"/><w:spacing w:line="276" w:lineRule="auto"/><w:ind w:left="0"/><w:jc w:val="center"/><w:rPr><w:rFonts w:ascii="Times New Roman" w:hAnsi="Times New Roman"/><w:b/><w:bCs/><w:sz w:val="24"/><w:szCs w:val="24"/></w:rPr></w:pPr></w:p></w:tc><w:tc><w:tcPr><w:tcW w:w="990" w:type="dxa"/><w:vAlign w:val="center"/></w:tcPr><w:p w:rsidR="00CB7A79" w:rsidRPr="00CB7A79" w:rsidRDefault="00CB7A79" w:rsidP="001D5D2A"><w:pPr><w:pStyle w:val="ListParagraph"/><w:spacing w:line="276" w:lineRule="auto"/><w:ind w:left="0"/><w:jc w:val="center"/><w:rPr><w:rFonts w:ascii="Times New Roman" w:hAnsi="Times New Roman"/><w:b/><w:bCs/><w:sz w:val="24"/><w:szCs w:val="24"/></w:rPr></w:pPr></w:p></w:tc></w:tr><w:tr w:rsidR="00CB7A79" w:rsidRPr="00CB7A79" w:rsidTr="001D5D2A"><w:tc><w:tcPr><w:tcW w:w="2970" w:type="dxa"/><w:vAlign w:val="center"/></w:tcPr><w:p w:rsidR="00CB7A79" w:rsidRPr="00CB7A79" w:rsidRDefault="00CB7A79" w:rsidP="001D5D2A"><w:pPr><w:pStyle w:val="ListParagraph"/><w:spacing w:line="276" w:lineRule="auto"/><w:ind w:left="0"/><w:jc w:val="center"/><w:rPr><w:rFonts w:ascii="Times New Roman" w:hAnsi="Times New Roman"/><w:b/><w:bCs/><w:sz w:val="24"/><w:szCs w:val="24"/></w:rPr></w:pPr><w:r w:rsidRPr="00CB7A79"><w:rPr><w:rFonts w:ascii="Times New Roman" w:hAnsi="Times New Roman"/><w:b/><w:bCs/><w:sz w:val="24"/><w:szCs w:val="24"/></w:rPr><w:t>Vitamin E</w:t></w:r></w:p></w:tc><w:tc><w:tcPr><w:tcW w:w="990" w:type="dxa"/><w:vAlign w:val="center"/></w:tcPr><w:p w:rsidR="00CB7A79" w:rsidRPr="00CB7A79" w:rsidRDefault="00CB7A79" w:rsidP="001D5D2A"><w:pPr><w:pStyle w:val="ListParagraph"/><w:spacing w:line="276" w:lineRule="auto"/><w:ind w:left="0"/><w:jc w:val="center"/><w:rPr><w:rFonts w:ascii="Times New Roman" w:hAnsi="Times New Roman"/><w:b/><w:bCs/><w:sz w:val="24"/><w:szCs w:val="24"/></w:rPr></w:pPr></w:p></w:tc><w:tc><w:tcPr><w:tcW w:w="990" w:type="dxa"/><w:vAlign w:val="center"/></w:tcPr><w:p w:rsidR="00CB7A79" w:rsidRPr="00CB7A79" w:rsidRDefault="00CB7A79" w:rsidP="001D5D2A"><w:pPr><w:pStyle w:val="ListParagraph"/><w:spacing w:line="276" w:lineRule="auto"/><w:ind w:left="0"/><w:jc w:val="center"/><w:rPr><w:rFonts w:ascii="Times New Roman" w:hAnsi="Times New Roman"/><w:b/><w:bCs/><w:sz w:val="24"/><w:szCs w:val="24"/></w:rPr></w:pPr></w:p></w:tc><w:tc><w:tcPr><w:tcW w:w="990" w:type="dxa"/><w:vAlign w:val="center"/></w:tcPr><w:p w:rsidR="00CB7A79" w:rsidRPr="00CB7A79" w:rsidRDefault="00CB7A79" w:rsidP="001D5D2A"><w:pPr><w:pStyle w:val="ListParagraph"/><w:spacing w:line="276" w:lineRule="auto"/><w:ind w:left="0"/><w:jc w:val="center"/><w:rPr><w:rFonts w:ascii="Times New Roman" w:hAnsi="Times New Roman"/><w:b/><w:bCs/><w:sz w:val="24"/><w:szCs w:val="24"/></w:rPr></w:pPr></w:p></w:tc></w:tr><w:tr w:rsidR="00CB7A79" w:rsidRPr="00CB7A79" w:rsidTr="001D5D2A"><w:tc><w:tcPr><w:tcW w:w="2970" w:type="dxa"/><w:vAlign w:val="center"/></w:tcPr><w:p w:rsidR="00CB7A79" w:rsidRPr="00CB7A79" w:rsidRDefault="00CB7A79" w:rsidP="001D5D2A"><w:pPr><w:pStyle w:val="ListParagraph"/><w:spacing w:line="276" w:lineRule="auto"/><w:ind w:left="0"/><w:jc w:val="center"/><w:rPr><w:rFonts w:ascii="Times New Roman" w:hAnsi="Times New Roman"/><w:b/><w:bCs/><w:sz w:val="24"/><w:szCs w:val="24"/></w:rPr></w:pPr><w:r w:rsidRPr="00CB7A79"><w:rPr><w:rFonts w:ascii="Times New Roman" w:hAnsi="Times New Roman"/><w:b/><w:bCs/><w:sz w:val="24"/><w:szCs w:val="24"/></w:rPr><w:t>Vitamin K</w:t></w:r></w:p></w:tc><w:tc><w:tcPr><w:tcW w:w="990" w:type="dxa"/><w:vAlign w:val="center"/></w:tcPr><w:p w:rsidR="00CB7A79" w:rsidRPr="00CB7A79" w:rsidRDefault="00CB7A79" w:rsidP="001D5D2A"><w:pPr><w:pStyle w:val="ListParagraph"/><w:spacing w:line="276" w:lineRule="auto"/><w:ind w:left="0"/><w:jc w:val="center"/><w:rPr><w:rFonts w:ascii="Times New Roman" w:hAnsi="Times New Roman"/><w:b/><w:bCs/><w:sz w:val="24"/><w:szCs w:val="24"/></w:rPr></w:pPr></w:p></w:tc><w:tc><w:tcPr><w:tcW w:w="990" w:type="dxa"/><w:vAlign w:val="center"/></w:tcPr><w:p w:rsidR="00CB7A79" w:rsidRPr="00CB7A79" w:rsidRDefault="00CB7A79" w:rsidP="001D5D2A"><w:pPr><w:pStyle w:val="ListParagraph"/><w:spacing w:line="276" w:lineRule="auto"/><w:ind w:left="0"/><w:jc w:val="center"/><w:rPr><w:rFonts w:ascii="Times New Roman" w:hAnsi="Times New Roman"/><w:b/><w:bCs/><w:sz w:val="24"/><w:szCs w:val="24"/></w:rPr></w:pPr></w:p></w:tc><w:tc><w:tcPr><w:tcW w:w="990" w:type="dxa"/><w:vAlign w:val="center"/></w:tcPr><w:p w:rsidR="00CB7A79" w:rsidRPr="00CB7A79" w:rsidRDefault="00CB7A79" w:rsidP="001D5D2A"><w:pPr><w:pStyle w:val="ListParagraph"/><w:spacing w:line="276" w:lineRule="auto"/><w:ind w:left="0"/><w:jc w:val="center"/><w:rPr><w:rFonts w:ascii="Times New Roman" w:hAnsi="Times New Roman"/><w:b/><w:bCs/><w:sz w:val="24"/><w:szCs w:val="24"/></w:rPr></w:pPr></w:p></w:tc></w:tr></w:tbl><w:p w:rsidR="00CB7A79" w:rsidRPr="00CB7A79" w:rsidRDefault="00CB7A79" w:rsidP="00CB7A79"><w:pPr><w:spacing w:line="276" w:lineRule="auto"/><w:rPr><w:lang w:val="en-GB"/></w:rPr></w:pPr></w:p><w:p w:rsidR="001E1018" w:rsidRDefault="001E1018" w:rsidP="00CB7A79"><w:pPr><w:spacing w:line="276" w:lineRule="auto"/><w:rPr><w:b/><w:lang w:val="en-GB"/></w:rPr></w:pPr></w:p><w:p w:rsidR="001E1018" w:rsidRDefault="001E1018" w:rsidP="00CB7A79"><w:pPr><w:spacing w:line="276" w:lineRule="auto"/><w:rPr><w:b/><w:lang w:val="en-GB"/></w:rPr></w:pPr></w:p><w:p w:rsidR="001E1018" w:rsidRDefault="001E1018" w:rsidP="00CB7A79"><w:pPr><w:spacing w:line="276" w:lineRule="auto"/><w:rPr><w:b/><w:lang w:val="en-GB"/></w:rPr></w:pPr></w:p><w:p w:rsidR="001E1018" w:rsidRDefault="001E1018" w:rsidP="00CB7A79"><w:pPr><w:spacing w:line="276" w:lineRule="auto"/><w:rPr><w:b/><w:lang w:val="en-GB"/></w:rPr></w:pPr></w:p><w:p w:rsidR="001E1018" w:rsidRDefault="001E1018" w:rsidP="00CB7A79"><w:pPr><w:spacing w:line="276" w:lineRule="auto"/><w:rPr><w:b/><w:lang w:val="en-GB"/></w:rPr></w:pPr></w:p><w:p w:rsidR="001E1018" w:rsidRDefault="001E1018" w:rsidP="00CB7A79"><w:pPr><w:spacing w:line="276" w:lineRule="auto"/><w:rPr><w:b/><w:lang w:val="en-GB"/></w:rPr></w:pPr></w:p><w:p w:rsidR="001E1018" w:rsidRDefault="001E1018" w:rsidP="00CB7A79"><w:pPr><w:spacing w:line="276" w:lineRule="auto"/><w:rPr><w:b/><w:lang w:val="en-GB"/></w:rPr></w:pPr></w:p><w:p w:rsidR="001E1018" w:rsidRDefault="001E1018" w:rsidP="00CB7A79"><w:pPr><w:spacing w:line="276" w:lineRule="auto"/><w:rPr><w:b/><w:lang w:val="en-GB"/></w:rPr></w:pPr></w:p><w:p w:rsidR="001E1018" w:rsidRDefault="001E1018" w:rsidP="00CB7A79"><w:pPr><w:spacing w:line="276" w:lineRule="auto"/><w:rPr><w:b/><w:lang w:val="en-GB"/></w:rPr></w:pPr></w:p><w:p w:rsidR="001E1018" w:rsidRDefault="001E1018" w:rsidP="00CB7A79"><w:pPr><w:spacing w:line="276" w:lineRule="auto"/><w:rPr><w:b/><w:lang w:val="en-GB"/></w:rPr></w:pPr></w:p><w:p w:rsidR="001E1018" w:rsidRDefault="001E1018" w:rsidP="00CB7A79"><w:pPr><w:spacing w:line="276" w:lineRule="auto"/><w:rPr><w:b/><w:lang w:val="en-GB"/></w:rPr></w:pPr></w:p><w:p w:rsidR="001E1018" w:rsidRDefault="001E1018" w:rsidP="00CB7A79"><w:pPr><w:spacing w:line="276" w:lineRule="auto"/><w:rPr><w:b/><w:lang w:val="en-GB"/></w:rPr></w:pPr></w:p><w:p w:rsidR="001E1018" w:rsidRDefault="001E1018" w:rsidP="00CB7A79"><w:pPr><w:spacing w:line="276" w:lineRule="auto"/><w:rPr><w:b/><w:lang w:val="en-GB"/></w:rPr></w:pPr></w:p><w:p w:rsidR="001E1018" w:rsidRDefault="001E1018" w:rsidP="00CB7A79"><w:pPr><w:spacing w:line="276" w:lineRule="auto"/><w:rPr><w:b/><w:lang w:val="en-GB"/></w:rPr></w:pPr></w:p><w:p w:rsidR="001E1018" w:rsidRDefault="001E1018" w:rsidP="00CB7A79"><w:pPr><w:spacing w:line="276" w:lineRule="auto"/><w:rPr><w:b/><w:lang w:val="en-GB"/></w:rPr></w:pPr></w:p><w:p w:rsidR="001E1018" w:rsidRDefault="001E1018" w:rsidP="00CB7A79"><w:pPr><w:spacing w:line="276" w:lineRule="auto"/><w:rPr><w:b/><w:lang w:val="en-GB"/></w:rPr></w:pPr></w:p><w:p w:rsidR="001E1018" w:rsidRDefault="001E1018" w:rsidP="00CB7A79"><w:pPr><w:spacing w:line="276" w:lineRule="auto"/><w:rPr><w:b/><w:lang w:val="en-GB"/></w:rPr></w:pPr></w:p><w:p w:rsidR="001E1018" w:rsidRDefault="001E1018" w:rsidP="00CB7A79"><w:pPr><w:spacing w:line="276" w:lineRule="auto"/><w:rPr><w:b/><w:lang w:val="en-GB"/></w:rPr></w:pPr></w:p><w:p w:rsidR="001E1018" w:rsidRDefault="001E1018" w:rsidP="00CB7A79"><w:pPr><w:spacing w:line="276" w:lineRule="auto"/><w:rPr><w:b/><w:lang w:val="en-GB"/></w:rPr></w:pPr></w:p><w:p w:rsidR="001E1018" w:rsidRDefault="001E1018" w:rsidP="00CB7A79"><w:pPr><w:spacing w:line="276" w:lineRule="auto"/><w:rPr><w:b/><w:lang w:val="en-GB"/></w:rPr></w:pPr></w:p><w:p w:rsidR="001E1018" w:rsidRDefault="001E1018" w:rsidP="00CB7A79"><w:pPr><w:spacing w:line="276" w:lineRule="auto"/><w:rPr><w:b/><w:lang w:val="en-GB"/></w:rPr></w:pPr></w:p><w:p w:rsidR="001E1018" w:rsidRDefault="001E1018" w:rsidP="00CB7A79"><w:pPr><w:spacing w:line="276" w:lineRule="auto"/><w:rPr><w:b/><w:lang w:val="en-GB"/></w:rPr></w:pPr></w:p><w:p w:rsidR="001E1018" w:rsidRDefault="001E1018" w:rsidP="00CB7A79"><w:pPr><w:spacing w:line="276" w:lineRule="auto"/><w:rPr><w:b/><w:lang w:val="en-GB"/></w:rPr></w:pPr></w:p><w:p w:rsidR="001E1018" w:rsidRDefault="001E1018" w:rsidP="00CB7A79"><w:pPr><w:spacing w:line="276" w:lineRule="auto"/><w:rPr><w:b/><w:lang w:val="en-GB"/></w:rPr></w:pPr></w:p><w:p w:rsidR="001E1018" w:rsidRDefault="001E1018" w:rsidP="00CB7A79"><w:pPr><w:spacing w:line="276" w:lineRule="auto"/><w:rPr><w:b/><w:lang w:val="en-GB"/></w:rPr></w:pPr></w:p><w:p w:rsidR="001E1018" w:rsidRDefault="001E1018" w:rsidP="00CB7A79"><w:pPr><w:spacing w:line="276" w:lineRule="auto"/><w:rPr><w:b/><w:lang w:val="en-GB"/></w:rPr></w:pPr></w:p><w:p w:rsidR="001E1018" w:rsidRDefault="001E1018" w:rsidP="00CB7A79"><w:pPr><w:spacing w:line="276" w:lineRule="auto"/><w:rPr><w:b/><w:lang w:val="en-GB"/></w:rPr></w:pPr></w:p><w:p w:rsidR="001E1018" w:rsidRDefault="001E1018" w:rsidP="00CB7A79"><w:pPr><w:spacing w:line="276" w:lineRule="auto"/><w:rPr><w:b/><w:lang w:val="en-GB"/></w:rPr></w:pPr></w:p><w:p w:rsidR="00CB7A79" w:rsidRPr="00CB7A79" w:rsidRDefault="00CB7A79" w:rsidP="00CB7A79"><w:pPr><w:spacing w:line="276" w:lineRule="auto"/><w:rPr><w:b/><w:lang w:val="en-GB"/></w:rPr></w:pPr><w:r w:rsidRPr="00CB7A79"><w:rPr><w:b/><w:lang w:val="en-GB"/></w:rPr><w:t>SECTION I. FAT INTAKE SCREENER</w:t></w:r></w:p><w:p w:rsidR="00CB7A79" w:rsidRPr="00CB7A79" w:rsidRDefault="00CB7A79" w:rsidP="00CB7A79"><w:pPr><w:spacing w:line="276" w:lineRule="auto"/><w:rPr><w:lang w:val="en-GB"/></w:rPr></w:pPr><w:r w:rsidRPr="00CB7A79"><w:rPr><w:lang w:val="en-GB"/></w:rPr><w:t>Think about your eating habits over the past year or so. About how often do you eat each of the following foods? Remember breakfast, lunch, dinner, snacks and eating out. Check one box for each food.</w:t></w:r></w:p><w:p w:rsidR="00CB7A79" w:rsidRPr="00CB7A79" w:rsidRDefault="00CB7A79" w:rsidP="00CB7A79"><w:pPr><w:spacing w:line="276" w:lineRule="auto"/><w:rPr><w:lang w:val="en-GB"/></w:rPr></w:pPr></w:p><w:tbl><w:tblPr><w:tblW w:w="0" w:type="auto"/><w:tblBorders><w:top w:val="single" w:sz="4" w:space="0" w:color="auto"/><w:left w:val="single" w:sz="4" w:space="0" w:color="auto"/><w:bottom w:val="single" w:sz="4" w:space="0" w:color="auto"/><w:right w:val="single" w:sz="4" w:space="0" w:color="auto"/><w:insideH w:val="single" w:sz="4" w:space="0" w:color="auto"/><w:insideV w:val="single" w:sz="4" w:space="0" w:color="auto"/></w:tblBorders><w:tblLayout w:type="fixed"/><w:tblLook w:val="04A0" w:firstRow="1" w:lastRow="0" w:firstColumn="1" w:lastColumn="0" w:noHBand="0" w:noVBand="1"/></w:tblPr><w:tblGrid><w:gridCol w:w="3438"/><w:gridCol w:w="1260"/><w:gridCol w:w="1079"/><w:gridCol w:w="1169"/><w:gridCol w:w="1170"/><w:gridCol w:w="1170"/></w:tblGrid><w:tr w:rsidR="00CB7A79" w:rsidRPr="00CB7A79" w:rsidTr="001D5D2A"><w:tc><w:tcPr><w:tcW w:w="3438" w:type="dxa"/><w:vAlign w:val="center"/></w:tcPr><w:p w:rsidR="00CB7A79" w:rsidRPr="00CB7A79" w:rsidRDefault="00CB7A79" w:rsidP="001D5D2A"><w:pPr><w:spacing w:line="276" w:lineRule="auto"/><w:jc w:val="center"/><w:rPr><w:rFonts w:eastAsia="Calibri"/><w:b/><w:sz w:val="22"/><w:szCs w:val="22"/><w:lang w:val="en-GB"/></w:rPr></w:pPr><w:r w:rsidRPr="00CB7A79"><w:rPr><w:rFonts w:eastAsia="Calibri"/><w:b/><w:sz w:val="22"/><w:szCs w:val="22"/><w:lang w:val="en-GB"/></w:rPr><w:t>Meats and Snacks</w:t></w:r></w:p></w:tc><w:tc><w:tcPr><w:tcW w:w="1260" w:type="dxa"/><w:vAlign w:val="center"/></w:tcPr><w:p w:rsidR="00CB7A79" w:rsidRPr="00CB7A79" w:rsidRDefault="00CB7A79" w:rsidP="001D5D2A"><w:pPr><w:spacing w:line="276" w:lineRule="auto"/><w:jc w:val="center"/><w:rPr><w:rFonts w:eastAsia="Calibri"/><w:b/><w:sz w:val="22"/><w:szCs w:val="22"/><w:lang w:val="en-GB"/></w:rPr></w:pPr><w:r w:rsidRPr="00CB7A79"><w:rPr><w:rFonts w:eastAsia="Calibri"/><w:b/><w:sz w:val="22"/><w:szCs w:val="22"/><w:lang w:val="en-GB"/></w:rPr><w:t>1/MONTH or less</w:t></w:r></w:p></w:tc><w:tc><w:tcPr><w:tcW w:w="1079" w:type="dxa"/><w:vAlign w:val="center"/></w:tcPr><w:p w:rsidR="00CB7A79" w:rsidRPr="00CB7A79" w:rsidRDefault="00CB7A79" w:rsidP="001D5D2A"><w:pPr><w:spacing w:line="276" w:lineRule="auto"/><w:jc w:val="center"/><w:rPr><w:rFonts w:eastAsia="Calibri"/><w:b/><w:sz w:val="22"/><w:szCs w:val="22"/><w:lang w:val="en-GB"/></w:rPr></w:pPr><w:r w:rsidRPr="00CB7A79"><w:rPr><w:rFonts w:eastAsia="Calibri"/><w:b/><w:sz w:val="22"/><w:szCs w:val="22"/><w:lang w:val="en-GB"/></w:rPr><w:t>2-3 times a MONTH</w:t></w:r></w:p></w:tc><w:tc><w:tcPr><w:tcW w:w="1169" w:type="dxa"/><w:vAlign w:val="center"/></w:tcPr><w:p w:rsidR="00CB7A79" w:rsidRPr="00CB7A79" w:rsidRDefault="00CB7A79" w:rsidP="001D5D2A"><w:pPr><w:spacing w:line="276" w:lineRule="auto"/><w:jc w:val="center"/><w:rPr><w:rFonts w:eastAsia="Calibri"/><w:b/><w:sz w:val="22"/><w:szCs w:val="22"/><w:lang w:val="en-GB"/></w:rPr></w:pPr><w:r w:rsidRPr="00CB7A79"><w:rPr><w:rFonts w:eastAsia="Calibri"/><w:b/><w:sz w:val="22"/><w:szCs w:val="22"/><w:lang w:val="en-GB"/></w:rPr><w:t>1-2 times a WEEK</w:t></w:r></w:p></w:tc><w:tc><w:tcPr><w:tcW w:w="1170" w:type="dxa"/><w:vAlign w:val="center"/></w:tcPr><w:p w:rsidR="00CB7A79" w:rsidRPr="00CB7A79" w:rsidRDefault="00CB7A79" w:rsidP="001D5D2A"><w:pPr><w:spacing w:line="276" w:lineRule="auto"/><w:jc w:val="center"/><w:rPr><w:rFonts w:eastAsia="Calibri"/><w:b/><w:sz w:val="22"/><w:szCs w:val="22"/><w:lang w:val="en-GB"/></w:rPr></w:pPr><w:r w:rsidRPr="00CB7A79"><w:rPr><w:rFonts w:eastAsia="Calibri"/><w:b/><w:sz w:val="22"/><w:szCs w:val="22"/><w:lang w:val="en-GB"/></w:rPr><w:t>3-4 times a WEEK</w:t></w:r></w:p></w:tc><w:tc><w:tcPr><w:tcW w:w="1170" w:type="dxa"/><w:vAlign w:val="center"/></w:tcPr><w:p w:rsidR="00CB7A79" w:rsidRPr="00CB7A79" w:rsidRDefault="00CB7A79" w:rsidP="001D5D2A"><w:pPr><w:spacing w:line="276" w:lineRule="auto"/><w:jc w:val="center"/><w:rPr><w:rFonts w:eastAsia="Calibri"/><w:b/><w:sz w:val="22"/><w:szCs w:val="22"/><w:lang w:val="en-GB"/></w:rPr></w:pPr><w:r w:rsidRPr="00CB7A79"><w:rPr><w:rFonts w:eastAsia="Calibri"/><w:b/><w:sz w:val="22"/><w:szCs w:val="22"/><w:lang w:val="en-GB"/></w:rPr><w:t>5+ times a WEEK</w:t></w:r></w:p></w:tc></w:tr><w:tr w:rsidR="00CB7A79" w:rsidRPr="00CB7A79" w:rsidTr="001D5D2A"><w:tc><w:tcPr><w:tcW w:w="3438" w:type="dxa"/><w:vAlign w:val="center"/></w:tcPr><w:p w:rsidR="00CB7A79" w:rsidRPr="00CB7A79" w:rsidRDefault="00CB7A79" w:rsidP="001D5D2A"><w:pPr><w:spacing w:line="276" w:lineRule="auto"/><w:jc w:val="center"/><w:rPr><w:rFonts w:eastAsia="Calibri"/><w:sz w:val="22"/><w:szCs w:val="22"/><w:lang w:val="en-GB"/></w:rPr></w:pPr><w:r w:rsidRPr="00CB7A79"><w:rPr><w:rFonts w:eastAsia="Calibri"/><w:sz w:val="22"/><w:szCs w:val="22"/><w:lang w:val="en-GB"/></w:rPr><w:t>Hamburgers, ground beef, meat burritos, tacos</w:t></w:r></w:p></w:tc><w:tc><w:tcPr><w:tcW w:w="1260" w:type="dxa"/><w:vAlign w:val="center"/></w:tcPr><w:p w:rsidR="00CB7A79" w:rsidRPr="00CB7A79" w:rsidRDefault="00CB7A79" w:rsidP="001D5D2A"><w:pPr><w:spacing w:line="276" w:lineRule="auto"/><w:jc w:val="center"/><w:rPr><w:rFonts w:eastAsia="Calibri"/><w:sz w:val="22"/><w:szCs w:val="22"/><w:lang w:val="en-GB"/></w:rPr></w:pPr></w:p></w:tc><w:tc><w:tcPr><w:tcW w:w="1079" w:type="dxa"/><w:vAlign w:val="center"/></w:tcPr><w:p w:rsidR="00CB7A79" w:rsidRPr="00CB7A79" w:rsidRDefault="00CB7A79" w:rsidP="001D5D2A"><w:pPr><w:spacing w:line="276" w:lineRule="auto"/><w:jc w:val="center"/><w:rPr><w:rFonts w:eastAsia="Calibri"/><w:sz w:val="22"/><w:szCs w:val="22"/><w:lang w:val="en-GB"/></w:rPr></w:pPr></w:p></w:tc><w:tc><w:tcPr><w:tcW w:w="1169" w:type="dxa"/><w:vAlign w:val="center"/></w:tcPr><w:p w:rsidR="00CB7A79" w:rsidRPr="00CB7A79" w:rsidRDefault="00CB7A79" w:rsidP="001D5D2A"><w:pPr><w:spacing w:line="276" w:lineRule="auto"/><w:jc w:val="center"/><w:rPr><w:rFonts w:eastAsia="Calibri"/><w:sz w:val="22"/><w:szCs w:val="22"/><w:lang w:val="en-GB"/></w:rPr></w:pPr></w:p></w:tc><w:tc><w:tcPr><w:tcW w:w="1170" w:type="dxa"/><w:vAlign w:val="center"/></w:tcPr><w:p w:rsidR="00CB7A79" w:rsidRPr="00CB7A79" w:rsidRDefault="00CB7A79" w:rsidP="001D5D2A"><w:pPr><w:spacing w:line="276" w:lineRule="auto"/><w:jc w:val="center"/><w:rPr><w:rFonts w:eastAsia="Calibri"/><w:sz w:val="22"/><w:szCs w:val="22"/><w:lang w:val="en-GB"/></w:rPr></w:pPr></w:p></w:tc><w:tc><w:tcPr><w:tcW w:w="1170" w:type="dxa"/><w:vAlign w:val="center"/></w:tcPr><w:p w:rsidR="00CB7A79" w:rsidRPr="00CB7A79" w:rsidRDefault="00CB7A79" w:rsidP="001D5D2A"><w:pPr><w:spacing w:line="276" w:lineRule="auto"/><w:jc w:val="center"/><w:rPr><w:rFonts w:eastAsia="Calibri"/><w:sz w:val="22"/><w:szCs w:val="22"/><w:lang w:val="en-GB"/></w:rPr></w:pPr></w:p></w:tc></w:tr><w:tr w:rsidR="00CB7A79" w:rsidRPr="00CB7A79" w:rsidTr="001D5D2A"><w:tc><w:tcPr><w:tcW w:w="3438" w:type="dxa"/><w:vAlign w:val="center"/></w:tcPr><w:p w:rsidR="00CB7A79" w:rsidRPr="00CB7A79" w:rsidRDefault="00CB7A79" w:rsidP="001D5D2A"><w:pPr><w:spacing w:line="276" w:lineRule="auto"/><w:jc w:val="center"/><w:rPr><w:rFonts w:eastAsia="Calibri"/><w:sz w:val="22"/><w:szCs w:val="22"/><w:lang w:val="en-GB"/></w:rPr></w:pPr><w:r w:rsidRPr="00CB7A79"><w:rPr><w:rFonts w:eastAsia="Calibri"/><w:sz w:val="22"/><w:szCs w:val="22"/><w:lang w:val="en-GB"/></w:rPr><w:t>Beef or pork, such as steaks, roasts, ribs, or in sandwiches</w:t></w:r></w:p></w:tc><w:tc><w:tcPr><w:tcW w:w="1260" w:type="dxa"/><w:vAlign w:val="center"/></w:tcPr><w:p w:rsidR="00CB7A79" w:rsidRPr="00CB7A79" w:rsidRDefault="00CB7A79" w:rsidP="001D5D2A"><w:pPr><w:spacing w:line="276" w:lineRule="auto"/><w:jc w:val="center"/><w:rPr><w:rFonts w:eastAsia="Calibri"/><w:sz w:val="22"/><w:szCs w:val="22"/><w:lang w:val="en-GB"/></w:rPr></w:pPr></w:p></w:tc><w:tc><w:tcPr><w:tcW w:w="1079" w:type="dxa"/><w:vAlign w:val="center"/></w:tcPr><w:p w:rsidR="00CB7A79" w:rsidRPr="00CB7A79" w:rsidRDefault="00CB7A79" w:rsidP="001D5D2A"><w:pPr><w:spacing w:line="276" w:lineRule="auto"/><w:jc w:val="center"/><w:rPr><w:rFonts w:eastAsia="Calibri"/><w:sz w:val="22"/><w:szCs w:val="22"/><w:lang w:val="en-GB"/></w:rPr></w:pPr></w:p></w:tc><w:tc><w:tcPr><w:tcW w:w="1169" w:type="dxa"/><w:vAlign w:val="center"/></w:tcPr><w:p w:rsidR="00CB7A79" w:rsidRPr="00CB7A79" w:rsidRDefault="00CB7A79" w:rsidP="001D5D2A"><w:pPr><w:spacing w:line="276" w:lineRule="auto"/><w:jc w:val="center"/><w:rPr><w:rFonts w:eastAsia="Calibri"/><w:sz w:val="22"/><w:szCs w:val="22"/><w:lang w:val="en-GB"/></w:rPr></w:pPr></w:p></w:tc><w:tc><w:tcPr><w:tcW w:w="1170" w:type="dxa"/><w:vAlign w:val="center"/></w:tcPr><w:p w:rsidR="00CB7A79" w:rsidRPr="00CB7A79" w:rsidRDefault="00CB7A79" w:rsidP="001D5D2A"><w:pPr><w:spacing w:line="276" w:lineRule="auto"/><w:jc w:val="center"/><w:rPr><w:rFonts w:eastAsia="Calibri"/><w:sz w:val="22"/><w:szCs w:val="22"/><w:lang w:val="en-GB"/></w:rPr></w:pPr></w:p></w:tc><w:tc><w:tcPr><w:tcW w:w="1170" w:type="dxa"/><w:vAlign w:val="center"/></w:tcPr><w:p w:rsidR="00CB7A79" w:rsidRPr="00CB7A79" w:rsidRDefault="00CB7A79" w:rsidP="001D5D2A"><w:pPr><w:spacing w:line="276" w:lineRule="auto"/><w:jc w:val="center"/><w:rPr><w:rFonts w:eastAsia="Calibri"/><w:sz w:val="22"/><w:szCs w:val="22"/><w:lang w:val="en-GB"/></w:rPr></w:pPr></w:p></w:tc></w:tr><w:tr w:rsidR="00CB7A79" w:rsidRPr="00CB7A79" w:rsidTr="001D5D2A"><w:tc><w:tcPr><w:tcW w:w="3438" w:type="dxa"/><w:vAlign w:val="center"/></w:tcPr><w:p w:rsidR="00CB7A79" w:rsidRPr="00CB7A79" w:rsidRDefault="00CB7A79" w:rsidP="001D5D2A"><w:pPr><w:spacing w:line="276" w:lineRule="auto"/><w:jc w:val="center"/><w:rPr><w:rFonts w:eastAsia="Calibri"/><w:sz w:val="22"/><w:szCs w:val="22"/><w:lang w:val="en-GB"/></w:rPr></w:pPr><w:r w:rsidRPr="00CB7A79"><w:rPr><w:rFonts w:eastAsia="Calibri"/><w:sz w:val="22"/><w:szCs w:val="22"/><w:lang w:val="en-GB"/></w:rPr><w:t>Fried chicken</w:t></w:r></w:p></w:tc><w:tc><w:tcPr><w:tcW w:w="1260" w:type="dxa"/><w:vAlign w:val="center"/></w:tcPr><w:p w:rsidR="00CB7A79" w:rsidRPr="00CB7A79" w:rsidRDefault="00CB7A79" w:rsidP="001D5D2A"><w:pPr><w:spacing w:line="276" w:lineRule="auto"/><w:jc w:val="center"/><w:rPr><w:rFonts w:eastAsia="Calibri"/><w:sz w:val="22"/><w:szCs w:val="22"/><w:lang w:val="en-GB"/></w:rPr></w:pPr></w:p></w:tc><w:tc><w:tcPr><w:tcW w:w="1079" w:type="dxa"/><w:vAlign w:val="center"/></w:tcPr><w:p w:rsidR="00CB7A79" w:rsidRPr="00CB7A79" w:rsidRDefault="00CB7A79" w:rsidP="001D5D2A"><w:pPr><w:spacing w:line="276" w:lineRule="auto"/><w:jc w:val="center"/><w:rPr><w:rFonts w:eastAsia="Calibri"/><w:sz w:val="22"/><w:szCs w:val="22"/><w:lang w:val="en-GB"/></w:rPr></w:pPr></w:p></w:tc><w:tc><w:tcPr><w:tcW w:w="1169" w:type="dxa"/><w:vAlign w:val="center"/></w:tcPr><w:p w:rsidR="00CB7A79" w:rsidRPr="00CB7A79" w:rsidRDefault="00CB7A79" w:rsidP="001D5D2A"><w:pPr><w:spacing w:line="276" w:lineRule="auto"/><w:jc w:val="center"/><w:rPr><w:rFonts w:eastAsia="Calibri"/><w:sz w:val="22"/><w:szCs w:val="22"/><w:lang w:val="en-GB"/></w:rPr></w:pPr></w:p></w:tc><w:tc><w:tcPr><w:tcW w:w="1170" w:type="dxa"/><w:vAlign w:val="center"/></w:tcPr><w:p w:rsidR="00CB7A79" w:rsidRPr="00CB7A79" w:rsidRDefault="00CB7A79" w:rsidP="001D5D2A"><w:pPr><w:spacing w:line="276" w:lineRule="auto"/><w:jc w:val="center"/><w:rPr><w:rFonts w:eastAsia="Calibri"/><w:sz w:val="22"/><w:szCs w:val="22"/><w:lang w:val="en-GB"/></w:rPr></w:pPr></w:p></w:tc><w:tc><w:tcPr><w:tcW w:w="1170" w:type="dxa"/><w:vAlign w:val="center"/></w:tcPr><w:p w:rsidR="00CB7A79" w:rsidRPr="00CB7A79" w:rsidRDefault="00CB7A79" w:rsidP="001D5D2A"><w:pPr><w:spacing w:line="276" w:lineRule="auto"/><w:jc w:val="center"/><w:rPr><w:rFonts w:eastAsia="Calibri"/><w:sz w:val="22"/><w:szCs w:val="22"/><w:lang w:val="en-GB"/></w:rPr></w:pPr></w:p></w:tc></w:tr><w:tr w:rsidR="00CB7A79" w:rsidRPr="00CB7A79" w:rsidTr="001D5D2A"><w:tc><w:tcPr><w:tcW w:w="3438" w:type="dxa"/><w:vAlign w:val="center"/></w:tcPr><w:p w:rsidR="00CB7A79" w:rsidRPr="00CB7A79" w:rsidRDefault="00CB7A79" w:rsidP="001D5D2A"><w:pPr><w:spacing w:line="276" w:lineRule="auto"/><w:jc w:val="center"/><w:rPr><w:rFonts w:eastAsia="Calibri"/><w:sz w:val="22"/><w:szCs w:val="22"/><w:lang w:val="en-GB"/></w:rPr></w:pPr><w:r w:rsidRPr="00CB7A79"><w:rPr><w:rFonts w:eastAsia="Calibri"/><w:sz w:val="22"/><w:szCs w:val="22"/><w:lang w:val="en-GB"/></w:rPr><w:t>Hot dogs, or Polish or Italian Sausage</w:t></w:r></w:p></w:tc><w:tc><w:tcPr><w:tcW w:w="1260" w:type="dxa"/><w:vAlign w:val="center"/></w:tcPr><w:p w:rsidR="00CB7A79" w:rsidRPr="00CB7A79" w:rsidRDefault="00CB7A79" w:rsidP="001D5D2A"><w:pPr><w:spacing w:line="276" w:lineRule="auto"/><w:jc w:val="center"/><w:rPr><w:rFonts w:eastAsia="Calibri"/><w:sz w:val="22"/><w:szCs w:val="22"/><w:lang w:val="en-GB"/></w:rPr></w:pPr></w:p></w:tc><w:tc><w:tcPr><w:tcW w:w="1079" w:type="dxa"/><w:vAlign w:val="center"/></w:tcPr><w:p w:rsidR="00CB7A79" w:rsidRPr="00CB7A79" w:rsidRDefault="00CB7A79" w:rsidP="001D5D2A"><w:pPr><w:spacing w:line="276" w:lineRule="auto"/><w:jc w:val="center"/><w:rPr><w:rFonts w:eastAsia="Calibri"/><w:sz w:val="22"/><w:szCs w:val="22"/><w:lang w:val="en-GB"/></w:rPr></w:pPr></w:p></w:tc><w:tc><w:tcPr><w:tcW w:w="1169" w:type="dxa"/><w:vAlign w:val="center"/></w:tcPr><w:p w:rsidR="00CB7A79" w:rsidRPr="00CB7A79" w:rsidRDefault="00CB7A79" w:rsidP="001D5D2A"><w:pPr><w:spacing w:line="276" w:lineRule="auto"/><w:jc w:val="center"/><w:rPr><w:rFonts w:eastAsia="Calibri"/><w:sz w:val="22"/><w:szCs w:val="22"/><w:lang w:val="en-GB"/></w:rPr></w:pPr></w:p></w:tc><w:tc><w:tcPr><w:tcW w:w="1170" w:type="dxa"/><w:vAlign w:val="center"/></w:tcPr><w:p w:rsidR="00CB7A79" w:rsidRPr="00CB7A79" w:rsidRDefault="00CB7A79" w:rsidP="001D5D2A"><w:pPr><w:spacing w:line="276" w:lineRule="auto"/><w:jc w:val="center"/><w:rPr><w:rFonts w:eastAsia="Calibri"/><w:sz w:val="22"/><w:szCs w:val="22"/><w:lang w:val="en-GB"/></w:rPr></w:pPr></w:p></w:tc><w:tc><w:tcPr><w:tcW w:w="1170" w:type="dxa"/><w:vAlign w:val="center"/></w:tcPr><w:p w:rsidR="00CB7A79" w:rsidRPr="00CB7A79" w:rsidRDefault="00CB7A79" w:rsidP="001D5D2A"><w:pPr><w:spacing w:line="276" w:lineRule="auto"/><w:jc w:val="center"/><w:rPr><w:rFonts w:eastAsia="Calibri"/><w:sz w:val="22"/><w:szCs w:val="22"/><w:lang w:val="en-GB"/></w:rPr></w:pPr></w:p></w:tc></w:tr><w:tr w:rsidR="00CB7A79" w:rsidRPr="00CB7A79" w:rsidTr="001D5D2A"><w:tc><w:tcPr><w:tcW w:w="3438" w:type="dxa"/><w:vAlign w:val="center"/></w:tcPr><w:p w:rsidR="00CB7A79" w:rsidRPr="00CB7A79" w:rsidRDefault="00CB7A79" w:rsidP="001D5D2A"><w:pPr><w:spacing w:line="276" w:lineRule="auto"/><w:jc w:val="center"/><w:rPr><w:rFonts w:eastAsia="Calibri"/><w:sz w:val="22"/><w:szCs w:val="22"/><w:lang w:val="en-GB"/></w:rPr></w:pPr><w:r w:rsidRPr="00CB7A79"><w:rPr><w:rFonts w:eastAsia="Calibri"/><w:sz w:val="22"/><w:szCs w:val="22"/><w:lang w:val="en-GB"/></w:rPr><w:t>Cold cuts, lunch meats, ham (not low-fat)</w:t></w:r></w:p></w:tc><w:tc><w:tcPr><w:tcW w:w="1260" w:type="dxa"/><w:vAlign w:val="center"/></w:tcPr><w:p w:rsidR="00CB7A79" w:rsidRPr="00CB7A79" w:rsidRDefault="00CB7A79" w:rsidP="001D5D2A"><w:pPr><w:spacing w:line="276" w:lineRule="auto"/><w:jc w:val="center"/><w:rPr><w:rFonts w:eastAsia="Calibri"/><w:sz w:val="22"/><w:szCs w:val="22"/><w:lang w:val="en-GB"/></w:rPr></w:pPr></w:p></w:tc><w:tc><w:tcPr><w:tcW w:w="1079" w:type="dxa"/><w:vAlign w:val="center"/></w:tcPr><w:p w:rsidR="00CB7A79" w:rsidRPr="00CB7A79" w:rsidRDefault="00CB7A79" w:rsidP="001D5D2A"><w:pPr><w:spacing w:line="276" w:lineRule="auto"/><w:jc w:val="center"/><w:rPr><w:rFonts w:eastAsia="Calibri"/><w:sz w:val="22"/><w:szCs w:val="22"/><w:lang w:val="en-GB"/></w:rPr></w:pPr></w:p></w:tc><w:tc><w:tcPr><w:tcW w:w="1169" w:type="dxa"/><w:vAlign w:val="center"/></w:tcPr><w:p w:rsidR="00CB7A79" w:rsidRPr="00CB7A79" w:rsidRDefault="00CB7A79" w:rsidP="001D5D2A"><w:pPr><w:spacing w:line="276" w:lineRule="auto"/><w:jc w:val="center"/><w:rPr><w:rFonts w:eastAsia="Calibri"/><w:sz w:val="22"/><w:szCs w:val="22"/><w:lang w:val="en-GB"/></w:rPr></w:pPr></w:p></w:tc><w:tc><w:tcPr><w:tcW w:w="1170" w:type="dxa"/><w:vAlign w:val="center"/></w:tcPr><w:p w:rsidR="00CB7A79" w:rsidRPr="00CB7A79" w:rsidRDefault="00CB7A79" w:rsidP="001D5D2A"><w:pPr><w:spacing w:line="276" w:lineRule="auto"/><w:jc w:val="center"/><w:rPr><w:rFonts w:eastAsia="Calibri"/><w:sz w:val="22"/><w:szCs w:val="22"/><w:lang w:val="en-GB"/></w:rPr></w:pPr></w:p></w:tc><w:tc><w:tcPr><w:tcW w:w="1170" w:type="dxa"/><w:vAlign w:val="center"/></w:tcPr><w:p w:rsidR="00CB7A79" w:rsidRPr="00CB7A79" w:rsidRDefault="00CB7A79" w:rsidP="001D5D2A"><w:pPr><w:spacing w:line="276" w:lineRule="auto"/><w:jc w:val="center"/><w:rPr><w:rFonts w:eastAsia="Calibri"/><w:sz w:val="22"/><w:szCs w:val="22"/><w:lang w:val="en-GB"/></w:rPr></w:pPr></w:p></w:tc></w:tr><w:tr w:rsidR="00CB7A79" w:rsidRPr="00CB7A79" w:rsidTr="001D5D2A"><w:tc><w:tcPr><w:tcW w:w="3438" w:type="dxa"/><w:vAlign w:val="center"/></w:tcPr><w:p w:rsidR="00CB7A79" w:rsidRPr="00CB7A79" w:rsidRDefault="00CB7A79" w:rsidP="001D5D2A"><w:pPr><w:spacing w:line="276" w:lineRule="auto"/><w:jc w:val="center"/><w:rPr><w:rFonts w:eastAsia="Calibri"/><w:sz w:val="22"/><w:szCs w:val="22"/><w:lang w:val="en-GB"/></w:rPr></w:pPr><w:r w:rsidRPr="00CB7A79"><w:rPr><w:rFonts w:eastAsia="Calibri"/><w:sz w:val="22"/><w:szCs w:val="22"/><w:lang w:val="en-GB"/></w:rPr><w:t>Bacon or breakfast sausage</w:t></w:r></w:p></w:tc><w:tc><w:tcPr><w:tcW w:w="1260" w:type="dxa"/><w:vAlign w:val="center"/></w:tcPr><w:p w:rsidR="00CB7A79" w:rsidRPr="00CB7A79" w:rsidRDefault="00CB7A79" w:rsidP="001D5D2A"><w:pPr><w:spacing w:line="276" w:lineRule="auto"/><w:jc w:val="center"/><w:rPr><w:rFonts w:eastAsia="Calibri"/><w:sz w:val="22"/><w:szCs w:val="22"/><w:lang w:val="en-GB"/></w:rPr></w:pPr></w:p></w:tc><w:tc><w:tcPr><w:tcW w:w="1079" w:type="dxa"/><w:vAlign w:val="center"/></w:tcPr><w:p w:rsidR="00CB7A79" w:rsidRPr="00CB7A79" w:rsidRDefault="00CB7A79" w:rsidP="001D5D2A"><w:pPr><w:spacing w:line="276" w:lineRule="auto"/><w:jc w:val="center"/><w:rPr><w:rFonts w:eastAsia="Calibri"/><w:sz w:val="22"/><w:szCs w:val="22"/><w:lang w:val="en-GB"/></w:rPr></w:pPr></w:p></w:tc><w:tc><w:tcPr><w:tcW w:w="1169" w:type="dxa"/><w:vAlign w:val="center"/></w:tcPr><w:p w:rsidR="00CB7A79" w:rsidRPr="00CB7A79" w:rsidRDefault="00CB7A79" w:rsidP="001D5D2A"><w:pPr><w:spacing w:line="276" w:lineRule="auto"/><w:jc w:val="center"/><w:rPr><w:rFonts w:eastAsia="Calibri"/><w:sz w:val="22"/><w:szCs w:val="22"/><w:lang w:val="en-GB"/></w:rPr></w:pPr></w:p></w:tc><w:tc><w:tcPr><w:tcW w:w="1170" w:type="dxa"/><w:vAlign w:val="center"/></w:tcPr><w:p w:rsidR="00CB7A79" w:rsidRPr="00CB7A79" w:rsidRDefault="00CB7A79" w:rsidP="001D5D2A"><w:pPr><w:spacing w:line="276" w:lineRule="auto"/><w:jc w:val="center"/><w:rPr><w:rFonts w:eastAsia="Calibri"/><w:sz w:val="22"/><w:szCs w:val="22"/><w:lang w:val="en-GB"/></w:rPr></w:pPr></w:p></w:tc><w:tc><w:tcPr><w:tcW w:w="1170" w:type="dxa"/><w:vAlign w:val="center"/></w:tcPr><w:p w:rsidR="00CB7A79" w:rsidRPr="00CB7A79" w:rsidRDefault="00CB7A79" w:rsidP="001D5D2A"><w:pPr><w:spacing w:line="276" w:lineRule="auto"/><w:jc w:val="center"/><w:rPr><w:rFonts w:eastAsia="Calibri"/><w:sz w:val="22"/><w:szCs w:val="22"/><w:lang w:val="en-GB"/></w:rPr></w:pPr></w:p></w:tc></w:tr><w:tr w:rsidR="00CB7A79" w:rsidRPr="00CB7A79" w:rsidTr="001D5D2A"><w:tc><w:tcPr><w:tcW w:w="3438" w:type="dxa"/><w:vAlign w:val="center"/></w:tcPr><w:p w:rsidR="00CB7A79" w:rsidRPr="00CB7A79" w:rsidRDefault="00CB7A79" w:rsidP="001D5D2A"><w:pPr><w:spacing w:line="276" w:lineRule="auto"/><w:jc w:val="center"/><w:rPr><w:rFonts w:eastAsia="Calibri"/><w:sz w:val="22"/><w:szCs w:val="22"/><w:lang w:val="en-GB"/></w:rPr></w:pPr><w:r w:rsidRPr="00CB7A79"><w:rPr><w:rFonts w:eastAsia="Calibri"/><w:sz w:val="22"/><w:szCs w:val="22"/><w:lang w:val="en-GB"/></w:rPr><w:t>Salad dressings (not low-fat)</w:t></w:r></w:p></w:tc><w:tc><w:tcPr><w:tcW w:w="1260" w:type="dxa"/><w:vAlign w:val="center"/></w:tcPr><w:p w:rsidR="00CB7A79" w:rsidRPr="00CB7A79" w:rsidRDefault="00CB7A79" w:rsidP="001D5D2A"><w:pPr><w:spacing w:line="276" w:lineRule="auto"/><w:jc w:val="center"/><w:rPr><w:rFonts w:eastAsia="Calibri"/><w:sz w:val="22"/><w:szCs w:val="22"/><w:lang w:val="en-GB"/></w:rPr></w:pPr></w:p></w:tc><w:tc><w:tcPr><w:tcW w:w="1079" w:type="dxa"/><w:vAlign w:val="center"/></w:tcPr><w:p w:rsidR="00CB7A79" w:rsidRPr="00CB7A79" w:rsidRDefault="00CB7A79" w:rsidP="001D5D2A"><w:pPr><w:spacing w:line="276" w:lineRule="auto"/><w:jc w:val="center"/><w:rPr><w:rFonts w:eastAsia="Calibri"/><w:sz w:val="22"/><w:szCs w:val="22"/><w:lang w:val="en-GB"/></w:rPr></w:pPr></w:p></w:tc><w:tc><w:tcPr><w:tcW w:w="1169" w:type="dxa"/><w:vAlign w:val="center"/></w:tcPr><w:p w:rsidR="00CB7A79" w:rsidRPr="00CB7A79" w:rsidRDefault="00CB7A79" w:rsidP="001D5D2A"><w:pPr><w:spacing w:line="276" w:lineRule="auto"/><w:jc w:val="center"/><w:rPr><w:rFonts w:eastAsia="Calibri"/><w:sz w:val="22"/><w:szCs w:val="22"/><w:lang w:val="en-GB"/></w:rPr></w:pPr></w:p></w:tc><w:tc><w:tcPr><w:tcW w:w="1170" w:type="dxa"/><w:vAlign w:val="center"/></w:tcPr><w:p w:rsidR="00CB7A79" w:rsidRPr="00CB7A79" w:rsidRDefault="00CB7A79" w:rsidP="001D5D2A"><w:pPr><w:spacing w:line="276" w:lineRule="auto"/><w:jc w:val="center"/><w:rPr><w:rFonts w:eastAsia="Calibri"/><w:sz w:val="22"/><w:szCs w:val="22"/><w:lang w:val="en-GB"/></w:rPr></w:pPr></w:p></w:tc><w:tc><w:tcPr><w:tcW w:w="1170" w:type="dxa"/><w:vAlign w:val="center"/></w:tcPr><w:p w:rsidR="00CB7A79" w:rsidRPr="00CB7A79" w:rsidRDefault="00CB7A79" w:rsidP="001D5D2A"><w:pPr><w:spacing w:line="276" w:lineRule="auto"/><w:jc w:val="center"/><w:rPr><w:rFonts w:eastAsia="Calibri"/><w:sz w:val="22"/><w:szCs w:val="22"/><w:lang w:val="en-GB"/></w:rPr></w:pPr></w:p></w:tc></w:tr><w:tr w:rsidR="00CB7A79" w:rsidRPr="00CB7A79" w:rsidTr="001D5D2A"><w:tc><w:tcPr><w:tcW w:w="3438" w:type="dxa"/><w:vAlign w:val="center"/></w:tcPr><w:p w:rsidR="00CB7A79" w:rsidRPr="00CB7A79" w:rsidRDefault="00CB7A79" w:rsidP="001D5D2A"><w:pPr><w:spacing w:line="276" w:lineRule="auto"/><w:jc w:val="center"/><w:rPr><w:rFonts w:eastAsia="Calibri"/><w:sz w:val="22"/><w:szCs w:val="22"/><w:lang w:val="en-GB"/></w:rPr></w:pPr><w:r w:rsidRPr="00CB7A79"><w:rPr><w:rFonts w:eastAsia="Calibri"/><w:sz w:val="22"/><w:szCs w:val="22"/><w:lang w:val="en-GB"/></w:rPr><w:t>Margarine, butter or mayo on bread or potatoes</w:t></w:r></w:p></w:tc><w:tc><w:tcPr><w:tcW w:w="1260" w:type="dxa"/><w:vAlign w:val="center"/></w:tcPr><w:p w:rsidR="00CB7A79" w:rsidRPr="00CB7A79" w:rsidRDefault="00CB7A79" w:rsidP="001D5D2A"><w:pPr><w:spacing w:line="276" w:lineRule="auto"/><w:jc w:val="center"/><w:rPr><w:rFonts w:eastAsia="Calibri"/><w:sz w:val="22"/><w:szCs w:val="22"/><w:lang w:val="en-GB"/></w:rPr></w:pPr></w:p></w:tc><w:tc><w:tcPr><w:tcW w:w="1079" w:type="dxa"/><w:vAlign w:val="center"/></w:tcPr><w:p w:rsidR="00CB7A79" w:rsidRPr="00CB7A79" w:rsidRDefault="00CB7A79" w:rsidP="001D5D2A"><w:pPr><w:spacing w:line="276" w:lineRule="auto"/><w:jc w:val="center"/><w:rPr><w:rFonts w:eastAsia="Calibri"/><w:sz w:val="22"/><w:szCs w:val="22"/><w:lang w:val="en-GB"/></w:rPr></w:pPr></w:p></w:tc><w:tc><w:tcPr><w:tcW w:w="1169" w:type="dxa"/><w:vAlign w:val="center"/></w:tcPr><w:p w:rsidR="00CB7A79" w:rsidRPr="00CB7A79" w:rsidRDefault="00CB7A79" w:rsidP="001D5D2A"><w:pPr><w:spacing w:line="276" w:lineRule="auto"/><w:jc w:val="center"/><w:rPr><w:rFonts w:eastAsia="Calibri"/><w:sz w:val="22"/><w:szCs w:val="22"/><w:lang w:val="en-GB"/></w:rPr></w:pPr></w:p></w:tc><w:tc><w:tcPr><w:tcW w:w="1170" w:type="dxa"/><w:vAlign w:val="center"/></w:tcPr><w:p w:rsidR="00CB7A79" w:rsidRPr="00CB7A79" w:rsidRDefault="00CB7A79" w:rsidP="001D5D2A"><w:pPr><w:spacing w:line="276" w:lineRule="auto"/><w:jc w:val="center"/><w:rPr><w:rFonts w:eastAsia="Calibri"/><w:sz w:val="22"/><w:szCs w:val="22"/><w:lang w:val="en-GB"/></w:rPr></w:pPr></w:p></w:tc><w:tc><w:tcPr><w:tcW w:w="1170" w:type="dxa"/><w:vAlign w:val="center"/></w:tcPr><w:p w:rsidR="00CB7A79" w:rsidRPr="00CB7A79" w:rsidRDefault="00CB7A79" w:rsidP="001D5D2A"><w:pPr><w:spacing w:line="276" w:lineRule="auto"/><w:jc w:val="center"/><w:rPr><w:rFonts w:eastAsia="Calibri"/><w:sz w:val="22"/><w:szCs w:val="22"/><w:lang w:val="en-GB"/></w:rPr></w:pPr></w:p></w:tc></w:tr><w:tr w:rsidR="00CB7A79" w:rsidRPr="00CB7A79" w:rsidTr="001D5D2A"><w:tc><w:tcPr><w:tcW w:w="3438" w:type="dxa"/><w:vAlign w:val="center"/></w:tcPr><w:p w:rsidR="00CB7A79" w:rsidRPr="00CB7A79" w:rsidRDefault="00CB7A79" w:rsidP="001D5D2A"><w:pPr><w:spacing w:line="276" w:lineRule="auto"/><w:jc w:val="center"/><w:rPr><w:rFonts w:eastAsia="Calibri"/><w:sz w:val="22"/><w:szCs w:val="22"/><w:lang w:val="en-GB"/></w:rPr></w:pPr><w:r w:rsidRPr="00CB7A79"><w:rPr><w:rFonts w:eastAsia="Calibri"/><w:sz w:val="22"/><w:szCs w:val="22"/><w:lang w:val="en-GB"/></w:rPr><w:t>Margarine, butter or oil in cooking</w:t></w:r></w:p></w:tc><w:tc><w:tcPr><w:tcW w:w="1260" w:type="dxa"/><w:vAlign w:val="center"/></w:tcPr><w:p w:rsidR="00CB7A79" w:rsidRPr="00CB7A79" w:rsidRDefault="00CB7A79" w:rsidP="001D5D2A"><w:pPr><w:spacing w:line="276" w:lineRule="auto"/><w:jc w:val="center"/><w:rPr><w:rFonts w:eastAsia="Calibri"/><w:sz w:val="22"/><w:szCs w:val="22"/><w:lang w:val="en-GB"/></w:rPr></w:pPr></w:p></w:tc><w:tc><w:tcPr><w:tcW w:w="1079" w:type="dxa"/><w:vAlign w:val="center"/></w:tcPr><w:p w:rsidR="00CB7A79" w:rsidRPr="00CB7A79" w:rsidRDefault="00CB7A79" w:rsidP="001D5D2A"><w:pPr><w:spacing w:line="276" w:lineRule="auto"/><w:jc w:val="center"/><w:rPr><w:rFonts w:eastAsia="Calibri"/><w:sz w:val="22"/><w:szCs w:val="22"/><w:lang w:val="en-GB"/></w:rPr></w:pPr></w:p></w:tc><w:tc><w:tcPr><w:tcW w:w="1169" w:type="dxa"/><w:vAlign w:val="center"/></w:tcPr><w:p w:rsidR="00CB7A79" w:rsidRPr="00CB7A79" w:rsidRDefault="00CB7A79" w:rsidP="001D5D2A"><w:pPr><w:spacing w:line="276" w:lineRule="auto"/><w:jc w:val="center"/><w:rPr><w:rFonts w:eastAsia="Calibri"/><w:sz w:val="22"/><w:szCs w:val="22"/><w:lang w:val="en-GB"/></w:rPr></w:pPr></w:p></w:tc><w:tc><w:tcPr><w:tcW w:w="1170" w:type="dxa"/><w:vAlign w:val="center"/></w:tcPr><w:p w:rsidR="00CB7A79" w:rsidRPr="00CB7A79" w:rsidRDefault="00CB7A79" w:rsidP="001D5D2A"><w:pPr><w:spacing w:line="276" w:lineRule="auto"/><w:jc w:val="center"/><w:rPr><w:rFonts w:eastAsia="Calibri"/><w:sz w:val="22"/><w:szCs w:val="22"/><w:lang w:val="en-GB"/></w:rPr></w:pPr></w:p></w:tc><w:tc><w:tcPr><w:tcW w:w="1170" w:type="dxa"/><w:vAlign w:val="center"/></w:tcPr><w:p w:rsidR="00CB7A79" w:rsidRPr="00CB7A79" w:rsidRDefault="00CB7A79" w:rsidP="001D5D2A"><w:pPr><w:spacing w:line="276" w:lineRule="auto"/><w:jc w:val="center"/><w:rPr><w:rFonts w:eastAsia="Calibri"/><w:sz w:val="22"/><w:szCs w:val="22"/><w:lang w:val="en-GB"/></w:rPr></w:pPr></w:p></w:tc></w:tr><w:tr w:rsidR="00CB7A79" w:rsidRPr="00CB7A79" w:rsidTr="001D5D2A"><w:tc><w:tcPr><w:tcW w:w="3438" w:type="dxa"/><w:vAlign w:val="center"/></w:tcPr><w:p w:rsidR="00CB7A79" w:rsidRPr="00CB7A79" w:rsidRDefault="00CB7A79" w:rsidP="001D5D2A"><w:pPr><w:spacing w:line="276" w:lineRule="auto"/><w:jc w:val="center"/><w:rPr><w:rFonts w:eastAsia="Calibri"/><w:sz w:val="22"/><w:szCs w:val="22"/><w:lang w:val="en-GB"/></w:rPr></w:pPr><w:r w:rsidRPr="00CB7A79"><w:rPr><w:rFonts w:eastAsia="Calibri"/><w:sz w:val="22"/><w:szCs w:val="22"/><w:lang w:val="en-GB"/></w:rPr><w:t>Eggs (not Egg Beaters or just egg whites)</w:t></w:r></w:p></w:tc><w:tc><w:tcPr><w:tcW w:w="1260" w:type="dxa"/><w:vAlign w:val="center"/></w:tcPr><w:p w:rsidR="00CB7A79" w:rsidRPr="00CB7A79" w:rsidRDefault="00CB7A79" w:rsidP="001D5D2A"><w:pPr><w:spacing w:line="276" w:lineRule="auto"/><w:jc w:val="center"/><w:rPr><w:rFonts w:eastAsia="Calibri"/><w:sz w:val="22"/><w:szCs w:val="22"/><w:lang w:val="en-GB"/></w:rPr></w:pPr></w:p></w:tc><w:tc><w:tcPr><w:tcW w:w="1079" w:type="dxa"/><w:vAlign w:val="center"/></w:tcPr><w:p w:rsidR="00CB7A79" w:rsidRPr="00CB7A79" w:rsidRDefault="00CB7A79" w:rsidP="001D5D2A"><w:pPr><w:spacing w:line="276" w:lineRule="auto"/><w:jc w:val="center"/><w:rPr><w:rFonts w:eastAsia="Calibri"/><w:sz w:val="22"/><w:szCs w:val="22"/><w:lang w:val="en-GB"/></w:rPr></w:pPr></w:p></w:tc><w:tc><w:tcPr><w:tcW w:w="1169" w:type="dxa"/><w:vAlign w:val="center"/></w:tcPr><w:p w:rsidR="00CB7A79" w:rsidRPr="00CB7A79" w:rsidRDefault="00CB7A79" w:rsidP="001D5D2A"><w:pPr><w:spacing w:line="276" w:lineRule="auto"/><w:jc w:val="center"/><w:rPr><w:rFonts w:eastAsia="Calibri"/><w:sz w:val="22"/><w:szCs w:val="22"/><w:lang w:val="en-GB"/></w:rPr></w:pPr></w:p></w:tc><w:tc><w:tcPr><w:tcW w:w="1170" w:type="dxa"/><w:vAlign w:val="center"/></w:tcPr><w:p w:rsidR="00CB7A79" w:rsidRPr="00CB7A79" w:rsidRDefault="00CB7A79" w:rsidP="001D5D2A"><w:pPr><w:spacing w:line="276" w:lineRule="auto"/><w:jc w:val="center"/><w:rPr><w:rFonts w:eastAsia="Calibri"/><w:sz w:val="22"/><w:szCs w:val="22"/><w:lang w:val="en-GB"/></w:rPr></w:pPr></w:p></w:tc><w:tc><w:tcPr><w:tcW w:w="1170" w:type="dxa"/><w:vAlign w:val="center"/></w:tcPr><w:p w:rsidR="00CB7A79" w:rsidRPr="00CB7A79" w:rsidRDefault="00CB7A79" w:rsidP="001D5D2A"><w:pPr><w:spacing w:line="276" w:lineRule="auto"/><w:jc w:val="center"/><w:rPr><w:rFonts w:eastAsia="Calibri"/><w:sz w:val="22"/><w:szCs w:val="22"/><w:lang w:val="en-GB"/></w:rPr></w:pPr></w:p></w:tc></w:tr><w:tr w:rsidR="00CB7A79" w:rsidRPr="00CB7A79" w:rsidTr="001D5D2A"><w:tc><w:tcPr><w:tcW w:w="3438" w:type="dxa"/><w:vAlign w:val="center"/></w:tcPr><w:p w:rsidR="00CB7A79" w:rsidRPr="00CB7A79" w:rsidRDefault="00CB7A79" w:rsidP="001D5D2A"><w:pPr><w:spacing w:line="276" w:lineRule="auto"/><w:jc w:val="center"/><w:rPr><w:rFonts w:eastAsia="Calibri"/><w:sz w:val="22"/><w:szCs w:val="22"/><w:lang w:val="en-GB"/></w:rPr></w:pPr><w:r w:rsidRPr="00CB7A79"><w:rPr><w:rFonts w:eastAsia="Calibri"/><w:sz w:val="22"/><w:szCs w:val="22"/><w:lang w:val="en-GB"/></w:rPr><w:t>Pizza</w:t></w:r></w:p></w:tc><w:tc><w:tcPr><w:tcW w:w="1260" w:type="dxa"/><w:vAlign w:val="center"/></w:tcPr><w:p w:rsidR="00CB7A79" w:rsidRPr="00CB7A79" w:rsidRDefault="00CB7A79" w:rsidP="001D5D2A"><w:pPr><w:spacing w:line="276" w:lineRule="auto"/><w:jc w:val="center"/><w:rPr><w:rFonts w:eastAsia="Calibri"/><w:sz w:val="22"/><w:szCs w:val="22"/><w:lang w:val="en-GB"/></w:rPr></w:pPr></w:p></w:tc><w:tc><w:tcPr><w:tcW w:w="1079" w:type="dxa"/><w:vAlign w:val="center"/></w:tcPr><w:p w:rsidR="00CB7A79" w:rsidRPr="00CB7A79" w:rsidRDefault="00CB7A79" w:rsidP="001D5D2A"><w:pPr><w:spacing w:line="276" w:lineRule="auto"/><w:jc w:val="center"/><w:rPr><w:rFonts w:eastAsia="Calibri"/><w:sz w:val="22"/><w:szCs w:val="22"/><w:lang w:val="en-GB"/></w:rPr></w:pPr></w:p></w:tc><w:tc><w:tcPr><w:tcW w:w="1169" w:type="dxa"/><w:vAlign w:val="center"/></w:tcPr><w:p w:rsidR="00CB7A79" w:rsidRPr="00CB7A79" w:rsidRDefault="00CB7A79" w:rsidP="001D5D2A"><w:pPr><w:spacing w:line="276" w:lineRule="auto"/><w:jc w:val="center"/><w:rPr><w:rFonts w:eastAsia="Calibri"/><w:sz w:val="22"/><w:szCs w:val="22"/><w:lang w:val="en-GB"/></w:rPr></w:pPr></w:p></w:tc><w:tc><w:tcPr><w:tcW w:w="1170" w:type="dxa"/><w:vAlign w:val="center"/></w:tcPr><w:p w:rsidR="00CB7A79" w:rsidRPr="00CB7A79" w:rsidRDefault="00CB7A79" w:rsidP="001D5D2A"><w:pPr><w:spacing w:line="276" w:lineRule="auto"/><w:jc w:val="center"/><w:rPr><w:rFonts w:eastAsia="Calibri"/><w:sz w:val="22"/><w:szCs w:val="22"/><w:lang w:val="en-GB"/></w:rPr></w:pPr></w:p></w:tc><w:tc><w:tcPr><w:tcW w:w="1170" w:type="dxa"/><w:vAlign w:val="center"/></w:tcPr><w:p w:rsidR="00CB7A79" w:rsidRPr="00CB7A79" w:rsidRDefault="00CB7A79" w:rsidP="001D5D2A"><w:pPr><w:spacing w:line="276" w:lineRule="auto"/><w:jc w:val="center"/><w:rPr><w:rFonts w:eastAsia="Calibri"/><w:sz w:val="22"/><w:szCs w:val="22"/><w:lang w:val="en-GB"/></w:rPr></w:pPr></w:p></w:tc></w:tr><w:tr w:rsidR="00CB7A79" w:rsidRPr="00CB7A79" w:rsidTr="001D5D2A"><w:tc><w:tcPr><w:tcW w:w="3438" w:type="dxa"/><w:vAlign w:val="center"/></w:tcPr><w:p w:rsidR="00CB7A79" w:rsidRPr="00CB7A79" w:rsidRDefault="00CB7A79" w:rsidP="001D5D2A"><w:pPr><w:spacing w:line="276" w:lineRule="auto"/><w:jc w:val="center"/><w:rPr><w:rFonts w:eastAsia="Calibri"/><w:sz w:val="22"/><w:szCs w:val="22"/><w:lang w:val="en-GB"/></w:rPr></w:pPr><w:r w:rsidRPr="00CB7A79"><w:rPr><w:rFonts w:eastAsia="Calibri"/><w:sz w:val="22"/><w:szCs w:val="22"/><w:lang w:val="en-GB"/></w:rPr><w:t>Cheese, cheese spread (not low-fat)</w:t></w:r></w:p></w:tc><w:tc><w:tcPr><w:tcW w:w="1260" w:type="dxa"/><w:vAlign w:val="center"/></w:tcPr><w:p w:rsidR="00CB7A79" w:rsidRPr="00CB7A79" w:rsidRDefault="00CB7A79" w:rsidP="001D5D2A"><w:pPr><w:spacing w:line="276" w:lineRule="auto"/><w:jc w:val="center"/><w:rPr><w:rFonts w:eastAsia="Calibri"/><w:sz w:val="22"/><w:szCs w:val="22"/><w:lang w:val="en-GB"/></w:rPr></w:pPr></w:p></w:tc><w:tc><w:tcPr><w:tcW w:w="1079" w:type="dxa"/><w:vAlign w:val="center"/></w:tcPr><w:p w:rsidR="00CB7A79" w:rsidRPr="00CB7A79" w:rsidRDefault="00CB7A79" w:rsidP="001D5D2A"><w:pPr><w:spacing w:line="276" w:lineRule="auto"/><w:jc w:val="center"/><w:rPr><w:rFonts w:eastAsia="Calibri"/><w:sz w:val="22"/><w:szCs w:val="22"/><w:lang w:val="en-GB"/></w:rPr></w:pPr></w:p></w:tc><w:tc><w:tcPr><w:tcW w:w="1169" w:type="dxa"/><w:vAlign w:val="center"/></w:tcPr><w:p w:rsidR="00CB7A79" w:rsidRPr="00CB7A79" w:rsidRDefault="00CB7A79" w:rsidP="001D5D2A"><w:pPr><w:spacing w:line="276" w:lineRule="auto"/><w:jc w:val="center"/><w:rPr><w:rFonts w:eastAsia="Calibri"/><w:sz w:val="22"/><w:szCs w:val="22"/><w:lang w:val="en-GB"/></w:rPr></w:pPr></w:p></w:tc><w:tc><w:tcPr><w:tcW w:w="1170" w:type="dxa"/><w:vAlign w:val="center"/></w:tcPr><w:p w:rsidR="00CB7A79" w:rsidRPr="00CB7A79" w:rsidRDefault="00CB7A79" w:rsidP="001D5D2A"><w:pPr><w:spacing w:line="276" w:lineRule="auto"/><w:jc w:val="center"/><w:rPr><w:rFonts w:eastAsia="Calibri"/><w:sz w:val="22"/><w:szCs w:val="22"/><w:lang w:val="en-GB"/></w:rPr></w:pPr></w:p></w:tc><w:tc><w:tcPr><w:tcW w:w="1170" w:type="dxa"/><w:vAlign w:val="center"/></w:tcPr><w:p w:rsidR="00CB7A79" w:rsidRPr="00CB7A79" w:rsidRDefault="00CB7A79" w:rsidP="001D5D2A"><w:pPr><w:spacing w:line="276" w:lineRule="auto"/><w:jc w:val="center"/><w:rPr><w:rFonts w:eastAsia="Calibri"/><w:sz w:val="22"/><w:szCs w:val="22"/><w:lang w:val="en-GB"/></w:rPr></w:pPr></w:p></w:tc></w:tr><w:tr w:rsidR="00CB7A79" w:rsidRPr="00CB7A79" w:rsidTr="001D5D2A"><w:tc><w:tcPr><w:tcW w:w="3438" w:type="dxa"/><w:vAlign w:val="center"/></w:tcPr><w:p w:rsidR="00CB7A79" w:rsidRPr="00CB7A79" w:rsidRDefault="00CB7A79" w:rsidP="001D5D2A"><w:pPr><w:spacing w:line="276" w:lineRule="auto"/><w:jc w:val="center"/><w:rPr><w:rFonts w:eastAsia="Calibri"/><w:sz w:val="22"/><w:szCs w:val="22"/><w:lang w:val="en-GB"/></w:rPr></w:pPr><w:r w:rsidRPr="00CB7A79"><w:rPr><w:rFonts w:eastAsia="Calibri"/><w:sz w:val="22"/><w:szCs w:val="22"/><w:lang w:val="en-GB"/></w:rPr><w:t>Whole milk</w:t></w:r></w:p></w:tc><w:tc><w:tcPr><w:tcW w:w="1260" w:type="dxa"/><w:vAlign w:val="center"/></w:tcPr><w:p w:rsidR="00CB7A79" w:rsidRPr="00CB7A79" w:rsidRDefault="00CB7A79" w:rsidP="001D5D2A"><w:pPr><w:spacing w:line="276" w:lineRule="auto"/><w:jc w:val="center"/><w:rPr><w:rFonts w:eastAsia="Calibri"/><w:sz w:val="22"/><w:szCs w:val="22"/><w:lang w:val="en-GB"/></w:rPr></w:pPr></w:p></w:tc><w:tc><w:tcPr><w:tcW w:w="1079" w:type="dxa"/><w:vAlign w:val="center"/></w:tcPr><w:p w:rsidR="00CB7A79" w:rsidRPr="00CB7A79" w:rsidRDefault="00CB7A79" w:rsidP="001D5D2A"><w:pPr><w:spacing w:line="276" w:lineRule="auto"/><w:jc w:val="center"/><w:rPr><w:rFonts w:eastAsia="Calibri"/><w:sz w:val="22"/><w:szCs w:val="22"/><w:lang w:val="en-GB"/></w:rPr></w:pPr></w:p></w:tc><w:tc><w:tcPr><w:tcW w:w="1169" w:type="dxa"/><w:vAlign w:val="center"/></w:tcPr><w:p w:rsidR="00CB7A79" w:rsidRPr="00CB7A79" w:rsidRDefault="00CB7A79" w:rsidP="001D5D2A"><w:pPr><w:spacing w:line="276" w:lineRule="auto"/><w:jc w:val="center"/><w:rPr><w:rFonts w:eastAsia="Calibri"/><w:sz w:val="22"/><w:szCs w:val="22"/><w:lang w:val="en-GB"/></w:rPr></w:pPr></w:p></w:tc><w:tc><w:tcPr><w:tcW w:w="1170" w:type="dxa"/><w:vAlign w:val="center"/></w:tcPr><w:p w:rsidR="00CB7A79" w:rsidRPr="00CB7A79" w:rsidRDefault="00CB7A79" w:rsidP="001D5D2A"><w:pPr><w:spacing w:line="276" w:lineRule="auto"/><w:jc w:val="center"/><w:rPr><w:rFonts w:eastAsia="Calibri"/><w:sz w:val="22"/><w:szCs w:val="22"/><w:lang w:val="en-GB"/></w:rPr></w:pPr></w:p></w:tc><w:tc><w:tcPr><w:tcW w:w="1170" w:type="dxa"/><w:vAlign w:val="center"/></w:tcPr><w:p w:rsidR="00CB7A79" w:rsidRPr="00CB7A79" w:rsidRDefault="00CB7A79" w:rsidP="001D5D2A"><w:pPr><w:spacing w:line="276" w:lineRule="auto"/><w:jc w:val="center"/><w:rPr><w:rFonts w:eastAsia="Calibri"/><w:sz w:val="22"/><w:szCs w:val="22"/><w:lang w:val="en-GB"/></w:rPr></w:pPr></w:p></w:tc></w:tr><w:tr w:rsidR="00CB7A79" w:rsidRPr="00CB7A79" w:rsidTr="001D5D2A"><w:tc><w:tcPr><w:tcW w:w="3438" w:type="dxa"/><w:vAlign w:val="center"/></w:tcPr><w:p w:rsidR="00CB7A79" w:rsidRPr="00CB7A79" w:rsidRDefault="00CB7A79" w:rsidP="001D5D2A"><w:pPr><w:spacing w:line="276" w:lineRule="auto"/><w:jc w:val="center"/><w:rPr><w:rFonts w:eastAsia="Calibri"/><w:sz w:val="22"/><w:szCs w:val="22"/><w:lang w:val="en-GB"/></w:rPr></w:pPr><w:r w:rsidRPr="00CB7A79"><w:rPr><w:rFonts w:eastAsia="Calibri"/><w:sz w:val="22"/><w:szCs w:val="22"/><w:lang w:val="en-GB"/></w:rPr><w:t>French fries, fried potatoes</w:t></w:r></w:p></w:tc><w:tc><w:tcPr><w:tcW w:w="1260" w:type="dxa"/><w:vAlign w:val="center"/></w:tcPr><w:p w:rsidR="00CB7A79" w:rsidRPr="00CB7A79" w:rsidRDefault="00CB7A79" w:rsidP="001D5D2A"><w:pPr><w:spacing w:line="276" w:lineRule="auto"/><w:jc w:val="center"/><w:rPr><w:rFonts w:eastAsia="Calibri"/><w:sz w:val="22"/><w:szCs w:val="22"/><w:lang w:val="en-GB"/></w:rPr></w:pPr></w:p></w:tc><w:tc><w:tcPr><w:tcW w:w="1079" w:type="dxa"/><w:vAlign w:val="center"/></w:tcPr><w:p w:rsidR="00CB7A79" w:rsidRPr="00CB7A79" w:rsidRDefault="00CB7A79" w:rsidP="001D5D2A"><w:pPr><w:spacing w:line="276" w:lineRule="auto"/><w:jc w:val="center"/><w:rPr><w:rFonts w:eastAsia="Calibri"/><w:sz w:val="22"/><w:szCs w:val="22"/><w:lang w:val="en-GB"/></w:rPr></w:pPr></w:p></w:tc><w:tc><w:tcPr><w:tcW w:w="1169" w:type="dxa"/><w:vAlign w:val="center"/></w:tcPr><w:p w:rsidR="00CB7A79" w:rsidRPr="00CB7A79" w:rsidRDefault="00CB7A79" w:rsidP="001D5D2A"><w:pPr><w:spacing w:line="276" w:lineRule="auto"/><w:jc w:val="center"/><w:rPr><w:rFonts w:eastAsia="Calibri"/><w:sz w:val="22"/><w:szCs w:val="22"/><w:lang w:val="en-GB"/></w:rPr></w:pPr></w:p></w:tc><w:tc><w:tcPr><w:tcW w:w="1170" w:type="dxa"/><w:vAlign w:val="center"/></w:tcPr><w:p w:rsidR="00CB7A79" w:rsidRPr="00CB7A79" w:rsidRDefault="00CB7A79" w:rsidP="001D5D2A"><w:pPr><w:spacing w:line="276" w:lineRule="auto"/><w:jc w:val="center"/><w:rPr><w:rFonts w:eastAsia="Calibri"/><w:sz w:val="22"/><w:szCs w:val="22"/><w:lang w:val="en-GB"/></w:rPr></w:pPr></w:p></w:tc><w:tc><w:tcPr><w:tcW w:w="1170" w:type="dxa"/><w:vAlign w:val="center"/></w:tcPr><w:p w:rsidR="00CB7A79" w:rsidRPr="00CB7A79" w:rsidRDefault="00CB7A79" w:rsidP="001D5D2A"><w:pPr><w:spacing w:line="276" w:lineRule="auto"/><w:jc w:val="center"/><w:rPr><w:rFonts w:eastAsia="Calibri"/><w:sz w:val="22"/><w:szCs w:val="22"/><w:lang w:val="en-GB"/></w:rPr></w:pPr></w:p></w:tc></w:tr><w:tr w:rsidR="00CB7A79" w:rsidRPr="00CB7A79" w:rsidTr="001D5D2A"><w:tc><w:tcPr><w:tcW w:w="3438" w:type="dxa"/><w:vAlign w:val="center"/></w:tcPr><w:p w:rsidR="00CB7A79" w:rsidRPr="00CB7A79" w:rsidRDefault="00CB7A79" w:rsidP="001D5D2A"><w:pPr><w:spacing w:line="276" w:lineRule="auto"/><w:jc w:val="center"/><w:rPr><w:rFonts w:eastAsia="Calibri"/><w:sz w:val="22"/><w:szCs w:val="22"/><w:lang w:val="en-GB"/></w:rPr></w:pPr><w:r w:rsidRPr="00CB7A79"><w:rPr><w:rFonts w:eastAsia="Calibri"/><w:sz w:val="22"/><w:szCs w:val="22"/><w:lang w:val="en-GB"/></w:rPr><w:t>Corn chips, potato chips, popcorn, crackers</w:t></w:r></w:p></w:tc><w:tc><w:tcPr><w:tcW w:w="1260" w:type="dxa"/><w:vAlign w:val="center"/></w:tcPr><w:p w:rsidR="00CB7A79" w:rsidRPr="00CB7A79" w:rsidRDefault="00CB7A79" w:rsidP="001D5D2A"><w:pPr><w:spacing w:line="276" w:lineRule="auto"/><w:jc w:val="center"/><w:rPr><w:rFonts w:eastAsia="Calibri"/><w:sz w:val="22"/><w:szCs w:val="22"/><w:lang w:val="en-GB"/></w:rPr></w:pPr></w:p></w:tc><w:tc><w:tcPr><w:tcW w:w="1079" w:type="dxa"/><w:vAlign w:val="center"/></w:tcPr><w:p w:rsidR="00CB7A79" w:rsidRPr="00CB7A79" w:rsidRDefault="00CB7A79" w:rsidP="001D5D2A"><w:pPr><w:spacing w:line="276" w:lineRule="auto"/><w:jc w:val="center"/><w:rPr><w:rFonts w:eastAsia="Calibri"/><w:sz w:val="22"/><w:szCs w:val="22"/><w:lang w:val="en-GB"/></w:rPr></w:pPr></w:p></w:tc><w:tc><w:tcPr><w:tcW w:w="1169" w:type="dxa"/><w:vAlign w:val="center"/></w:tcPr><w:p w:rsidR="00CB7A79" w:rsidRPr="00CB7A79" w:rsidRDefault="00CB7A79" w:rsidP="001D5D2A"><w:pPr><w:spacing w:line="276" w:lineRule="auto"/><w:jc w:val="center"/><w:rPr><w:rFonts w:eastAsia="Calibri"/><w:sz w:val="22"/><w:szCs w:val="22"/><w:lang w:val="en-GB"/></w:rPr></w:pPr></w:p></w:tc><w:tc><w:tcPr><w:tcW w:w="1170" w:type="dxa"/><w:vAlign w:val="center"/></w:tcPr><w:p w:rsidR="00CB7A79" w:rsidRPr="00CB7A79" w:rsidRDefault="00CB7A79" w:rsidP="001D5D2A"><w:pPr><w:spacing w:line="276" w:lineRule="auto"/><w:jc w:val="center"/><w:rPr><w:rFonts w:eastAsia="Calibri"/><w:sz w:val="22"/><w:szCs w:val="22"/><w:lang w:val="en-GB"/></w:rPr></w:pPr></w:p></w:tc><w:tc><w:tcPr><w:tcW w:w="1170" w:type="dxa"/><w:vAlign w:val="center"/></w:tcPr><w:p w:rsidR="00CB7A79" w:rsidRPr="00CB7A79" w:rsidRDefault="00CB7A79" w:rsidP="001D5D2A"><w:pPr><w:spacing w:line="276" w:lineRule="auto"/><w:jc w:val="center"/><w:rPr><w:rFonts w:eastAsia="Calibri"/><w:sz w:val="22"/><w:szCs w:val="22"/><w:lang w:val="en-GB"/></w:rPr></w:pPr></w:p></w:tc></w:tr><w:tr w:rsidR="00CB7A79" w:rsidRPr="00CB7A79" w:rsidTr="001D5D2A"><w:tc><w:tcPr><w:tcW w:w="3438" w:type="dxa"/><w:vAlign w:val="center"/></w:tcPr><w:p w:rsidR="00CB7A79" w:rsidRPr="00CB7A79" w:rsidRDefault="00CB7A79" w:rsidP="001D5D2A"><w:pPr><w:spacing w:line="276" w:lineRule="auto"/><w:jc w:val="center"/><w:rPr><w:rFonts w:eastAsia="Calibri"/><w:sz w:val="22"/><w:szCs w:val="22"/><w:lang w:val="en-GB"/></w:rPr></w:pPr><w:r w:rsidRPr="00CB7A79"><w:rPr><w:rFonts w:eastAsia="Calibri"/><w:sz w:val="22"/><w:szCs w:val="22"/><w:lang w:val="en-GB"/></w:rPr><w:t>Doughnuts, pastries, cake, cookies (not low-fat)</w:t></w:r></w:p></w:tc><w:tc><w:tcPr><w:tcW w:w="1260" w:type="dxa"/><w:vAlign w:val="center"/></w:tcPr><w:p w:rsidR="00CB7A79" w:rsidRPr="00CB7A79" w:rsidRDefault="00CB7A79" w:rsidP="001D5D2A"><w:pPr><w:spacing w:line="276" w:lineRule="auto"/><w:jc w:val="center"/><w:rPr><w:rFonts w:eastAsia="Calibri"/><w:sz w:val="22"/><w:szCs w:val="22"/><w:lang w:val="en-GB"/></w:rPr></w:pPr></w:p></w:tc><w:tc><w:tcPr><w:tcW w:w="1079" w:type="dxa"/><w:vAlign w:val="center"/></w:tcPr><w:p w:rsidR="00CB7A79" w:rsidRPr="00CB7A79" w:rsidRDefault="00CB7A79" w:rsidP="001D5D2A"><w:pPr><w:spacing w:line="276" w:lineRule="auto"/><w:jc w:val="center"/><w:rPr><w:rFonts w:eastAsia="Calibri"/><w:sz w:val="22"/><w:szCs w:val="22"/><w:lang w:val="en-GB"/></w:rPr></w:pPr></w:p></w:tc><w:tc><w:tcPr><w:tcW w:w="1169" w:type="dxa"/><w:vAlign w:val="center"/></w:tcPr><w:p w:rsidR="00CB7A79" w:rsidRPr="00CB7A79" w:rsidRDefault="00CB7A79" w:rsidP="001D5D2A"><w:pPr><w:spacing w:line="276" w:lineRule="auto"/><w:jc w:val="center"/><w:rPr><w:rFonts w:eastAsia="Calibri"/><w:sz w:val="22"/><w:szCs w:val="22"/><w:lang w:val="en-GB"/></w:rPr></w:pPr></w:p></w:tc><w:tc><w:tcPr><w:tcW w:w="1170" w:type="dxa"/><w:vAlign w:val="center"/></w:tcPr><w:p w:rsidR="00CB7A79" w:rsidRPr="00CB7A79" w:rsidRDefault="00CB7A79" w:rsidP="001D5D2A"><w:pPr><w:spacing w:line="276" w:lineRule="auto"/><w:jc w:val="center"/><w:rPr><w:rFonts w:eastAsia="Calibri"/><w:sz w:val="22"/><w:szCs w:val="22"/><w:lang w:val="en-GB"/></w:rPr></w:pPr></w:p></w:tc><w:tc><w:tcPr><w:tcW w:w="1170" w:type="dxa"/><w:vAlign w:val="center"/></w:tcPr><w:p w:rsidR="00CB7A79" w:rsidRPr="00CB7A79" w:rsidRDefault="00CB7A79" w:rsidP="001D5D2A"><w:pPr><w:spacing w:line="276" w:lineRule="auto"/><w:jc w:val="center"/><w:rPr><w:rFonts w:eastAsia="Calibri"/><w:sz w:val="22"/><w:szCs w:val="22"/><w:lang w:val="en-GB"/></w:rPr></w:pPr></w:p></w:tc></w:tr><w:tr w:rsidR="00CB7A79" w:rsidRPr="00F73336" w:rsidTr="001D5D2A"><w:tc><w:tcPr><w:tcW w:w="3438" w:type="dxa"/><w:vAlign w:val="center"/></w:tcPr><w:p w:rsidR="00CB7A79" w:rsidRPr="00F73336" w:rsidRDefault="00CB7A79" w:rsidP="001D5D2A"><w:pPr><w:spacing w:line="276" w:lineRule="auto"/><w:jc w:val="center"/><w:rPr><w:rFonts w:eastAsia="Calibri"/><w:sz w:val="22"/><w:szCs w:val="22"/><w:lang w:val="en-GB"/></w:rPr></w:pPr><w:r w:rsidRPr="00CB7A79"><w:rPr><w:rFonts w:eastAsia="Calibri"/><w:sz w:val="22"/><w:szCs w:val="22"/><w:lang w:val="en-GB"/></w:rPr><w:t>Ice cream (not sherbet or non-fat)</w:t></w:r></w:p></w:tc><w:tc><w:tcPr><w:tcW w:w="1260" w:type="dxa"/><w:vAlign w:val="center"/></w:tcPr><w:p w:rsidR="00CB7A79" w:rsidRPr="00F73336" w:rsidRDefault="00CB7A79" w:rsidP="001D5D2A"><w:pPr><w:spacing w:line="276" w:lineRule="auto"/><w:jc w:val="center"/><w:rPr><w:rFonts w:eastAsia="Calibri"/><w:sz w:val="22"/><w:szCs w:val="22"/><w:lang w:val="en-GB"/></w:rPr></w:pPr></w:p></w:tc><w:tc><w:tcPr><w:tcW w:w="1079" w:type="dxa"/><w:vAlign w:val="center"/></w:tcPr><w:p w:rsidR="00CB7A79" w:rsidRPr="00F73336" w:rsidRDefault="00CB7A79" w:rsidP="001D5D2A"><w:pPr><w:spacing w:line="276" w:lineRule="auto"/><w:jc w:val="center"/><w:rPr><w:rFonts w:eastAsia="Calibri"/><w:sz w:val="22"/><w:szCs w:val="22"/><w:lang w:val="en-GB"/></w:rPr></w:pPr></w:p></w:tc><w:tc><w:tcPr><w:tcW w:w="1169" w:type="dxa"/><w:vAlign w:val="center"/></w:tcPr><w:p w:rsidR="00CB7A79" w:rsidRPr="00F73336" w:rsidRDefault="00CB7A79" w:rsidP="001D5D2A"><w:pPr><w:spacing w:line="276" w:lineRule="auto"/><w:jc w:val="center"/><w:rPr><w:rFonts w:eastAsia="Calibri"/><w:sz w:val="22"/><w:szCs w:val="22"/><w:lang w:val="en-GB"/></w:rPr></w:pPr></w:p></w:tc><w:tc><w:tcPr><w:tcW w:w="1170" w:type="dxa"/><w:vAlign w:val="center"/></w:tcPr><w:p w:rsidR="00CB7A79" w:rsidRPr="00F73336" w:rsidRDefault="00CB7A79" w:rsidP="001D5D2A"><w:pPr><w:spacing w:line="276" w:lineRule="auto"/><w:jc w:val="center"/><w:rPr><w:rFonts w:eastAsia="Calibri"/><w:sz w:val="22"/><w:szCs w:val="22"/><w:lang w:val="en-GB"/></w:rPr></w:pPr></w:p></w:tc><w:tc><w:tcPr><w:tcW w:w="1170" w:type="dxa"/><w:vAlign w:val="center"/></w:tcPr><w:p w:rsidR="00CB7A79" w:rsidRPr="00F73336" w:rsidRDefault="00CB7A79" w:rsidP="001D5D2A"><w:pPr><w:spacing w:line="276" w:lineRule="auto"/><w:jc w:val="center"/><w:rPr><w:rFonts w:eastAsia="Calibri"/><w:sz w:val="22"/><w:szCs w:val="22"/><w:lang w:val="en-GB"/></w:rPr></w:pPr></w:p></w:tc></w:tr></w:tbl><w:p w:rsidR="00CB7A79" w:rsidRPr="00451583" w:rsidRDefault="00CB7A79" w:rsidP="00CB7A79"><w:pPr><w:spacing w:line="276" w:lineRule="auto"/><w:rPr><w:sz w:val="22"/><w:szCs w:val="22"/><w:lang w:val="en-GB"/></w:rPr></w:pPr></w:p><w:p w:rsidR="00ED1B7F" w:rsidRDefault="00ED1B7F"/><w:sectPr w:rsidR="00ED1B7F"><w:footerReference w:type="default" r:id="rId7"/><w:pgSz w:w="11906" w:h="16838"/><w:pgMar w:top="1418" w:right="1418" w:bottom="1418" w:left="1418" w:header="709" w:footer="709" w:gutter="0"/><w:cols w:space="708"/><w:docGrid w:linePitch="360"/></w:sectPr></w:body></w:document></pkg:xmlData></pkg:part><pkg:part pkg:name="/word/footnotes.xml" pkg:contentType="application/vnd.openxmlformats-officedocument.wordprocessingml.footnotes+xml"><pkg:xmlData><w:footnotes mc:Ignorable="w14 w15 wp14" xmlns:w10="urn:schemas-microsoft-com:office:word" xmlns:mc="http://schemas.openxmlformats.org/markup-compatibility/2006" xmlns:wps="http://schemas.microsoft.com/office/word/2010/wordprocessingShape" xmlns:wne="http://schemas.microsoft.com/office/word/2006/wordml" xmlns:wpc="http://schemas.microsoft.com/office/word/2010/wordprocessingCanvas" xmlns:w15="http://schemas.microsoft.com/office/word/2012/wordml" xmlns:wpg="http://schemas.microsoft.com/office/word/2010/wordprocessingGroup" xmlns:o="urn:schemas-microsoft-com:office:office" xmlns:wp="http://schemas.openxmlformats.org/drawingml/2006/wordprocessingDrawing" xmlns:m="http://schemas.openxmlformats.org/officeDocument/2006/math" xmlns:v="urn:schemas-microsoft-com:vml" xmlns:wpi="http://schemas.microsoft.com/office/word/2010/wordprocessingInk" xmlns:r="http://schemas.openxmlformats.org/officeDocument/2006/relationships" xmlns:wp14="http://schemas.microsoft.com/office/word/2010/wordprocessingDrawing" xmlns:w14="http://schemas.microsoft.com/office/word/2010/wordml" xmlns:w="http://schemas.openxmlformats.org/wordprocessingml/2006/main"><w:footnote w:type="separator" w:id="-1"><w:p w:rsidR="00000000" w:rsidRDefault="005A451A"><w:r><w:separator/></w:r></w:p></w:footnote><w:footnote w:type="continuationSeparator" w:id="0"><w:p w:rsidR="00000000" w:rsidRDefault="005A451A"><w:r><w:continuationSeparator/></w:r></w:p></w:footnote></w:footnotes></pkg:xmlData></pkg:part><pkg:part pkg:name="/word/endnotes.xml" pkg:contentType="application/vnd.openxmlformats-officedocument.wordprocessingml.endnotes+xml"><pkg:xmlData><w:endnotes mc:Ignorable="w14 w15 wp14" xmlns:w10="urn:schemas-microsoft-com:office:word" xmlns:mc="http://schemas.openxmlformats.org/markup-compatibility/2006" xmlns:wps="http://schemas.microsoft.com/office/word/2010/wordprocessingShape" xmlns:wne="http://schemas.microsoft.com/office/word/2006/wordml" xmlns:wpc="http://schemas.microsoft.com/office/word/2010/wordprocessingCanvas" xmlns:w15="http://schemas.microsoft.com/office/word/2012/wordml" xmlns:wpg="http://schemas.microsoft.com/office/word/2010/wordprocessingGroup" xmlns:o="urn:schemas-microsoft-com:office:office" xmlns:wp="http://schemas.openxmlformats.org/drawingml/2006/wordprocessingDrawing" xmlns:m="http://schemas.openxmlformats.org/officeDocument/2006/math" xmlns:v="urn:schemas-microsoft-com:vml" xmlns:wpi="http://schemas.microsoft.com/office/word/2010/wordprocessingInk" xmlns:r="http://schemas.openxmlformats.org/officeDocument/2006/relationships" xmlns:wp14="http://schemas.microsoft.com/office/word/2010/wordprocessingDrawing" xmlns:w14="http://schemas.microsoft.com/office/word/2010/wordml" xmlns:w="http://schemas.openxmlformats.org/wordprocessingml/2006/main"><w:endnote w:type="separator" w:id="-1"><w:p w:rsidR="00000000" w:rsidRDefault="005A451A"><w:r><w:separator/></w:r></w:p></w:endnote><w:endnote w:type="continuationSeparator" w:id="0"><w:p w:rsidR="00000000" w:rsidRDefault="005A451A"><w:r><w:continuationSeparator/></w:r></w:p></w:endnote></w:endnotes></pkg:xmlData></pkg:part><pkg:part pkg:name="/word/footer1.xml" pkg:contentType="application/vnd.openxmlformats-officedocument.wordprocessingml.footer+xml"><pkg:xmlData><w:ftr mc:Ignorable="w14 w15 wp14" xmlns:w10="urn:schemas-microsoft-com:office:word" xmlns:mc="http://schemas.openxmlformats.org/markup-compatibility/2006" xmlns:wps="http://schemas.microsoft.com/office/word/2010/wordprocessingShape" xmlns:wne="http://schemas.microsoft.com/office/word/2006/wordml" xmlns:wpc="http://schemas.microsoft.com/office/word/2010/wordprocessingCanvas" xmlns:w15="http://schemas.microsoft.com/office/word/2012/wordml" xmlns:wpg="http://schemas.microsoft.com/office/word/2010/wordprocessingGroup" xmlns:o="urn:schemas-microsoft-com:office:office" xmlns:wp="http://schemas.openxmlformats.org/drawingml/2006/wordprocessingDrawing" xmlns:m="http://schemas.openxmlformats.org/officeDocument/2006/math" xmlns:v="urn:schemas-microsoft-com:vml" xmlns:wpi="http://schemas.microsoft.com/office/word/2010/wordprocessingInk" xmlns:r="http://schemas.openxmlformats.org/officeDocument/2006/relationships" xmlns:wp14="http://schemas.microsoft.com/office/word/2010/wordprocessingDrawing" xmlns:w14="http://schemas.microsoft.com/office/word/2010/wordml" xmlns:w="http://schemas.openxmlformats.org/wordprocessingml/2006/main"><w:p w:rsidR="004A7E21" w:rsidRDefault="001E1018"><w:pPr><w:pStyle w:val="Footer"/><w:jc w:val="center"/></w:pPr><w:r><w:fldChar w:fldCharType="begin"/></w:r><w:r><w:instrText xml:space="preserve"> PAGE   \* MERGEFORMAT </w:instrText></w:r><w:r><w:fldChar w:fldCharType="separate"/></w:r><w:r w:rsidR="005A451A"><w:rPr><w:noProof/></w:rPr><w:t>1</w:t></w:r><w:r><w:rPr><w:noProof/></w:rPr><w:fldChar w:fldCharType="end"/></w:r></w:p><w:p w:rsidR="00861459" w:rsidRDefault="005A451A"><w:pPr><w:pStyle w:val="Footer"/></w:pPr></w:p></w:ftr></pkg:xmlData></pkg:part><pkg:part pkg:name="/word/theme/theme1.xml" pkg:contentType="application/vnd.openxmlformats-officedocument.theme+xml"><pkg:xmlData><a:theme name="Office Theme" xmlns:a="http://schemas.openxmlformats.org/drawingml/2006/main"><a:themeElements><a:clrScheme name="Office"><a:dk1><a:sysClr val="windowText" lastClr="000000"/></a:dk1><a:lt1><a:sysClr val="window" lastClr="FFFFFF"/></a:lt1><a:dk2><a:srgbClr val="44546A"/></a:dk2><a:lt2><a:srgbClr val="E7E6E6"/></a:lt2><a:accent1><a:srgbClr val="5B9BD5"/></a:accent1><a:accent2><a:srgbClr val="ED7D31"/></a:accent2><a:accent3><a:srgbClr val="A5A5A5"/></a:accent3><a:accent4><a:srgbClr val="FFC000"/></a:accent4><a:accent5><a:srgbClr val="4472C4"/></a:accent5><a:accent6><a:srgbClr val="70AD47"/></a:accent6><a:hlink><a:srgbClr val="0563C1"/></a:hlink><a:folHlink><a:srgbClr val="954F72"/></a:folHlink></a:clrScheme><a:fontScheme name="Office"><a:majorFont><a:latin typeface="Calibri Light" panose="020F0302020204030204"/><a:ea typeface=""/><a:cs typeface=""/><a:font script="Jpan" typeface="ＭＳ ゴシック"/><a:font script="Hang" typeface="맑은 고딕"/><a:font script="Hans" typeface="宋体"/><a:font script="Hant" typeface="新細明體"/><a:font script="Arab" typeface="Times New Roman"/><a:font script="Hebr" typeface="Times New Roman"/><a:font script="Thai" typeface="Angsana New"/><a:font script="Ethi" typeface="Nyala"/><a:font script="Beng" typeface="Vrinda"/><a:font script="Gujr" typeface="Shruti"/><a:font script="Khmr" typeface="MoolBoran"/><a:font script="Knda" typeface="Tunga"/><a:font script="Guru" typeface="Raavi"/><a:font script="Cans" typeface="Euphemia"/><a:font script="Cher" typeface="Plantagenet Cherokee"/><a:font script="Yiii" typeface="Microsoft Yi Baiti"/><a:font script="Tibt" typeface="Microsoft Himalaya"/><a:font script="Thaa" typeface="MV Boli"/><a:font script="Deva" typeface="Mangal"/><a:font script="Telu" typeface="Gautami"/><a:font script="Taml" typeface="Latha"/><a:font script="Syrc" typeface="Estrangelo Edessa"/><a:font script="Orya" typeface="Kalinga"/><a:font script="Mlym" typeface="Kartika"/><a:font script="Laoo" typeface="DokChampa"/><a:font script="Sinh" typeface="Iskoola Pota"/><a:font script="Mong" typeface="Mongolian Baiti"/><a:font script="Viet" typeface="Times New Roman"/><a:font script="Uigh" typeface="Microsoft Uighur"/><a:font script="Geor" typeface="Sylfaen"/></a:majorFont><a:minorFont><a:latin typeface="Calibri" panose="020F0502020204030204"/><a:ea typeface=""/><a:cs typeface=""/><a:font script="Jpan" typeface="ＭＳ 明朝"/><a:font script="Hang" typeface="맑은 고딕"/><a:font script="Hans" typeface="宋体"/><a:font script="Hant" typeface="新細明體"/><a:font script="Arab" typeface="Arial"/><a:font script="Hebr" typeface="Arial"/><a:font script="Thai" typeface="Cordia New"/><a:font script="Ethi" typeface="Nyala"/><a:font script="Beng" typeface="Vrinda"/><a:font script="Gujr" typeface="Shruti"/><a:font script="Khmr" typeface="DaunPenh"/><a:font script="Knda" typeface="Tunga"/><a:font script="Guru" typeface="Raavi"/><a:font script="Cans" typeface="Euphemia"/><a:font script="Cher" typeface="Plantagenet Cherokee"/><a:font script="Yiii" typeface="Microsoft Yi Baiti"/><a:font script="Tibt" typeface="Microsoft Himalaya"/><a:font script="Thaa" typeface="MV Boli"/><a:font script="Deva" typeface="Mangal"/><a:font script="Telu" typeface="Gautami"/><a:font script="Taml" typeface="Latha"/><a:font script="Syrc" typeface="Estrangelo Edessa"/><a:font script="Orya" typeface="Kalinga"/><a:font script="Mlym" typeface="Kartika"/><a:font script="Laoo" typeface="DokChampa"/><a:font script="Sinh" typeface="Iskoola Pota"/><a:font script="Mong" typeface="Mongolian Baiti"/><a:font script="Viet" typeface="Arial"/><a:font script="Uigh" typeface="Microsoft Uighur"/><a:font script="Geor" typeface="Sylfaen"/></a:minorFont></a:fontScheme><a:fmtScheme name="Office"><a:fillStyleLst><a:solidFill><a:schemeClr val="phClr"/></a:solidFill><a:gradFill rotWithShape="1"><a:gsLst><a:gs pos="0"><a:schemeClr val="phClr"><a:lumMod val="110000"/><a:satMod val="105000"/><a:tint val="67000"/></a:schemeClr></a:gs><a:gs pos="50000"><a:schemeClr val="phClr"><a:lumMod val="105000"/><a:satMod val="103000"/><a:tint val="73000"/></a:schemeClr></a:gs><a:gs pos="100000"><a:schemeClr val="phClr"><a:lumMod val="105000"/><a:satMod val="109000"/><a:tint val="81000"/></a:schemeClr></a:gs></a:gsLst><a:lin ang="5400000" scaled="0"/></a:gradFill><a:gradFill rotWithShape="1"><a:gsLst><a:gs pos="0"><a:schemeClr val="phClr"><a:satMod val="103000"/><a:lumMod val="102000"/><a:tint val="94000"/></a:schemeClr></a:gs><a:gs pos="50000"><a:schemeClr val="phClr"><a:satMod val="110000"/><a:lumMod val="100000"/><a:shade val="100000"/></a:schemeClr></a:gs><a:gs pos="100000"><a:schemeClr val="phClr"><a:lumMod val="99000"/><a:satMod val="120000"/><a:shade val="78000"/></a:schemeClr></a:gs></a:gsLst><a:lin ang="5400000" scaled="0"/></a:gradFill></a:fillStyleLst><a:lnStyleLst><a:ln w="6350" cap="flat" cmpd="sng" algn="ctr"><a:solidFill><a:schemeClr val="phClr"/></a:solidFill><a:prstDash val="solid"/><a:miter lim="800000"/></a:ln><a:ln w="12700" cap="flat" cmpd="sng" algn="ctr"><a:solidFill><a:schemeClr val="phClr"/></a:solidFill><a:prstDash val="solid"/><a:miter lim="800000"/></a:ln><a:ln w="19050" cap="flat" cmpd="sng" algn="ctr"><a:solidFill><a:schemeClr val="phClr"/></a:solidFill><a:prstDash val="solid"/><a:miter lim="800000"/></a:ln></a:lnStyleLst><a:effectStyleLst><a:effectStyle><a:effectLst/></a:effectStyle><a:effectStyle><a:effectLst/></a:effectStyle><a:effectStyle><a:effectLst><a:outerShdw blurRad="57150" dist="19050" dir="5400000" algn="ctr" rotWithShape="0"><a:srgbClr val="000000"><a:alpha val="63000"/></a:srgbClr></a:outerShdw></a:effectLst></a:effectStyle></a:effectStyleLst><a:bgFillStyleLst><a:solidFill><a:schemeClr val="phClr"/></a:solidFill><a:solidFill><a:schemeClr val="phClr"><a:tint val="95000"/><a:satMod val="170000"/></a:schemeClr></a:solidFill><a:gradFill rotWithShape="1"><a:gsLst><a:gs pos="0"><a:schemeClr val="phClr"><a:tint val="93000"/><a:satMod val="150000"/><a:shade val="98000"/><a:lumMod val="102000"/></a:schemeClr></a:gs><a:gs pos="50000"><a:schemeClr val="phClr"><a:tint val="98000"/><a:satMod val="130000"/><a:shade val="90000"/><a:lumMod val="103000"/></a:schemeClr></a:gs><a:gs pos="100000"><a:schemeClr val="phClr"><a:shade val="63000"/><a:satMod val="120000"/></a:schemeClr></a:gs></a:gsLst><a:lin ang="5400000" scaled="0"/></a:gradFill></a:bgFillStyleLst></a:fmtScheme></a:themeElements><a:objectDefaults/><a:extraClrSchemeLst/><a:extLst><a:ext uri="{05A4C25C-085E-4340-85A3-A5531E510DB2}"><thm15:themeFamily name="Office Theme" id="{62F939B6-93AF-4DB8-9C6B-D6C7DFDC589F}" vid="{4A3C46E8-61CC-4603-A589-7422A47A8E4A}" xmlns:thm15="http://schemas.microsoft.com/office/thememl/2012/main"/></a:ext></a:extLst></a:theme></pkg:xmlData></pkg:part><pkg:part pkg:name="/word/settings.xml" pkg:contentType="application/vnd.openxmlformats-officedocument.wordprocessingml.settings+xml"><pkg:xmlData><w:settings mc:Ignorable="w14 w15" xmlns:w10="urn:schemas-microsoft-com:office:word" xmlns:mc="http://schemas.openxmlformats.org/markup-compatibility/2006" xmlns:sl="http://schemas.openxmlformats.org/schemaLibrary/2006/main" xmlns:w15="http://schemas.microsoft.com/office/word/2012/wordml" xmlns:o="urn:schemas-microsoft-com:office:office" xmlns:m="http://schemas.openxmlformats.org/officeDocument/2006/math" xmlns:v="urn:schemas-microsoft-com:vml" xmlns:r="http://schemas.openxmlformats.org/officeDocument/2006/relationships" xmlns:w14="http://schemas.microsoft.com/office/word/2010/wordml" xmlns:w="http://schemas.openxmlformats.org/wordprocessingml/2006/main"><w:zoom w:percent="100"/><w:defaultTabStop w:val="720"/><w:characterSpacingControl w:val="doNotCompress"/><w:footnotePr><w:footnote w:id="-1"/><w:footnote w:id="0"/></w:footnotePr><w:endnotePr><w:endnote w:id="-1"/><w:endnote w:id="0"/></w:endnotePr><w:compat><w:compatSetting w:name="compatibilityMode" w:uri="http://schemas.microsoft.com/office/word" w:val="15"/><w:compatSetting w:name="overrideTableStyleFontSizeAndJustification" w:uri="http://schemas.microsoft.com/office/word" w:val="1"/><w:compatSetting w:name="enableOpenTypeFeatures" w:uri="http://schemas.microsoft.com/office/word" w:val="1"/><w:compatSetting w:name="doNotFlipMirrorIndents" w:uri="http://schemas.microsoft.com/office/word" w:val="1"/><w:compatSetting w:name="differentiateMultirowTableHeaders" w:uri="http://schemas.microsoft.com/office/word" w:val="1"/></w:compat><w:docVars><w:docVar w:name="__Grammarly_42____i" w:val="H4sIAAAAAAAEAKtWckksSQxILCpxzi/NK1GyMqwFAAEhoTITAAAA"/><w:docVar w:name="__Grammarly_42___1" w:val="H4sIAAAAAAAEAKtWcslP9kxRslIyNDY0NLY0MjQ1N7A0N7c0MzJV0lEKTi0uzszPAykwrAUAFr0R6CwAAAA="/></w:docVars><w:rsids><w:rsidRoot w:val="00CB7A79"/><w:rsid w:val="001E1018"/><w:rsid w:val="005A451A"/><w:rsid w:val="00CB7A79"/><w:rsid w:val="00ED1B7F"/></w:rsids><m:mathPr><m:mathFont m:val="Cambria Math"/><m:brkBin m:val="before"/><m:brkBinSub m:val="--"/><m:smallFrac m:val="0"/><m:dispDef/><m:lMargin m:val="0"/><m:rMargin m:val="0"/><m:defJc m:val="centerGroup"/><m:wrapIndent m:val="1440"/><m:intLim m:val="subSup"/><m:naryLim m:val="undOvr"/></m:mathPr><w:themeFontLang w:val="en-US"/><w:clrSchemeMapping w:bg1="light1" w:t1="dark1" w:bg2="light2" w:t2="dark2" w:accent1="accent1" w:accent2="accent2" w:accent3="accent3" w:accent4="accent4" w:accent5="accent5" w:accent6="accent6" w:hyperlink="hyperlink" w:followedHyperlink="followedHyperlink"/><w:shapeDefaults><o:shapedefaults v:ext="edit" spidmax="1026"/><o:shapelayout v:ext="edit"><o:idmap v:ext="edit" data="1"/></o:shapelayout></w:shapeDefaults><w:decimalSymbol w:val="."/><w:listSeparator w:val=","/><w15:chartTrackingRefBased/><w15:docId w15:val="{FC372670-0EC7-4405-AC56-47A9391519B3}"/></w:settings></pkg:xmlData></pkg:part><pkg:part pkg:name="/word/webSettings.xml" pkg:contentType="application/vnd.openxmlformats-officedocument.wordprocessingml.webSettings+xml"><pkg:xmlData><w:webSettings mc:Ignorable="w14 w15" xmlns:r="http://schemas.openxmlformats.org/officeDocument/2006/relationships" xmlns:mc="http://schemas.openxmlformats.org/markup-compatibility/2006" xmlns:w="http://schemas.openxmlformats.org/wordprocessingml/2006/main" xmlns:w14="http://schemas.microsoft.com/office/word/2010/wordml" xmlns:w15="http://schemas.microsoft.com/office/word/2012/wordml"><w:optimizeForBrowser/><w:allowPNG/></w:webSettings></pkg:xmlData></pkg:part><pkg:part pkg:name="/word/styles.xml" pkg:contentType="application/vnd.openxmlformats-officedocument.wordprocessingml.styles+xml"><pkg:xmlData><w:styles mc:Ignorable="w14 w15" xmlns:r="http://schemas.openxmlformats.org/officeDocument/2006/relationships" xmlns:mc="http://schemas.openxmlformats.org/markup-compatibility/2006" xmlns:w="http://schemas.openxmlformats.org/wordprocessingml/2006/main" xmlns:w14="http://schemas.microsoft.com/office/word/2010/wordml" xmlns:w15="http://schemas.microsoft.com/office/word/2012/wordml"><w:docDefaults><w:rPrDefault><w:rPr><w:rFonts w:asciiTheme="minorHAnsi" w:eastAsiaTheme="minorHAnsi" w:hAnsiTheme="minorHAnsi" w:cstheme="minorBidi"/><w:sz w:val="22"/><w:szCs w:val="22"/><w:lang w:val="en-US" w:eastAsia="en-US" w:bidi="ar-SA"/></w:rPr></w:rPrDefault><w:pPrDefault><w:pPr><w:spacing w:after="160" w:line="259" w:lineRule="auto"/></w:pPr></w:pPrDefault></w:docDefaults><w:latentStyles w:defLockedState="0" w:defUIPriority="99" w:defSemiHidden="0" w:defUnhideWhenUsed="0" w:defQFormat="0" w:count="371"><w:lsdException w:name="Normal" w:uiPriority="0" w:qFormat="1"/><w:lsdException w:name="heading 1" w:uiPriority="9" w:qFormat="1"/><w:lsdException w:name="heading 2" w:semiHidden="1" w:uiPriority="9" w:unhideWhenUsed="1" w:qFormat="1"/><w:lsdException w:name="heading 3" w:semiHidden="1" w:uiPriority="9" w:unhideWhenUsed="1" w:qFormat="1"/><w:lsdException w:name="heading 4" w:semiHidden="1" w:uiPriority="9" w:unhideWhenUsed="1" w:qFormat="1"/><w:lsdException w:name="heading 5" w:semiHidden="1" w:uiPriority="9" w:unhideWhenUsed="1" w:qFormat="1"/><w:lsdException w:name="heading 6" w:semiHidden="1" w:uiPriority="9" w:unhideWhenUsed="1" w:qFormat="1"/><w:lsdException w:name="heading 7" w:semiHidden="1" w:uiPriority="9" w:unhideWhenUsed="1" w:qFormat="1"/><w:lsdException w:name="heading 8" w:semiHidden="1" w:uiPriority="9" w:unhideWhenUsed="1" w:qFormat="1"/><w:lsdException w:name="heading 9" w:semiHidden="1" w:uiPriority="9" w:unhideWhenUsed="1" w:qFormat="1"/><w:lsdException w:name="index 1" w:semiHidden="1" w:unhideWhenUsed="1"/><w:lsdException w:name="index 2" w:semiHidden="1" w:unhideWhenUsed="1"/><w:lsdException w:name="index 3" w:semiHidden="1" w:unhideWhenUsed="1"/><w:lsdException w:name="index 4" w:semiHidden="1" w:unhideWhenUsed="1"/><w:lsdException w:name="index 5" w:semiHidden="1" w:unhideWhenUsed="1"/><w:lsdException w:name="index 6" w:semiHidden="1" w:unhideWhenUsed="1"/><w:lsdException w:name="index 7" w:semiHidden="1" w:unhideWhenUsed="1"/><w:lsdException w:name="index 8" w:semiHidden="1" w:unhideWhenUsed="1"/><w:lsdException w:name="index 9" w:semiHidden="1" w:unhideWhenUsed="1"/><w:lsdException w:name="toc 1" w:semiHidden="1" w:uiPriority="39" w:unhideWhenUsed="1"/><w:lsdException w:name="toc 2" w:semiHidden="1" w:uiPriority="39" w:unhideWhenUsed="1"/><w:lsdException w:name="toc 3" w:semiHidden="1" w:uiPriority="39" w:unhideWhenUsed="1"/><w:lsdException w:name="toc 4" w:semiHidden="1" w:uiPriority="39" w:unhideWhenUsed="1"/><w:lsdException w:name="toc 5" w:semiHidden="1" w:uiPriority="39" w:unhideWhenUsed="1"/><w:lsdException w:name="toc 6" w:semiHidden="1" w:uiPriority="39" w:unhideWhenUsed="1"/><w:lsdException w:name="toc 7" w:semiHidden="1" w:uiPriority="39" w:unhideWhenUsed="1"/><w:lsdException w:name="toc 8" w:semiHidden="1" w:uiPriority="39" w:unhideWhenUsed="1"/><w:lsdException w:name="toc 9" w:semiHidden="1" w:uiPriority="39" w:unhideWhenUsed="1"/><w:lsdException w:name="Normal Indent" w:semiHidden="1" w:unhideWhenUsed="1"/><w:lsdException w:name="footnote text" w:semiHidden="1" w:unhideWhenUsed="1"/><w:lsdException w:name="annotation text" w:semiHidden="1" w:unhideWhenUsed="1"/><w:lsdException w:name="header" w:semiHidden="1" w:unhideWhenUsed="1"/><w:lsdException w:name="footer" w:semiHidden="1" w:unhideWhenUsed="1"/><w:lsdException w:name="index heading" w:semiHidden="1" w:unhideWhenUsed="1"/><w:lsdException w:name="caption" w:semiHidden="1" w:uiPriority="35" w:unhideWhenUsed="1" w:qFormat="1"/><w:lsdException w:name="table of figures" w:semiHidden="1" w:unhideWhenUsed="1"/><w:lsdException w:name="envelope address" w:semiHidden="1" w:unhideWhenUsed="1"/><w:lsdException w:name="envelope return" w:semiHidden="1" w:unhideWhenUsed="1"/><w:lsdException w:name="footnote reference" w:semiHidden="1" w:unhideWhenUsed="1"/><w:lsdException w:name="annotation reference" w:semiHidden="1" w:unhideWhenUsed="1"/><w:lsdException w:name="line number" w:semiHidden="1" w:unhideWhenUsed="1"/><w:lsdException w:name="page number" w:semiHidden="1" w:unhideWhenUsed="1"/><w:lsdException w:name="endnote reference" w:semiHidden="1" w:unhideWhenUsed="1"/><w:lsdException w:name="endnote text" w:semiHidden="1" w:unhideWhenUsed="1"/><w:lsdException w:name="table of authorities" w:semiHidden="1" w:unhideWhenUsed="1"/><w:lsdException w:name="macro" w:semiHidden="1" w:unhideWhenUsed="1"/><w:lsdException w:name="toa heading" w:semiHidden="1" w:unhideWhenUsed="1"/><w:lsdException w:name="List" w:semiHidden="1" w:unhideWhenUsed="1"/><w:lsdException w:name="List Bullet" w:semiHidden="1" w:unhideWhenUsed="1"/><w:lsdException w:name="List Number" w:semiHidden="1" w:unhideWhenUsed="1"/><w:lsdException w:name="List 2" w:semiHidden="1" w:unhideWhenUsed="1"/><w:lsdException w:name="List 3" w:semiHidden="1" w:unhideWhenUsed="1"/><w:lsdException w:name="List 4" w:semiHidden="1" w:unhideWhenUsed="1"/><w:lsdException w:name="List 5" w:semiHidden="1" w:unhideWhenUsed="1"/><w:lsdException w:name="List Bullet 2" w:semiHidden="1" w:unhideWhenUsed="1"/><w:lsdException w:name="List Bullet 3" w:semiHidden="1" w:unhideWhenUsed="1"/><w:lsdException w:name="List Bullet 4" w:semiHidden="1" w:unhideWhenUsed="1"/><w:lsdException w:name="List Bullet 5" w:semiHidden="1" w:unhideWhenUsed="1"/><w:lsdException w:name="List Number 2" w:semiHidden="1" w:unhideWhenUsed="1"/><w:lsdException w:name="List Number 3" w:semiHidden="1" w:unhideWhenUsed="1"/><w:lsdException w:name="List Number 4" w:semiHidden="1" w:unhideWhenUsed="1"/><w:lsdException w:name="List Number 5" w:semiHidden="1" w:unhideWhenUsed="1"/><w:lsdException w:name="Title" w:uiPriority="10" w:qFormat="1"/><w:lsdException w:name="Closing" w:semiHidden="1" w:unhideWhenUsed="1"/><w:lsdException w:name="Signature" w:semiHidden="1" w:unhideWhenUsed="1"/><w:lsdException w:name="Default Paragraph Font" w:semiHidden="1" w:uiPriority="1" w:unhideWhenUsed="1"/><w:lsdException w:name="Body Text" w:semiHidden="1" w:unhideWhenUsed="1"/><w:lsdException w:name="Body Text Indent" w:semiHidden="1" w:unhideWhenUsed="1"/><w:lsdException w:name="List Continue" w:semiHidden="1" w:unhideWhenUsed="1"/><w:lsdException w:name="List Continue 2" w:semiHidden="1" w:unhideWhenUsed="1"/><w:lsdException w:name="List Continue 3" w:semiHidden="1" w:unhideWhenUsed="1"/><w:lsdException w:name="List Continue 4" w:semiHidden="1" w:unhideWhenUsed="1"/><w:lsdException w:name="List Continue 5" w:semiHidden="1" w:unhideWhenUsed="1"/><w:lsdException w:name="Message Header" w:semiHidden="1" w:unhideWhenUsed="1"/><w:lsdException w:name="Subtitle" w:uiPriority="11" w:qFormat="1"/><w:lsdException w:name="Salutation" w:semiHidden="1" w:unhideWhenUsed="1"/><w:lsdException w:name="Date" w:semiHidden="1" w:unhideWhenUsed="1"/><w:lsdException w:name="Body Text First Indent" w:semiHidden="1" w:unhideWhenUsed="1"/><w:lsdException w:name="Body Text First Indent 2" w:semiHidden="1" w:unhideWhenUsed="1"/><w:lsdException w:name="Note Heading" w:semiHidden="1" w:unhideWhenUsed="1"/><w:lsdException w:name="Body Text 2" w:semiHidden="1" w:unhideWhenUsed="1"/><w:lsdException w:name="Body Text 3" w:semiHidden="1" w:unhideWhenUsed="1"/><w:lsdException w:name="Body Text Indent 2" w:semiHidden="1" w:unhideWhenUsed="1"/><w:lsdException w:name="Body Text Indent 3" w:semiHidden="1" w:unhideWhenUsed="1"/><w:lsdException w:name="Block Text" w:semiHidden="1" w:unhideWhenUsed="1"/><w:lsdException w:name="Hyperlink" w:semiHidden="1" w:unhideWhenUsed="1"/><w:lsdException w:name="FollowedHyperlink" w:semiHidden="1" w:unhideWhenUsed="1"/><w:lsdException w:name="Strong" w:uiPriority="22" w:qFormat="1"/><w:lsdException w:name="Emphasis" w:uiPriority="20" w:qFormat="1"/><w:lsdException w:name="Document Map" w:semiHidden="1" w:unhideWhenUsed="1"/><w:lsdException w:name="Plain Text" w:semiHidden="1" w:unhideWhenUsed="1"/><w:lsdException w:name="E-mail Signature" w:semiHidden="1" w:unhideWhenUsed="1"/><w:lsdException w:name="HTML Top of Form" w:semiHidden="1" w:unhideWhenUsed="1"/><w:lsdException w:name="HTML Bottom of Form" w:semiHidden="1" w:unhideWhenUsed="1"/><w:lsdException w:name="Normal (Web)" w:semiHidden="1" w:unhideWhenUsed="1"/><w:lsdException w:name="HTML Acronym" w:semiHidden="1" w:unhideWhenUsed="1"/><w:lsdException w:name="HTML Address" w:semiHidden="1" w:unhideWhenUsed="1"/><w:lsdException w:name="HTML Cite" w:semiHidden="1" w:unhideWhenUsed="1"/><w:lsdException w:name="HTML Code" w:semiHidden="1" w:unhideWhenUsed="1"/><w:lsdException w:name="HTML Definition" w:semiHidden="1" w:unhideWhenUsed="1"/><w:lsdException w:name="HTML Keyboard" w:semiHidden="1" w:unhideWhenUsed="1"/><w:lsdException w:name="HTML Preformatted" w:semiHidden="1" w:unhideWhenUsed="1"/><w:lsdException w:name="HTML Sample" w:semiHidden="1" w:unhideWhenUsed="1"/><w:lsdException w:name="HTML Typewriter" w:semiHidden="1" w:unhideWhenUsed="1"/><w:lsdException w:name="HTML Variable" w:semiHidden="1" w:unhideWhenUsed="1"/><w:lsdException w:name="Normal Table" w:semiHidden="1" w:unhideWhenUsed="1"/><w:lsdException w:name="annotation subject" w:semiHidden="1" w:unhideWhenUsed="1"/><w:lsdException w:name="No List" w:semiHidden="1" w:unhideWhenUsed="1"/><w:lsdException w:name="Outline List 1" w:semiHidden="1" w:unhideWhenUsed="1"/><w:lsdException w:name="Outline List 2" w:semiHidden="1" w:unhideWhenUsed="1"/><w:lsdException w:name="Outline List 3" w:semiHidden="1" w:unhideWhenUsed="1"/><w:lsdException w:name="Table Simple 1" w:semiHidden="1" w:unhideWhenUsed="1"/><w:lsdException w:name="Table Simple 2" w:semiHidden="1" w:unhideWhenUsed="1"/><w:lsdException w:name="Table Simple 3" w:semiHidden="1" w:unhideWhenUsed="1"/><w:lsdException w:name="Table Classic 1" w:semiHidden="1" w:unhideWhenUsed="1"/><w:lsdException w:name="Table Classic 2" w:semiHidden="1" w:unhideWhenUsed="1"/><w:lsdException w:name="Table Classic 3" w:semiHidden="1" w:unhideWhenUsed="1"/><w:lsdException w:name="Table Classic 4" w:semiHidden="1" w:unhideWhenUsed="1"/><w:lsdException w:name="Table Colorful 1" w:semiHidden="1" w:unhideWhenUsed="1"/><w:lsdException w:name="Table Colorful 2" w:semiHidden="1" w:unhideWhenUsed="1"/><w:lsdException w:name="Table Colorful 3" w:semiHidden="1" w:unhideWhenUsed="1"/><w:lsdException w:name="Table Columns 1" w:semiHidden="1" w:unhideWhenUsed="1"/><w:lsdException w:name="Table Columns 2" w:semiHidden="1" w:unhideWhenUsed="1"/><w:lsdException w:name="Table Columns 3" w:semiHidden="1" w:unhideWhenUsed="1"/><w:lsdException w:name="Table Columns 4" w:semiHidden="1" w:unhideWhenUsed="1"/><w:lsdException w:name="Table Columns 5" w:semiHidden="1" w:unhideWhenUsed="1"/><w:lsdException w:name="Table Grid 1" w:semiHidden="1" w:unhideWhenUsed="1"/><w:lsdException w:name="Table Grid 2" w:semiHidden="1" w:unhideWhenUsed="1"/><w:lsdException w:name="Table Grid 3" w:semiHidden="1" w:unhideWhenUsed="1"/><w:lsdException w:name="Table Grid 4" w:semiHidden="1" w:unhideWhenUsed="1"/><w:lsdException w:name="Table Grid 5" w:semiHidden="1" w:unhideWhenUsed="1"/><w:lsdException w:name="Table Grid 6" w:semiHidden="1" w:unhideWhenUsed="1"/><w:lsdException w:name="Table Grid 7" w:semiHidden="1" w:unhideWhenUsed="1"/><w:lsdException w:name="Table Grid 8" w:semiHidden="1" w:unhideWhenUsed="1"/><w:lsdException w:name="Table List 1" w:semiHidden="1" w:unhideWhenUsed="1"/><w:lsdException w:name="Table List 2" w:semiHidden="1" w:unhideWhenUsed="1"/><w:lsdException w:name="Table List 3" w:semiHidden="1" w:unhideWhenUsed="1"/><w:lsdException w:name="Table List 4" w:semiHidden="1" w:unhideWhenUsed="1"/><w:lsdException w:name="Table List 5" w:semiHidden="1" w:unhideWhenUsed="1"/><w:lsdException w:name="Table List 6" w:semiHidden="1" w:unhideWhenUsed="1"/><w:lsdException w:name="Table List 7" w:semiHidden="1" w:unhideWhenUsed="1"/><w:lsdException w:name="Table List 8" w:semiHidden="1" w:unhideWhenUsed="1"/><w:lsdException w:name="Table 3D effects 1" w:semiHidden="1" w:unhideWhenUsed="1"/><w:lsdException w:name="Table 3D effects 2" w:semiHidden="1" w:unhideWhenUsed="1"/><w:lsdException w:name="Table 3D effects 3" w:semiHidden="1" w:unhideWhenUsed="1"/><w:lsdException w:name="Table Contemporary" w:semiHidden="1" w:unhideWhenUsed="1"/><w:lsdException w:name="Table Elegant" w:semiHidden="1" w:unhideWhenUsed="1"/><w:lsdException w:name="Table Professional" w:semiHidden="1" w:unhideWhenUsed="1"/><w:lsdException w:name="Table Subtle 1" w:semiHidden="1" w:unhideWhenUsed="1"/><w:lsdException w:name="Table Subtle 2" w:semiHidden="1" w:unhideWhenUsed="1"/><w:lsdException w:name="Table Web 1" w:semiHidden="1" w:unhideWhenUsed="1"/><w:lsdException w:name="Table Web 2" w:semiHidden="1" w:unhideWhenUsed="1"/><w:lsdException w:name="Table Web 3" w:semiHidden="1" w:unhideWhenUsed="1"/><w:lsdException w:name="Balloon Text" w:semiHidden="1" w:unhideWhenUsed="1"/><w:lsdException w:name="Table Grid" w:uiPriority="39"/><w:lsdException w:name="Table Theme" w:semiHidden="1" w:unhideWhenUsed="1"/><w:lsdException w:name="Placeholder Text" w:semiHidden="1"/><w:lsdException w:name="No Spacing" w:uiPriority="1" w:qFormat="1"/><w:lsdException w:name="Light Shading" w:uiPriority="60"/><w:lsdException w:name="Light List" w:uiPriority="61"/><w:lsdException w:name="Light Grid" w:uiPriority="62"/><w:lsdException w:name="Medium Shading 1" w:uiPriority="63"/><w:lsdException w:name="Medium Shading 2" w:uiPriority="64"/><w:lsdException w:name="Medium List 1" w:uiPriority="65"/><w:lsdException w:name="Medium List 2" w:uiPriority="66"/><w:lsdException w:name="Medium Grid 1" w:uiPriority="67"/><w:lsdException w:name="Medium Grid 2" w:uiPriority="68"/><w:lsdException w:name="Medium Grid 3" w:uiPriority="69"/><w:lsdException w:name="Dark List" w:uiPriority="70"/><w:lsdException w:name="Colorful Shading" w:uiPriority="71"/><w:lsdException w:name="Colorful List" w:uiPriority="72"/><w:lsdException w:name="Colorful Grid" w:uiPriority="73"/><w:lsdException w:name="Light Shading Accent 1" w:uiPriority="60"/><w:lsdException w:name="Light List Accent 1" w:uiPriority="61"/><w:lsdException w:name="Light Grid Accent 1" w:uiPriority="62"/><w:lsdException w:name="Medium Shading 1 Accent 1" w:uiPriority="63"/><w:lsdException w:name="Medium Shading 2 Accent 1" w:uiPriority="64"/><w:lsdException w:name="Medium List 1 Accent 1" w:uiPriority="65"/><w:lsdException w:name="Revision" w:semiHidden="1"/><w:lsdException w:name="List Paragraph" w:uiPriority="34" w:qFormat="1"/><w:lsdException w:name="Quote" w:uiPriority="29" w:qFormat="1"/><w:lsdException w:name="Intense Quote" w:uiPriority="30" w:qFormat="1"/><w:lsdException w:name="Medium List 2 Accent 1" w:uiPriority="66"/><w:lsdException w:name="Medium Grid 1 Accent 1" w:uiPriority="67"/><w:lsdException w:name="Medium Grid 2 Accent 1" w:uiPriority="68"/><w:lsdException w:name="Medium Grid 3 Accent 1" w:uiPriority="69"/><w:lsdException w:name="Dark List Accent 1" w:uiPriority="70"/><w:lsdException w:name="Colorful Shading Accent 1" w:uiPriority="71"/><w:lsdException w:name="Colorful List Accent 1" w:uiPriority="72"/><w:lsdException w:name="Colorful Grid Accent 1" w:uiPriority="73"/><w:lsdException w:name="Light Shading Accent 2" w:uiPriority="60"/><w:lsdException w:name="Light List Accent 2" w:uiPriority="61"/><w:lsdException w:name="Light Grid Accent 2" w:uiPriority="62"/><w:lsdException w:name="Medium Shading 1 Accent 2" w:uiPriority="63"/><w:lsdException w:name="Medium Shading 2 Accent 2" w:uiPriority="64"/><w:lsdException w:name="Medium List 1 Accent 2" w:uiPriority="65"/><w:lsdException w:name="Medium List 2 Accent 2" w:uiPriority="66"/><w:lsdException w:name="Medium Grid 1 Accent 2" w:uiPriority="67"/><w:lsdException w:name="Medium Grid 2 Accent 2" w:uiPriority="68"/><w:lsdException w:name="Medium Grid 3 Accent 2" w:uiPriority="69"/><w:lsdException w:name="Dark List Accent 2" w:uiPriority="70"/><w:lsdException w:name="Colorful Shading Accent 2" w:uiPriority="71"/><w:lsdException w:name="Colorful List Accent 2" w:uiPriority="72"/><w:lsdException w:name="Colorful Grid Accent 2" w:uiPriority="73"/><w:lsdException w:name="Light Shading Accent 3" w:uiPriority="60"/><w:lsdException w:name="Light List Accent 3" w:uiPriority="61"/><w:lsdException w:name="Light Grid Accent 3" w:uiPriority="62"/><w:lsdException w:name="Medium Shading 1 Accent 3" w:uiPriority="63"/><w:lsdException w:name="Medium Shading 2 Accent 3" w:uiPriority="64"/><w:lsdException w:name="Medium List 1 Accent 3" w:uiPriority="65"/><w:lsdException w:name="Medium List 2 Accent 3" w:uiPriority="66"/><w:lsdException w:name="Medium Grid 1 Accent 3" w:uiPriority="67"/><w:lsdException w:name="Medium Grid 2 Accent 3" w:uiPriority="68"/><w:lsdException w:name="Medium Grid 3 Accent 3" w:uiPriority="69"/><w:lsdException w:name="Dark List Accent 3" w:uiPriority="70"/><w:lsdException w:name="Colorful Shading Accent 3" w:uiPriority="71"/><w:lsdException w:name="Colorful List Accent 3" w:uiPriority="72"/><w:lsdException w:name="Colorful Grid Accent 3" w:uiPriority="73"/><w:lsdException w:name="Light Shading Accent 4" w:uiPriority="60"/><w:lsdException w:name="Light List Accent 4" w:uiPriority="61"/><w:lsdException w:name="Light Grid Accent 4" w:uiPriority="62"/><w:lsdException w:name="Medium Shading 1 Accent 4" w:uiPriority="63"/><w:lsdException w:name="Medium Shading 2 Accent 4" w:uiPriority="64"/><w:lsdException w:name="Medium List 1 Accent 4" w:uiPriority="65"/><w:lsdException w:name="Medium List 2 Accent 4" w:uiPriority="66"/><w:lsdException w:name="Medium Grid 1 Accent 4" w:uiPriority="67"/><w:lsdException w:name="Medium Grid 2 Accent 4" w:uiPriority="68"/><w:lsdException w:name="Medium Grid 3 Accent 4" w:uiPriority="69"/><w:lsdException w:name="Dark List Accent 4" w:uiPriority="70"/><w:lsdException w:name="Colorful Shading Accent 4" w:uiPriority="71"/><w:lsdException w:name="Colorful List Accent 4" w:uiPriority="72"/><w:lsdException w:name="Colorful Grid Accent 4" w:uiPriority="73"/><w:lsdException w:name="Light Shading Accent 5" w:uiPriority="60"/><w:lsdException w:name="Light List Accent 5" w:uiPriority="61"/><w:lsdException w:name="Light Grid Accent 5" w:uiPriority="62"/><w:lsdException w:name="Medium Shading 1 Accent 5" w:uiPriority="63"/><w:lsdException w:name="Medium Shading 2 Accent 5" w:uiPriority="64"/><w:lsdException w:name="Medium List 1 Accent 5" w:uiPriority="65"/><w:lsdException w:name="Medium List 2 Accent 5" w:uiPriority="66"/><w:lsdException w:name="Medium Grid 1 Accent 5" w:uiPriority="67"/><w:lsdException w:name="Medium Grid 2 Accent 5" w:uiPriority="68"/><w:lsdException w:name="Medium Grid 3 Accent 5" w:uiPriority="69"/><w:lsdException w:name="Dark List Accent 5" w:uiPriority="70"/><w:lsdException w:name="Colorful Shading Accent 5" w:uiPriority="71"/><w:lsdException w:name="Colorful List Accent 5" w:uiPriority="72"/><w:lsdException w:name="Colorful Grid Accent 5" w:uiPriority="73"/><w:lsdException w:name="Light Shading Accent 6" w:uiPriority="60"/><w:lsdException w:name="Light List Accent 6" w:uiPriority="61"/><w:lsdException w:name="Light Grid Accent 6" w:uiPriority="62"/><w:lsdException w:name="Medium Shading 1 Accent 6" w:uiPriority="63"/><w:lsdException w:name="Medium Shading 2 Accent 6" w:uiPriority="64"/><w:lsdException w:name="Medium List 1 Accent 6" w:uiPriority="65"/><w:lsdException w:name="Medium List 2 Accent 6" w:uiPriority="66"/><w:lsdException w:name="Medium Grid 1 Accent 6" w:uiPriority="67"/><w:lsdException w:name="Medium Grid 2 Accent 6" w:uiPriority="68"/><w:lsdException w:name="Medium Grid 3 Accent 6" w:uiPriority="69"/><w:lsdException w:name="Dark List Accent 6" w:uiPriority="70"/><w:lsdException w:name="Colorful Shading Accent 6" w:uiPriority="71"/><w:lsdException w:name="Colorful List Accent 6" w:uiPriority="72"/><w:lsdException w:name="Colorful Grid Accent 6" w:uiPriority="73"/><w:lsdException w:name="Subtle Emphasis" w:uiPriority="19" w:qFormat="1"/><w:lsdException w:name="Intense Emphasis" w:uiPriority="21" w:qFormat="1"/><w:lsdException w:name="Subtle Reference" w:uiPriority="31" w:qFormat="1"/><w:lsdException w:name="Intense Reference" w:uiPriority="32" w:qFormat="1"/><w:lsdException w:name="Book Title" w:uiPriority="33" w:qFormat="1"/><w:lsdException w:name="Bibliography" w:semiHidden="1" w:uiPriority="37" w:unhideWhenUsed="1"/><w:lsdException w:name="TOC Heading" w:semiHidden="1" w:uiPriority="39" w:unhideWhenUsed="1" w:qFormat="1"/><w:lsdException w:name="Plain Table 1" w:uiPriority="41"/><w:lsdException w:name="Plain Table 2" w:uiPriority="42"/><w:lsdException w:name="Plain Table 3" w:uiPriority="43"/><w:lsdException w:name="Plain Table 4" w:uiPriority="44"/><w:lsdException w:name="Plain Table 5" w:uiPriority="45"/><w:lsdException w:name="Grid Table Light" w:uiPriority="40"/><w:lsdException w:name="Grid Table 1 Light" w:uiPriority="46"/><w:lsdException w:name="Grid Table 2" w:uiPriority="47"/><w:lsdException w:name="Grid Table 3" w:uiPriority="48"/><w:lsdException w:name="Grid Table 4" w:uiPriority="49"/><w:lsdException w:name="Grid Table 5 Dark" w:uiPriority="50"/><w:lsdException w:name="Grid Table 6 Colorful" w:uiPriority="51"/><w:lsdException w:name="Grid Table 7 Colorful" w:uiPriority="52"/><w:lsdException w:name="Grid Table 1 Light Accent 1" w:uiPriority="46"/><w:lsdException w:name="Grid Table 2 Accent 1" w:uiPriority="47"/><w:lsdException w:name="Grid Table 3 Accent 1" w:uiPriority="48"/><w:lsdException w:name="Grid Table 4 Accent 1" w:uiPriority="49"/><w:lsdException w:name="Grid Table 5 Dark Accent 1" w:uiPriority="50"/><w:lsdException w:name="Grid Table 6 Colorful Accent 1" w:uiPriority="51"/><w:lsdException w:name="Grid Table 7 Colorful Accent 1" w:uiPriority="52"/><w:lsdException w:name="Grid Table 1 Light Accent 2" w:uiPriority="46"/><w:lsdException w:name="Grid Table 2 Accent 2" w:uiPriority="47"/><w:lsdException w:name="Grid Table 3 Accent 2" w:uiPriority="48"/><w:lsdException w:name="Grid Table 4 Accent 2" w:uiPriority="49"/><w:lsdException w:name="Grid Table 5 Dark Accent 2" w:uiPriority="50"/><w:lsdException w:name="Grid Table 6 Colorful Accent 2" w:uiPriority="51"/><w:lsdException w:name="Grid Table 7 Colorful Accent 2" w:uiPriority="52"/><w:lsdException w:name="Grid Table 1 Light Accent 3" w:uiPriority="46"/><w:lsdException w:name="Grid Table 2 Accent 3" w:uiPriority="47"/><w:lsdException w:name="Grid Table 3 Accent 3" w:uiPriority="48"/><w:lsdException w:name="Grid Table 4 Accent 3" w:uiPriority="49"/><w:lsdException w:name="Grid Table 5 Dark Accent 3" w:uiPriority="50"/><w:lsdException w:name="Grid Table 6 Colorful Accent 3" w:uiPriority="51"/><w:lsdException w:name="Grid Table 7 Colorful Accent 3" w:uiPriority="52"/><w:lsdException w:name="Grid Table 1 Light Accent 4" w:uiPriority="46"/><w:lsdException w:name="Grid Table 2 Accent 4" w:uiPriority="47"/><w:lsdException w:name="Grid Table 3 Accent 4" w:uiPriority="48"/><w:lsdException w:name="Grid Table 4 Accent 4" w:uiPriority="49"/><w:lsdException w:name="Grid Table 5 Dark Accent 4" w:uiPriority="50"/><w:lsdException w:name="Grid Table 6 Colorful Accent 4" w:uiPriority="51"/><w:lsdException w:name="Grid Table 7 Colorful Accent 4" w:uiPriority="52"/><w:lsdException w:name="Grid Table 1 Light Accent 5" w:uiPriority="46"/><w:lsdException w:name="Grid Table 2 Accent 5" w:uiPriority="47"/><w:lsdException w:name="
[truncated: 21,887 more chars]
