# Supplementary material for: Level of nutrition knowledge and its association with fat consumption among college students
Source: BMC Public Health. 2016 Oct 4;16:1047. doi: 10.1186/s12889-016-3728-z (PMC5050673; doi:10.1186/s12889-016-3728-z)
Supplement: Additional file 3: — A copy of the raw data file. (CSV 157 kb) [file 12889_2016_3728_MOESM3_ESM.csv]

CODE	f1m0	BMI	Body_Fat	Visceral_Fat	Weight_kg	Height_cm	Waist_Circum_cm	Major	_	FH__Breast_cancer	FH__Colon_cancer	FH__Other_cancer	FH__Diabetes	FH__High_cholesterol	FH__High_blood_pressure	FH__Obesity	FH__Overweight	FH__Heart_disease	FH__Other__please_specify_	dieting	supplements	supp_how_often	smoking	B1	B2	B3	B4	B5	B6	B7	B8	B9	B10	B11	B12	B13	B14	B15	B16	B17	B18	B19	C1	C2	C3	C4	C5	C6	C7
1	1	22.4	21.6	1	61	162.5	77.5	Health sciences						High cholesterol	High blood pressure					No	Yes	Almost everyday	Non smoker	Yes	1 to 2		No		3 to 4	Yes	1 to 2		3 to 4	1 to 2	1 to 2	More than 4	1 time in 10-15 days	3 to 4	1 to 2	Never	Never	Never	3	3	2	2	2	1	2
2	0	22.5	13.9	2	90	196.3	92.5	Non-health sciences												No	No		Non smoker	Yes	1 to 2		Yes	1 to 2		No		1 to 2	3 to 4	Never	Never	More than 4	3 to 4	Never	3 to 4	1 to 2	Never	1 time in 10-15 days	3	3	3	1	1	2	3
4	1	18.1	20	1	53	165	83.75	Non-health sciences												No	No		Current smoker	Yes	3 to 4		Yes	more than 4		Yes	3 to 4		Never	Never	More than 4	1 to 2	Never	More than 4	3 to 4	Never	Never	Never	1	1	2	1	2	1	2
5	0	24.5	15.7	2	69	166.3	82.5	Health sciences		Breast cancer			Diabetes		High blood pressure	Obesity	Overweight	Heart disease		No	No		Non smoker	Yes	3 to 4		Yes	3 to 4		Yes	More than 4		1 to 2	1 time in 10-15 days	More than 4	1 time in 10-15 days	1 time in 10-15 days	More than 4	1 time everyday	1 time in 10-15 days	Never	1 time in 10-15 days	3	1	3	2	3	1	2
6	0	26.6	11.2	2	87	177.5	92.5	Health sciences		Breast cancer					High blood pressure					Yes	No		Non smoker	Yes	More than 4		Yes	3 to 4		No		1 to 2	3 to 4	1 time in 10-15 days	3 to 4	3 to 4	1 to 2	1 to 2	1 time in 10-15 days	1 time in 10-15 days	Never	1 time in 10-15 days	3	3	3	3	1	0	3
7	1	20	16.2	1	50	155	72.5	Health sciences												No	Yes	1-2 per month	Non smoker	Yes	1 to 2		No		More than 4	No		More than 4	1 time in 10-15 days	1 time in 10-15 days	3 to 4	3 to 4	Never	1 time in 10-15 days	1 to 2	1 time in 10-15 days	1 time in 10-15 days	1 time in 10-15 days	3	2	3	2	2	1	3
8	1	19.4	17.1	1	51	160	72.5	Health sciences						High cholesterol	High blood pressure		Overweight			No	Yes	Almost everyday	Non smoker	Yes	1 to 2		Yes	3 to 4		Yes	3 to 4		1 to 2	1 time in 10-15 days	1 time in 10-15 days	More than 4	1 time in 10-15 days	1 to 2	More than 1 time per day	1 time in 10-15 days	1 time in 10-15 days	Never	2	3	3	2	2	1	3
10	1	25.3	32.9	3	74	168.8	82.5	Non-health sciences					Diabetes	High cholesterol	High blood pressure	Obesity	Overweight			Yes	Yes	Everyday	Non smoker	No		1 to 2	Yes	3 to 4		Yes	More than 4		3 to 4	Never	More than 4	More than 4	1 to 2	3 to 4	1 time everyday	1 to 2	1 time in 10-15 days	1 time in 10-15 days	3	1	3	3	3	1	3
11	0	24.7	13.5	2	73	168.8	82.5	Health sciences									Overweight			No	Yes	1-2 per week	Non smoker	Yes	1 to 2		Yes	3 to 4		Yes	3 to 4		1 time everyday	3 to 4	1 to 2	1 time in 10-15 days	Never	Never	1 time in 10-15 days	Never	1 time in 10-15 days	1 time in 10-15 days	3	2	3	3	3	0	3
12	1	24.8	28.7	2	66	160	87.5	Health sciences			Colon cancer			High cholesterol	High blood pressure		Overweight			No	Yes	Almost everyday	Non smoker	Yes	1 to 2		Yes	3 to 4		Yes	3 to 4		1 to 2	1 time in 10-15 days	3 to 4	3 to 4	1 to 2	1 to 2	1 time everyday	3 to 4	1 time in 10-15 days	1 to 2	3	3	2	2	2	2	2
13	1	21.1	21.9	1	52	155	72.5	Health sciences		Breast cancer										No	No		Non smoker	Yes	1 to 2		Yes	3 to 4		Yes	3 to 4		Never	Never	1 to 2	Never	Never	More than 4	1 time everyday	Never	Never	1 to 2	2	2	2	2	3	1	2
14	1	22.5	29	2	61	162.5	82.5	Non-health sciences								Obesity	Overweight			No	No		Non smoker	Yes	1 to 2		Yes	1 to 2		No		3 to 4	1 to 2	Never	1 to 2	3 to 4	Never	Never	1 to 2	1 to 2	Never	Never	2	3	3	1	0	1	3
15	1	24.8	30.9	3	72	167.5	82.5	Non-health sciences						High cholesterol	High blood pressure	Obesity	Overweight			No	No		Non smoker	Yes	1 to 2		Yes	3 to 4		No	1 to 2		1 time everyday	Never	1 time in 10-15 days	3 to 4	1 time in 10-15 days	Never	1 time everyday	1 to 2	More than 2 times	1 to 2	3	3	3	1	1	2	3
16	0	29.7	29.5	7	93	173.8	102.5	Non-health sciences				Other cancer								Yes	No		Non smoker	No		3 to 4	No		3 to 4	Yes	1 to 2		1 time everyday	1 to 2	1 time in 10-15 days	More than 4	1 time in 10-15 days	1 time in 10-15 days	3 to 4	1 to 2	1 to 2	Never	2	3	3	1	2	0	3
17	1	20.4	29.4	1	62	171.3	75	Health sciences						High cholesterol			Overweight			No	No		Non smoker	Yes	3 to 4		No		1 to 2	Yes	More than 4		3 to 4	Never	1 to 2	More than 4	1 time in 10-15 days	Never	1 time everyday	Never	Never	Never	3	1	3	3	3	1	2
18	1	20.7	24.5	1	57	162.5	76.25	Health sciences												No	Yes	1-2 per week	Non smoker	Yes	1 to 2		Yes	3 to 4		Yes	3 to 4		2 times everyday	1 time in 10-15 days	1 to 2	1 to 2	1 time in 10-15 days	Never	3 to 4	Never	Never	Never	2	3	3	2	2	1	3
19	1	21.2	26	1	62	167.5	72.5	Health sciences							High blood pressure					No	No		Non smoker	No		1 to 2	Yes	3 to 4		No		3 to 4	3 to 4	Never	Never	More than 4	Never	3 to 4	3 to 4	1 time in 10-15 days	1 to 2	1 time in 10-15 days	1	1	3	1	2	1	3
20	1	20.6	21.1	1	54	160	76.25	Health sciences				Other cancer		High cholesterol			Overweight			No	No		Non smoker	Yes	1 to 2		Yes	1 to 2		Yes	More than 4		1 time everyday	1 to 2	More than 4	Never	1 time in 10-15 days	More than 4	3 to 4	Never	Never	Never	3	3	2	3	3	1	3
21	1	22.6	25.7	1	67	170	75	Health sciences			Colon cancer							Heart disease		No	No		Non smoker	Yes	More than 4		Yes	1 to 2		Yes	3 to 4		2 times everyday	1 time in 10-15 days	1 time in 10-15 days	1 to 2	1 time in 10-15 days	Never	1 time everyday	1 time in 10-15 days	1 time in 10-15 days	1 time in 10-15 days	3	3	2	3	2	2	3
22	1	22.9	28.6	2	64	165	80	Health sciences												Yes	No		Non smoker	Yes	3 to 4		Yes	3 to 4		Yes	More than 4		1 time everyday	1 time in 10-15 days	3 to 4	Never	Never	More than 4	1 to 2	1 time in 10-15 days	Never	1 time in 10-15 days	3	1	3	3	3	1	3
23	1	20.4	19	1	58	165	75	Health sciences												No	No		Non smoker	Yes	1 to 2		Yes	3 to 4		Yes	3 to 4		3 to 4	Never	1 to 2	3 to 4	1 to 2	1 to 2	1 to 2	Never	1 time in 10-15 days	1 time in 10-15 days	3	2	3	3	3	1	3
25	0	28	19.3	5	84	170	93.75	Health sciences			Colon cancer									No	No		Non smoker	Yes	1 to 2		Yes	more than 4		Yes	1 to 2		3 to 4	1 to 2	1 to 2	1 to 2	1 time in 10-15 days	1 to 2	1 time in 10-15 days	1 time in 10-15 days	1 time in 10-15 days	1 time in 10-15 days	3	3	3	2	2	1	3
26	1	19.1	18.8	1	53	163.8	77.5	Health sciences		Breast cancer							Overweight		T	No	Yes	1-2 per week	Former smoker	Yes	1 to 2		Yes	more than 4		Yes	3 to 4		Never	Never	1 to 2	More than 4	Never	1 to 2	1 to 2	Never	Never	Never	3	3	3	3	3	1	3
27	1	23.2	28.3	2	65	165	80	Health sciences					Diabetes		High blood pressure					No	Yes	Everyday	Non smoker	Yes	1 to 2		Yes	1 to 2		Yes	3 to 4		1 to 2	1 time in 10-15 days	1 to 2	More than 4	Never	1 to 2	1 to 2	Never	1 to 2	Never	3	3	2	3	3	1	2
29	1	24	31.5	3	66	162.5	82.5	Non-health sciences		Breast cancer			Diabetes							No	Yes	Almost everyday	Former smoker	No		1 to 2	Yes	1 to 2		Yes	1 to 2		1 to 2	1 time in 10-15 days	3 to 4	3 to 4	Never	1 to 2	1 time everyday	3 to 4	More than 2 times	1 to 2	2	1	3	2	2	2	2
30	1	23.6	28.3	1	61	157.5	87.5	Non-health sciences								Obesity		Heart disease		Yes	No		Non smoker	No		3 to 4	Yes	1 to 2		No		1 to 2	3 to 4	Never	1 time in 10-15 days	3 to 4	1 time in 10-15 days	Never	3 to 4	3 to 4	1 to 2	1 time in 10-15 days	1	2	3	1	0	2	3
31	1	21.7	21.6	1	58	161.3	75	Non-health sciences					Diabetes							No	No		Non smoker	Yes	1 to 2		Yes	1 to 2		Yes	1 to 2		1 time everyday	1 time in 10-15 days	1 to 2	3 to 4	1 time in 10-15 days	1 time in 10-15 days	3 to 4	1 to 2	1 time in 10-15 days	1 time in 10-15 days	3	3	3	1	1	1	3
32	0	30.7	25.7	8	89	167.5	97.5	Non-health sciences				Other cancer	Diabetes	High cholesterol	High blood pressure	Obesity	Overweight	Heart disease		No	No		Former smoker	No		more t	No		3 to 4	No		1 to 2	3 to 4	1 time in 10-15 days	1 time in 10-15 days	More than 4	3 to 4	Never	Never	1 to 2	1 to 2	Never	1	2	3	1	1	0	2
33	0	20.8	13.2	1	62	170	92.5	Non-health sciences					Diabetes					Heart disease		No	Yes	Everyday	Former smoker	No		3 to 4	Yes	1 to 2		No		3 to 4	1 time everyday	1 time in 10-15 days	3 to 4	More than 4	Never	1 time in 10-15 days	1 time everyday	3 to 4	1 to 2	More than 2 times	1	1	1	1	0	0	0
34	0	22.3	11.8	1	75	180	85	Non-health sciences					Diabetes		High blood pressure	Obesity				No	No		Current smoker	No		3 to 4	Yes	1 to 2		Yes	More than 4		1 time everyday	1 to 2	1 to 2	3 to 4	1 to 2	1 to 2	1 time everyday	1 to 2	1 time in 10-15 days	Never	3	2	3	3	3	2	3
35	0	28.9	13.3	2	105	187.5	100	Non-health sciences												No	No		Non smoker	Yes	3 to 4		Yes	1 to 2		Yes	More than 4		3 to 4	1 to 2	1 to 2	1 to 2	1 time in 10-15 days	1 time in 10-15 days	1 to 2	1 to 2		1 time in 10-15 days	3	2	2	3	3	1	3
36	1	20.1	23.5	1	57	165	90	Health sciences				Other cancer	Diabetes	High cholesterol	High blood pressure	Obesity	Overweight			No	No		Non smoker	No		3 to 4	Yes	1 to 2		Yes	1 to 2		2 times everyday	1 to 2	1 to 2	1 to 2	1 to 2	3 to 4	1 time in 10-15 days	1 to 2	1 to 2	1 time in 10-15 days	2	0		1	2	1	3
37	1	20.9	22.5	1	56	161.3	70	Health sciences								Obesity	Overweight			No	No		Non smoker	Yes	1 to 2		Yes	1 to 2		Yes	More than 4		Never	Never	1 to 2	1 to 2	Never	3 to 4	1 to 2	1 time in 10-15 days	Never	1 to 2	3	1	3	3	3	1	2
39	1	23.3	26.4	1	58	155	73.75	Non-health sciences		Breast cancer										No	No		Non smoker	Yes	1 to 2		Yes	1 to 2		Yes	3 to 4		3 to 4	1 to 2	3 to 4	1 to 2	1 time in 10-15 days	Never	3 to 4	Never	Never	Never	3	2	2	2	2	0	3
40	1	23.5	31.3	2	64	162.5	75	Health sciences							High blood pressure		Overweight			No	No		Non smoker	Yes	1 to 2		No		More than 4	No		3 to 4	3 to 4	1 time in 10-15 days	1 to 2	3 to 4	1 time in 10-15 days	Never	3 to 4	1 to 2	1 to 2	1 time in 10-15 days	3	3	3	1	1	1	3
41	1	18.4	12.5	1	43	150	70	Health sciences							High blood pressure					No	Yes	Almost everyday	Non smoker	Yes	1 to 2		Yes	1 to 2		Yes	1 to 2		3 to 4	1 to 2	1 to 2	3 to 4	1 to 2	1 to 2	3 to 4	Never	1 to 2	1 time in 10-15 days	1	3	3	0	1	1	3
42	1	20.5	26.6	1	60	168.8	77.5	Health sciences						High cholesterol						No	No		Non smoker	Yes	3 to 4		Yes	1 to 2		No		3 to 4	3 to 4	Never	1 time in 10-15 days	1 to 2	Never	Never	3 to 4	Never	1 to 2	1 to 2	2	3	3	0	0	1	3
45	1	21.7	25.6	1	56	158.8	77.5	Non-health sciences									Overweight			Yes	No		Non smoker	Yes	1 to 2		Yes	1 to 2		Yes	3 to 4		3 to 4			3 to 4	Never	3 to 4	3 to 4	1 to 2	1 time in 10-15 days	1 time in 10-15 days	3	1	3	3	2	1	3
46	1	26.4	38.6	4	78	168.8	70	Non-health sciences						High cholesterol	High blood pressure	Obesity	Overweight			No	Yes	1-2 per week	Non smoker	No		1 to 2	Yes	1 to 2		No		3 to 4	3 to 4	1 time in 10-15 days	1 time in 10-15 days	3 to 4	Never	Never	1 to 2	3 to 4	More than 2 times	1 time in 10-15 days	1	3	0	0	1	1	2
47	1	22.3	23.7	1	71	175	80	Health sciences												No	No	1-2 per week	Non smoker	No		never	Yes	1 to 2		Yes	More than 4		1 to 2	1 to 2	1 to 2	Never	Never	3 to 4	Never	Never	Never	Never	3	1	3	3	3	0	3
48	1	21.8	29.5	2	69	175	75	Health sciences												No	No		Current smoker	No		3 to 4	Yes	1 to 2		Yes	1 to 2		3 to 4	Never	1 to 2	Never	1 to 2	1 to 2	1 time everyday	1 to 2	1 to 2	1 to 2	1	2	3	2	2	1	2
49	0	21.7	16.5	2	81	190	88.75	Non-health sciences		Breast cancer		Other cancer							S	No	No		Current smoker	Yes	1 to 2		Yes	1 to 2		No		1 to 2	3 to 4	Never	1 to 2	More than 4	More than 4	Never	3 to 4	3 to 4	More than 2 times	1 to 2	1	1	3	0	0	1	2
51	1	22.1	19.2	1	56	156.3	71.25	Health sciences						High cholesterol	High blood pressure		Overweight			No	No		Non smoker	Yes	1 to 2		Yes	1 to 2		No		3 to 4	1 to 2	Never	Never	3 to 4	Never	1 to 2	1 to 2	1 to 2	1 to 2	1 to 2	1	3	3	0	0	0	3
52	1	24	27.3	1	60	155	77.5	Health sciences												No	Yes	Everyday	Non smoker	Yes	1 to 2		Yes	1 to 2		Yes	1 to 2		1 time everyday	Never	1 time in 10-15 days	More than 4	Never	Never	1 time everyday	1 time in 10-15 days	1 to 2	Never	2	3	3	3	2	2	1
53	0	27.3	11.1	1	86	175	88.75	Health sciences												No	No		Non smoker	Yes	More than 4		Yes	3 to 4		Yes	1 to 2		2 times everyday	1 time in 10-15 days		3 to 4	3 to 4	3 to 4	1 to 2	1 time in 10-15 days	1 time in 10-15 days	More than 2 times	2	3	3	1	1	1	3
54	1	20.3	25.6	1	56	163.8	72.5	Health sciences						High cholesterol	High blood pressure		Overweight			No	No		Non smoker	No		more t	Yes	1 to 2		Yes	1 to 2		Never	Never	1 time in 10-15 days	3 to 4	Never	1 time in 10-15 days	1 time everyday	1 time in 10-15 days	1 time in 10-15 days	1 time in 10-15 days	2		3	1	1	1	3
55	0	23.1	12.1	1	76	178.8	80	Non-health sciences							High blood pressure			Heart disease		No	Yes	Everyday	Non smoker	Yes	1 to 2		Yes	3 to 4		Yes	3 to 4		1 time everyday	1 to 2	1 to 2	More than 4	1 time in 10-15 days	More than 4	1 to 2	Never	Never	1 time in 10-15 days	3	2	3	3	3	1	3
56	0	27.6	25.2	6	90	178.8	95	Non-health sciences				Other cancer		High cholesterol	High blood pressure					No	No		Non smoker	No		1 to 2	Yes	1 to 2		Yes	1 to 2		3 to 4	1 to 2	3 to 4	3 to 4	3 to 4	More than 4	3 to 4	1 time everyday	Never	Never	0	1	0	0	1	3	0
57	1	23.3	26.1	1	64	162.5	72.5	Non-health sciences						High cholesterol	High blood pressure	Obesity	Overweight			No	Yes	Everyday	Non smoker	Yes	1 to 2		Yes	1 to 2		Yes	3 to 4		1 to 2	Never	3 to 4	3 to 4	Never	1 to 2	1 time everyday	1 time in 10-15 days	Never	1 to 2	3	2	2	3	2	1	3
58	1	21.4	28.7	1	64	170	77.5	Non-health sciences		Breast cancer			Diabetes		High blood pressure			Heart disease		No	No		Non smoker	No		1 time	No		1 time in 1	No		1 to 2	3 to 4	Never	1 to 2	More than 4	1 to 2	Never	1 to 2	3 to 4	1 to 2	1 to 2	1	2	3	1	0	1	3
59	0	28.3	21.8	5	75	160	90	Health sciences												No	No		Non smoker	No		more t	Yes	1 to 2		Yes	1 to 2		1 time everyday	1 to 2	Never	More than 4	More than 4	3 to 4	1 to 2	Never	1 to 2	Never	1	2	3	1	1	0	3
60	1	20.5	25.7	1	54	160	70	Health sciences												No	Yes	Almost everyday	Non smoker	Yes	1 to 2		Yes	1 to 2		Yes			1 time everyday	Never	3 to 4	1 to 2	Never	Never	1 to 2	1 to 2	1 time in 10-15 days	1 time in 10-15 days	2	1	2	1	2	0	3
61	0	23.7	15.1	2	72	171.3	83.75	Non-health sciences				Other cancer								No	No		Former smoker	Yes	More than 4		No		Never	Yes	3 to 4		2 times everyday	Never	More than 4	1 time in 10-15 days	1 time in 10-15 days	Never	1 time in 10-15 days	Never	Never	Never	3	3	2	3	3	0	2
62	1	21	24.1	1	59	165	80	Non-health sciences				Other cancer	Diabetes				Overweight			No	No		Non smoker	No		never	Yes	1 to 2		No		3 to 4	3 to 4	1 to 2	1 to 2	More than 4	1 time in 10-15 days	Never	1 to 2	1 time in 10-15 days	1 to 2	Never	3		3	0	1	1	3
63	1	19.9	21.5	1	49	153.8	76.25	Non-health sciences					Diabetes		High blood pressure		Overweight			No	No		Non smoker	Yes	1 to 2		Yes	3 to 4		Yes	1 to 2		1 to 2	1 to 2	Never	Never	1 to 2	Never	1 to 2	1 to 2	More than 2 times	1 to 2	1	1	2	1	1	0	3
64	1	23.3	22	1	55	162.5	70	Non-health sciences												No	Yes	Almost everyday	Non smoker	No		3 to 4	Yes	1 to 2		No		1 to 2	1 time everyday	Never	1 to 2	More than 4	3 to 4	1 time in 10-15 days	3 to 4	3 to 4	Never	Never	1			0	1	1	3
66	1	24.6	23.8	1	55	147.5	80	Non-health sciences							High blood pressure		Overweight			Yes	Yes	Everyday	Non smoker	Yes	3 to 4		Yes	3 to 4		Yes	3 to 4		3 to 4	1 time in 10-15 days	1 to 2	More than 4			1 time everyday	1 time in 10-15 days	More than 2 times	More than 2 times	1	3	2	2	2	1	3
68	1	22.2	26.4	1	60	161.3	75	Non-health sciences							High blood pressure	Obesity	Overweight			No	No		Non smoker	Yes	1 to 2		Yes	3 to 4		Yes	1 to 2		1 to 2	1 time in 10-15 days	1 to 2	More than 4	1 to 2	1 to 2	3 to 4	1 to 2	1 to 2	1 time in 10-15 days	3	3	3	2	2	1	2
69	1	21.7	21.1	1	55	156.3	71.25	Non-health sciences		Breast cancer			Diabetes		High blood pressure		Overweight			No	No		Non smoker	No		1 to 2	Yes	1 to 2		Yes	1 to 2		3 to 4	1 to 2	More than 4	More than 4	1 to 2	Never	1 to 2	1 to 2	1 to 2	1 to 2	1	3	1	2	2	1	3
70	1	25.5	29.8	2	68	160	77.5	Health sciences					Diabetes	High cholesterol	High blood pressure		Overweight			No	No		Non smoker	Yes	3 to 4		Yes	1 to 2		Yes	1 to 2		3 to 4	1 time in 10-15 days	3 to 4	More than 4	3 to 4	Never	1 time in 10-15 days	1 to 2	1 time in 10-15 days	Never	3	3	2	3	1	1	3
71	0	31	15.5	3	98	175	97.5	Health sciences		Breast cancer			Diabetes				Overweight			Yes	Yes	Everyday	Non smoker	Yes	3 to 4		No		3 to 4	Yes	1 to 2		3 to 4	1 to 2	More than 4	More than 4	1 to 2	1 to 2	1 to 2	Never	Never	Never	3	3	3	1	2	1	3
72	1	18.4	16.8	1	53	167.5	67.5	Health sciences											n	No	Yes	Everyday	Non smoker	Yes	1 to 2		No		1 to 2	Yes	More than 4		Never	3 to 4	3 to 4	1 to 2	Never	More than 4	1 to 2	Never	Never	Never	3	1	2	3	3	1	3
73	0	24.5	13.9	2	85	182.5	87.5	Non-health sciences												No	Yes	Almost everyday	Non smoker	Yes	1 to 2		Yes	1 to 2		No		3 to 4	1 time everyday	1 time in 10-15 days	More than 4	3 to 4	1 to 2	3 to 4	1 to 2	1 to 2	1 to 2	1 time in 10-15 days	3	2	1	1	1	0	3
75	1	21.1	13.8	1	51	152.5	72.5	Health sciences												No	No		Non smoker	Yes	1 to 2		Yes	3 to 4		Yes	1 to 2		1 time everyday	Never	1 to 2	3 to 4	1 time in 10-15 days	More than 4	1 to 2	1 to 2	1 to 2	Never	3	3	3	2	1	0	3
76	0	24.3	12.3	1	78	176.3	85	Health sciences							High blood pressure			Heart disease		No	No	Everyday	Non smoker	Yes	1 to 2		No		1 to 2	Yes	1 to 2		2 times everyday	1 time in 10-15 days	3 to 4	More than 4	3 to 4	Never	1 to 2	1 to 2	1 to 2	1 time in 10-15 days	1	2	2	1	1	0	2
77	0	24.1	14.3	1	74	172.5	82.5	Health sciences					Diabetes							No	No		Non smoker	Yes	3 to 4		Yes	3 to 4		No		1 to 2	1 time everyday	3 to 4	1 to 2	1 to 2	1 to 2	Never	1 time in 10-15 days	1 time in 10-15 days	More than 2 times	1 to 2	1	3	3	1	1	1	2
79	1	17.2	18	1	47	162.5	67.5	Health sciences		Breast cancer				High cholesterol	High blood pressure					No	No		Non smoker	No		3 to 4	Yes	1 to 2		Yes	3 to 4		3 to 4	1 to 2	1 time in 10-15 days	1 to 2	Never	Never	1 to 2	1 time in 10-15 days	1 to 2	1 time in 10-15 days	1	2	3	1	2	1	2
80	1	21.6	24.6	1	56	158.8	77.5	Health sciences					Diabetes		High blood pressure		Overweight		t	No	Yes	Almost everyday	Non smoker	Yes	1 to 2		Yes	1 to 2		No		3 to 4	1 to 2	Never	1 to 2	3 to 4	Never	Never	1 time in 10-15 days	1 time in 10-15 days	1 time in 10-15 days	1 time in 10-15 days	2	2	3	1	0	0	2
81	1	20.9	19.7	1	55	160	72.5	Health sciences					Diabetes	High cholesterol	High blood pressure	Obesity				No	No		Non smoker	Yes	1 to 2		Yes	3 to 4		Yes	3 to 4		3 to 4	1 to 2	1 time in 10-15 days	1 to 2	1 time in 10-15 days	1 to 2	3 to 4	1 time in 10-15 days	1 time in 10-15 days	1 time in 10-15 days	3	3	3	3	1	2	3
82	1	21.4	23.7	1	73	181.3	80	Health sciences												No	No		Non smoker	Yes	1 to 2		Yes	3 to 4		Yes	1 to 2		3 to 4	1 to 2	1 time in 10-15 days	1 to 2	1 time in 10-15 days	More than 4	3 to 4	1 time in 10-15 days	1 to 2	1 time in 10-15 days	3	3	3	1	2	1	3
83	1	20.4	23.1	1	54	160	75	Health sciences										Heart disease		No	Yes	Almost everyday	Non smoker	Yes	1 to 2	more t	Yes	more than 4	More than 4	Yes	1 to 2	3 to 4	3 to 4	Never	Never	1 to 2	3 to 4	1 to 2	More than 1 time per day	1 to 2	1 to 2	1 to 2	1	1	3	2	2	2	3
84	1	25.9	25.5	2	75	167.5	80	Health sciences					Diabetes	High cholesterol	High blood pressure	Obesity	Overweight			No	No		Non smoker	No		3 to 4	Yes	1 to 2		Yes	1 to 2		1 time everyday	1 time in 10-15 days	1 time in 10-15 days	3 to 4	1 time in 10-15 days	1 time in 10-15 days	3 to 4	1 to 2	1 to 2	1 time in 10-15 days	3	2	3	1	2	1	3
85	1	21.6	23.9	1	61	165	73.75	Health sciences												No	Yes	Almost everyday	Non smoker	Yes	3 to 4		No		More than 4	Yes	1 to 2	3 to 4	1 to 2	More than 4	1 time in 10-15 days	1 to 2	Never	1 to 2	3 to 4	Never	More than 2 times	1 time in 10-15 days	3	3	2	2	2	1	3
87	1	21.6	23.7	1	57	160	68.75	Health sciences												No	No		Former smoker	Yes	3 to 4		No		3 to 4	Yes	3 to 4		Never	3 to 4	1 to 2	1 time in 10-15 days	Never	1 to 2	Never	Never	Never	Never	2	1	2	2	3	0	3
88	1	22.6	27	1	63	163.8	80	Health sciences		Breast cancer										Yes	Yes	1-2 per week	Non smoker	Yes	1 to 2		No		1 to 2	No		3 to 4	3 to 4	1 time in 10-15 days	1 time in 10-15 days	More than 4	Never	1 time in 10-15 days	3 to 4	1 time in 10-15 days	Never	Never	2	1	3	1	1	1	1
89	1	23.5	30.9	2	70	170	88.75	Health sciences							High blood pressure					No	No		Non smoker	Yes	3 to 4		Yes	1 to 2		Yes	3 to 4		1 time everyday	1 to 2	3 to 4	3 to 4	1 to 2	1 to 2	3 to 4	1 to 2	Never	Never	3	1	2	3	2	1	3
90	1	28.4	35.8	4	73	157.5	91.25	Health sciences						High cholesterol	High blood pressure		Overweight			Yes	Yes	Everyday	Non smoker	No	More than 4	1 to 2	Yes	3 to 4		Yes	3 to 4		3 to 4	1 time in 10-15 days	1 time in 10-15 days	3 to 4	1 time in 10-15 days	1 to 2	3 to 4	1 time in 10-15 days	1 time in 10-15 days	1 time in 10-15 days	3	3	3	3	2	1	2
91	1	20.4	22.3	1	52	157.5	68.75	Health sciences												No	Yes	Everyday	Non smoker	Yes	3 to 4		Yes	1 to 2		Yes	3 to 4		3 to 4	1 to 2	3 to 4	More than 4	3 to 4	Never	1 time in 10-15 days	1 time in 10-15 days	1 time in 10-15 days	Never	3	2	3	3	3	0	2
93	0	25.7	20	5	81	175	92.5	Non-health sciences										Heart disease		No	Yes	Everyday	Non smoker	Yes	1 to 2		Yes	1 to 2		No		1 to 2	3 to 4	1 to 2	1 to 2	More than 4	3 to 4	1 to 2	1 time in 10-15 days	1 to 2	1 to 2	1 to 2	1	3	3	1	1	0	2
94	0	23.2	10.9	1	71	172.5	85	Health sciences							High blood pressure	Obesity				No	Yes	1-2 per week	Non smoker	Yes	1 to 2		No		1 time in 1	Yes	1 to 2		3 to 4	1 time in 10-15 days	1 to 2	1 time in 10-15 days	1 time in 10-15 days	1 time in 10-15 days	1 to 2	1 time in 10-15 days	1 time in 10-15 days	1 time in 10-15 days	3	2	3	2	1	1	3
95	1	19.3	22.3	1	57	168.8	75	Non-health sciences												No	No		Non smoker	No		1 to 2	Yes	1 to 2		No		3 to 4	1 to 2	Never	1 to 2	1 to 2	Never	Never	3 to 4	Never	1 to 2	1 to 2	3	2	3	1	0	2	3
98	1	20.4	20.2	1	59	167.5	75										Overweight			No	Yes	Almost everyday	Non smoker	Yes	1 to 2		Yes	1 to 2		Yes	1 to 2		3 to 4	Never	1 to 2	3 to 4	1 time in 10-15 days	Never	3 to 4	1 time in 10-15 days	1 time in 10-15 days	1 time in 10-15 days	3	3	3	1	1	1	3
100	0	36.6	31.4	14	126	182.5	110	Non-health sciences												No	Yes	Everyday	Current smoker	Yes	1 to 2		No		3 to 4	Yes	1 to 2		1 time everyday	3 to 4	1 time in 10-15 days	More than 4	Never	1 time in 10-15 days	3 to 4	1 to 2	1 time in 10-15 days	1 time in 10-15 days	1	3	3	3	1	1	2
102	1	22.1	22.4	1	55	155	82.5	Non-health sciences												No	No		Non smoker	Yes	1 to 2		Yes	1 to 2		Yes	1 to 2		1 time in 10-15 days	Never	Never	1 to 2	1 time in 10-15 days	Never	1 time everyday	1 to 2	1 to 2	More than 2 times	0			1	1	1	2
103	0	23	7.3	1	71	172.5	82.5	Non-health sciences												No	No		Non smoker	No		1 to 2	Yes	1 to 2		No		1 to 2	1 time everyday	Never	1 to 2	1 to 2	3 to 4	Never	1 time everyday	3 to 4	1 to 2	Never	1	2	3	1	0	1	2
105	1	24.1	26.6	2	64	160	85	Non-health sciences						High cholesterol	High blood pressure		Overweight			No	No		Non smoker	No		1 to 2	Yes	1 to 2		No		3 to 4	1 time everyday	Never	3 to 4	3 to 4	1 to 2	1 to 2	1 time everyday	3 to 4	More than 2 times	1 to 2	3	2	3	0	1	1	2
107	1	27.3	33.4	3	68	155	85	Non-health sciences					Diabetes		High blood pressure		Overweight			No	No		Non smoker	Yes	1 to 2		Yes	1 to 2		Yes	1 to 2		1 to 2	1 time in 10-15 days	1 to 2	3 to 4	1 to 2	Never	1 to 2	1 to 2	1 to 2	Never	3	1	3	2	2	0	2
108	1	28	35.9	4	73	158.8	87.5	Non-health sciences							High blood pressure					Yes	No		Non smoker	No		1 to 2	No		1 to 2	Yes	3 to 4		3 to 4	Never	1 to 2	1 to 2	1 to 2	Never	1 to 2	1 to 2	1 to 2	1 time in 10-15 days	0		1	2	1	1	3
109	1	31.3	34.5	5	70	147.5	92.5	Non-health sciences		Breast cancer	Colon cancer	Other cancer			High blood pressure	Obesity	Overweight			Yes	No		Non smoker	Yes	1 to 2		Yes	1 to 2		Yes	3 to 4		2 times everyday	Never	Never	1 to 2	3 to 4	Never	1 to 2	1 to 2	1 to 2	1 time in 10-15 days	2	2	3	2	2	0	3
112	1	22.2	28.8	1	64	167.5	80	Health sciences												No	No		Non smoker	No		1 to 2	No		3 to 4	No		3 to 4	3 to 4	Never	1 to 2	3 to 4	1 to 2	Never	1 to 2	1 time in 10-15 days	More than 2 times	1 time in 10-15 days	0			1	1	1	3
114	1	23	22.8	1	59	157.5	76.25	Health sciences					Diabetes							Yes	No		Non smoker	No		3 to 4	Yes	1 to 2		Yes	1 to 2		1 time everyday	1 to 2	1 to 2	3 to 4	Never	3 to 4	1 to 2	Never	Never	Never	2	1	3	2	2	1	2
115	1	21.5	20.1	1	52	152.5	73.75	Health sciences												No	No		Non smoker	Yes	1 to 2		Yes	1 to 2		Yes	3 to 4		1 to 2	1 time in 10-15 days	3 to 4	3 to 4	1 to 2	Never	1 time in 10-15 days	1 time in 10-15 days	1 time in 10-15 days	1 time in 10-15 days	3	3	2	3	2	0	3
116	1	22.4	27.6	1	63	165	75	Non-health sciences											o	No	No		Non smoker	Yes	1 to 2		Yes	3 to 4		No		3 to 4	1 time everyday	1 time in 10-15 days	1 to 2	More than 4	3 to 4	1 to 2	3 to 4	1 to 2	1 to 2	1 to 2	1	2	3	1	1	1	2
117	1	22.8	24.5	1	55	152.5	75	Health sciences				Other cancer								No	No		Non smoker	No		1 to 2	No		3 to 4	No		More than 4	3 to 4	Never	Never	3 to 4	Never	Never	3 to 4	1 to 2	1 time in 10-15 days	Never	2	2	2	1	1	0	1
119	1	24.6	26.9	2	65	160	77.5	Health sciences									Overweight			No	No		Non smoker	Yes	1 to 2		Yes	more than 4		No		More than 4	3 to 4	1 to 2	1 to 2	More than 4	1 to 2	Never	1 time everyday	1 time in 10-15 days	1 time in 10-15 days	1 time in 10-15 days	3	3	3	2	1	1	3
120	1	23.5	27.4	2	62	160	77.5	Health sciences												No	No		Non smoker	Yes	3 to 4		No		1 time in 1	Yes	3 to 4		1 time everyday	1 to 2	More than 4	1 to 2	1 to 2	1 to 2	1 time in 10-15 days	Never	1 time in 10-15 days	1 time in 10-15 days	3	3	2	3	3	1	3
124	1	23.6	20.4	1	63	160	73.75	Health sciences					Diabetes							No	No		Non smoker	Yes	1 to 2		Yes	1 to 2		Yes	1 to 2		3 to 4	1 to 2	3 to 4	1 to 2	1 to 2	Never	1 to 2	Never	Never	Never	3	1	1	1	1	2	3
125	1	21.3	27.9	1	67	175	85	Health sciences						High cholesterol	High blood pressure					No	No		Non smoker	Yes	1 to 2		Yes	3 to 4		Yes	1 to 2		1 time everyday	Never	1 time in 10-15 days	3 to 4	1 time in 10-15 days	Never	1 to 2	1 time in 10-15 days	1 time in 10-15 days	1 time in 10-15 days	3	2	2	3	2	1	3
126	0	22.3	10.1	1	70	173.5	85	Health sciences												No	No		Non smoker	Yes	1 to 2		No		3 to 4	No		1 to 2	1 time everyday	1 time in 10-15 days	1 time in 10-15 days	3 to 4	1 time in 10-15 days	Never	1 to 2	1 time in 10-15 days	Never	Never	3	2	3	1	1	0	3
127	1	22.8	25.1	1	62	162.5	81.25	Non-health sciences												No	No		Non smoker	No		more t	Yes	1 to 2		Yes	1 to 2		1 time everyday	Never	1 to 2	More than 4	1 to 2	1 to 2	3 to 4	1 to 2	1 time in 10-15 days	1 time in 10-15 days	3	3	3	1	1	1	3
128	1	23.7	30.8	2	67	165	82.5	Health sciences												No	No		Non smoker	Yes	1 to 2		Yes	3 to 4		Yes	3 to 4		1 time everyday	Never	1 time in 10-15 days	3 to 4	Never	Never	3 to 4	Never	1 time in 10-15 days	Never	3	3	2	2	2	1	3
129	0	19.4	32.9	1	65	180	80	Health sciences				Other cancer		High cholesterol						No	No		Non smoker	No		3 to 4	Yes	1 to 2		No		3 to 4	3 to 4	1 time in 10-15 days	1 to 2	3 to 4	1 to 2	1 time in 10-15 days	1 to 2	1 to 2	1 time in 10-15 days	1 time in 10-15 days	1	3	3	1	1	1	3
131	1	24.3	33	3	67	163.8	86.25	Non-health sciences												Yes	No		Non smoker	No		3 to 4	No		3 to 4	Yes	3 to 4		1 time everyday	Never	1 to 2	3 to 4	Never	Never	1 time in 10-15 days	1 time in 10-15 days	1 time in 10-15 days	Never	3	3	2	2	1	0	3
133	1	26.5	32.3	3	70	160	82.5	Health sciences					Diabetes				Overweight			No	Yes	Everyday	Current smoker	No		1 to 2	Yes	1 to 2	More than 4	Yes	3 to 4	3 to 4	1 time everyday	1 time in 10-15 days	1 time in 10-15 days	1 to 2	1 time in 10-15 days	Never	Never	3 to 4	1 to 2	1 time in 10-15 days	2	1	2	1	2	0	3
134	1	23	33.2	2	70	171.3	81.25	Non-health sciences						High cholesterol	High blood pressure	Obesity		Heart disease		No	No		Current smoker	Yes	1 to 2		Yes	3 to 4		Yes	1 to 2		1 to 2	1 time in 10-15 days	1 to 2	More than 4	1 to 2	Never	1 to 2	Never	More than 2 times	1 time in 10-15 days	1	1	3	1	1	1	2
135	0	29.5	15.4	3	107	187.5	96.25	Non-health sciences												No	No		Non smoker	No		3 to 4	No		More than 4	No		3 to 4	1 time everyday	1 to 2	1 to 2	3 to 4	3 to 4	1 to 2	1 to 2	1 to 2	More than 2 times	1 to 2	2	2	1	1	1	1	3
136	0	23.7	10.2	1	82	182.5	82.5	Health sciences		Breast cancer	Colon cancer		Diabetes	High cholesterol	High blood pressure					No	No		Non smoker	No		3 to 4	No		Never	Yes	1 to 2		Never	Never	Never	Never	Never	Never	Never	Never	Never	Never	1	2	2	2	1	0	3
137	1	26.8	32.5	3	67	155	86.25	Health sciences						High cholesterol						No	Yes	Everyday	Non smoker	Yes	1 to 2		Yes	3 to 4		Yes	1 to 2		1 time everyday	1 to 2	1 time in 10-15 days	Never	1 to 2	Never	1 to 2	1 to 2	More than 2 times	1 time in 10-15 days	3	2	3	1	1	1	3
139	1	28.9	31.3	3	73	156.3	87.5	Health sciences									Overweight			Yes	No		Non smoker	Yes	1 to 2		Yes	3 to 4		Yes	More than 4		1 time everyday	3 to 4	More than 4	3 to 4	1 time in 10-15 days	3 to 4	1 to 2	Never	Never	Never	3	3	2	3	3	1	3
141	0	19.8	5	1	68	182.5	81.25	Non-health sciences		Breast cancer		Other cancer		High cholesterol	High blood pressure			Heart disease		No	No		Non smoker	Yes	1 to 2		Yes	1 to 2		Yes	1 to 2		1 time everyday	1 time in 10-15 days	3 to 4	3 to 4	1 to 2	1 to 2	1 to 2	3 to 4	1 to 2	1 to 2	2	2	3	2	2	1	3
142	1	29.5	39.1	5	78	160	92.5	Health sciences												No	Yes	Everyday	Non smoker	No		3 to 4	Yes	3 to 4			1 to 2		3 to 4	Never	Never	Never	1 time in 10-15 days	1 time in 10-15 days	Never	Never	Never	Never	3	2	3	1	1	0	3
143	1	38.9	47.8	10	113	167.5	107.5	Non-health sciences				Other cancer	Diabetes		High blood pressure	Obesity	Overweight			No	No		Non smoker	No		1 to 2	Yes	1 to 2		Yes	1 to 2		2 times everyday	1 time in 10-15 days	1 time in 10-15 days	More than 4	1 to 2	1 time in 10-15 days	1 time everyday	3 to 4	1 to 2	1 to 2	1	2	3	1	1	2	3
144	1	24.8	26.8	1	65	158.8	77.5	Health sciences			Colon cancer			High cholesterol	High blood pressure					No	No		Non smoker	Yes	3 to 4		Yes	more than 4		Yes	3 to 4		2 times everyday	1 to 2	3 to 4	More than 4	3 to 4	3 to 4	3 to 4	1 to 2	1 to 2	Never	3	3	2	2	3	1	2
145	1	22.6	23.9	1	61	161.3	76.25	Health sciences												Yes	No	1-2 per month	Non smoker	Yes	1 to 2	3 to 4	Yes	1 to 2	3 to 4	Yes	1 to 2	More than 4	1 to 2	3 to 4	3 to 4	More than 4	1 time in 10-15 days	1 to 2	1 to 2	1 time in 10-15 days	1 time in 10-15 days	1 time in 10-15 days	3	3	2	2	3	1	2
146	1	29.6	41.2	6	91	147.5	98.75	Health sciences												No	No		Non smoker	Yes	3 to 4		Yes	3 to 4		No		1 time in 1	2 times everyday	1 time in 10-15 days	1 time in 10-15 days	More than 4	3 to 4	Never	3 to 4	1 to 2	1 time in 10-15 days	1 time in 10-15 days	2	1	3	0	0	1	2
147	1	19.1	19.2	1	54	165	80	Non-health sciences												No	No		Non smoker	Yes	1 to 2		Yes	1 to 2		Yes	1 to 2		3 to 4	1 time in 10-15 days	1 to 2	3 to 4	1 time in 10-15 days	Never	1 to 2	1 to 2	1 time in 10-15 days	1 time in 10-15 days	1	3	3	2	2	1	3
148	1	25.1	23.1	1	62	155	80	Non-health sciences		Breast cancer			Diabetes	High cholesterol	High blood pressure	Obesity	Overweight			Yes	No		Non smoker	No		3 to 4	No		3 to 4	Yes	1 to 2		Never	Never	More than 4	More than 4	Never	Never	Never	Never	More than 2 times	Never	3	3	2	1	1		3
149	1	23	22.4	1	59	157.5	76.25	Health sciences												No	Yes	Everyday	Non smoker	Yes	1 to 2		No		3 to 4	Yes	More than 4		1 time everyday	1 time in 10-15 days	3 to 4	More than 4	Never	Never	1 time everyday	Never	1 time in 10-15 days	1 time in 10-15 days	3	1	3	2	2	1	3
150	0	24.1	10	1	75	173.8	81.25	Non-health sciences		Breast cancer		Other cancer		High cholesterol	High blood pressure					No	Yes	Everyday	Non smoker	Yes	3 to 4	more t	Yes	1 to 2	1 time in 1	Yes	1 to 2	More than 4	2 times everyday	Never	More than 4	More than 4	More than 4	Never	1 time everyday	Never	Never	Never	3	2	3	1	2	0	3
153	0	27.9	13.6	2	88	175	86.25	Non-health sciences				Other cancer						Heart disease		Yes	No		Former smoker	Yes	3 to 4		Yes	3 to 4		No		3 to 4	2 times everyday	1 to 2	1 to 2	1 to 2	3 to 4	1 to 2	1 time everyday	3 to 4	1 to 2	1 time in 10-15 days	1	3	3	2	2	1	1
155	0	21.3	11.4	1	72	180	83.75	Non-health sciences							High blood pressure		Overweight			No	No		Non smoker	No		1 to 2	No		3 to 4	No		3 to 4	3 to 4	1 time in 10-15 days	1 time in 10-15 days	1 time in 10-15 days	1 time in 10-15 days	Never	1 time everyday	3 to 4	More than 2 times	Never	1	2	3	0	0	0	2
156	0	29.1	21.1	7	87	170	87.5	Health sciences				Other cancer	Diabetes							No	Yes	Everyday	Non smoker	Yes	1 to 2		Yes	1 to 2		Yes	1 to 2		1 to 2	1 time in 10-15 days	1 to 2	3 to 4	1 to 2	Never	More than 1 time per day	1 to 2	1 to 2	1 time in 10-15 days	3	2	3	1	1	1	2
158	1	19	12.5	1	46	152.5	70	Non-health sciences						High cholesterol						No	No		Non smoker	No		3 to 4	Yes	3 to 4		No		More than 4	1 to 2	1 time in 10-15 days	1 to 2	3 to 4	1 to 2	1 to 2	1 time everyday	1 time in 10-15 days	Never	1 to 2	3	1	3	1	2	1	2
160	0	33.5	38.1	15	103	172.5	117.5	Non-health sciences												Yes	Yes	Everyday	Non smoker	Yes	3 to 4		Yes	1 to 2		Yes	1 to 2		3 to 4	1 to 2	1 to 2	More than 4	1 to 2	1 to 2	1 to 2	1 to 2	1 time in 10-15 days	1 to 2	3	1	3	2	2	0	3
161	1	25.1	26.8	2	70	163.8	85	Non-health sciences					Diabetes			Obesity				Yes	No		Non smoker	Yes	3 to 4		No		More than 4	Yes	3 to 4		2 times everyday	1 time in 10-15 days	More than 4	3 to 4	1 time in 10-15 days	1 time in 10-15 days	More than 1 time per day	1 time in 10-15 days	Never	Never	3	3	2	2	3	1	2
162	0	27.3	18.4	4	82	170	92.5	Health sciences					Diabetes		High blood pressure		Overweight			No	Yes	Almost everyday	Non smoker	Yes	1 to 2		No		3 to 4	Yes	3 to 4		2 times everyday	1 to 2	More than 4	More than 4	1 time in 10-15 days	More than 4	3 to 4	Never	Never	Never	3	2	1	3	3	0	3
163	1	23.3	29.2	2	68	167.5	80	Non-health sciences					Diabetes		High blood pressure					No	Yes	Almost everyday	Non smoker	No		3 to 4	Yes	1 to 2		No		More than 4	3 to 4	Never	1 to 2	More than 4	1 to 2	3 to 4	1 to 2	1 time in 10-15 days	Never	1 time in 10-15 days	3	2	3	1	1	0	3
164	1	24.3	32.1	2	60	155	82.5	Health sciences							High blood pressure		Overweight			No	Yes	Everyday	Non smoker	No		3 to 4	Yes	1 to 2		Yes	3 to 4		2 times everyday	1 to 2	1 to 2	3 to 4	1 to 2	3 to 4	3 to 4	1 to 2	1 to 2	Never	1	2	3	2	3	1	3
166	0	29.3	16.7	6	98	180	97.5	Health sciences							High blood pressure					No	Yes	Almost everyday	Non smoker	Yes	More than 4		Yes	3 to 4		Yes	1 to 2		1 time everyday	1 time in 10-15 days	1 to 2	3 to 4	Never	3 to 4	1 to 2	Never	1 time in 10-15 days	1 time in 10-15 days	3	3	3	3	1	1	3
169	1	20.9	26	1	57	162.5	77.5	Health sciences				Other cancer	Diabetes	High cholesterol	High blood pressure	Obesity	Overweight	Heart disease		No	No		Non smoker	No		3 to 4	Yes	1 to 2	More than 4	Yes	More than 4		3 to 4	1 to 2	3 to 4	1 time in 10-15 days	Never	More than 4	3 to 4	1 to 2	Never	1 time in 10-15 days	3	1	2	3	3	1	2
170	0	26.9	20.4	5	78	167.5	88.75	Non-health sciences										Heart disease	L	No	No		Non smoker	No		1 to 2	Yes	1 to 2		Yes	1 to 2		3 to 4	1 time in 10-15 days	1 time in 10-15 days	3 to 4	1 time in 10-15 days	1 time in 10-15 days	1 time everyday	1 time in 10-15 days	1 time in 10-15 days	1 to 2	0	2	3	1	3	1	1
171	1	23.7	32.4	2	73	172.5	85	Non-health sciences												No	No		Non smoker	Yes	1 to 2		Yes	1 to 2		No		3 to 4	1 time everyday		More than 4	More than 4	1 time in 10-15 days	Never	1 time in 10-15 days	1 time in 10-15 days	1 time in 10-15 days	Never	3	1	3	1	1	1	2
172	1	23.4	28	1	65	163.8	82.5	Non-health sciences												No	No		Non smoker	Yes	1 to 2		Yes	3 to 4		Yes	1 to 2		2 times everyday	Never	1 to 2	3 to 4	1 to 2	Never	1 to 2	Never	1 time in 10-15 days	Never	1	2	2	2	2	1	3
173	1	21.7	22.2	1	57	160	71.25	Health sciences		Breast cancer			Diabetes				Overweight			No	Yes	1-2 per week	Non smoker	Yes	1 to 2		Yes	3 to 4		Yes	3 to 4		3 to 4	1 to 2	1 time in 10-15 days	More than 4	1 time in 10-15 days	1 time in 10-15 days	1 time everyday	1 to 2	1 to 2	1 time in 10-15 days	3	1	3	2	2	2	3
174	1	37.3	46.3	9	105	165	110	Health sciences						High cholesterol	High blood pressure		Overweight			Yes	No		Non smoker	Yes	3 to 4		No		1 to 2	Yes	3 to 4		1 to 2	Never	3 to 4	1 to 2	Never	1 to 2	1 to 2	1 to 2	1 to 2	Never	2	2	3	2	1	0	3
175	0	28	16.9	4	75	161.3	90	Health sciences												No	No		Non smoker	Yes	1 to 2	more t	No		More than 4	Yes	1 to 2		1 time everyday		1 time in 10-15 days	More than 4	1 time in 10-15 days	3 to 4	1 to 2	1 time in 10-15 days	1 to 2	Never	1	1	3	1	1	0	3
176	0	24	12.6	1	74	175.5	82.5	Health sciences						High cholesterol						No	Yes	Almost everyday	Non smoker	Yes	1 to 2		Yes	1 to 2		Yes	1 to 2		1 to 2	Never	1 to 2	1 to 2	1 to 2	1 to 2	1 to 2	Never	Never	Never	2	3	3	2	1	0	2
178	0	25.9	20.1	4	80	172.5	92.5	Non-health sciences					Diabetes				Overweight			Yes	No		Former smoker	No		1 time	No		3 to 4	No		3 to 4	3 to 4	Never	Never	3 to 4	1 time in 10-15 days	1 to 2	Never	Never	Never	Never	2	3	3	1	1	0	3
180	1	22.8	29.1	1	72	175	77.5	Health sciences							High blood pressure	Obesity	Overweight			No	No		Non smoker	Yes	3 to 4		Yes	1 to 2		Yes	1 to 2		3 to 4	Never	1 to 2	More than 4	1 time in 10-15 days	1 to 2	3 to 4	1 to 2	Never	Never	3	1	3	1	1	1	3
181	1	21.8	29.7	2	56	157.5	86.25	Health sciences					Diabetes	High cholesterol	High blood pressure	Obesity		Heart disease		No	No		Non smoker	Yes	1 to 2		Yes	3 to 4		No		3 to 4	1 to 2	Never	1 time in 10-15 days	1 to 2	1 time in 10-15 days	More than 4	1 time in 10-15 days	1 to 2	More than 2 times	1 time in 10-15 days	2	3	3	1	1	0	3
182	0	22	10.6	1	76	182.5	82.5	Non-health sciences				Other cancer			High blood pressure					No	Yes	Everyday	Non smoker	Yes	More than 4		Yes	3 to 4		Yes	3 to 4		2 times everyday	1 time in 10-15 days	More than 4	1 to 2	Never	Never	1 to 2	Never	Never	1 time in 10-15 days	3	3	3	3	3	0	3
183	1	20.4	21.8	1	54.8	182.5	71.25	Non-health sciences									Overweight		N	No	Yes	Everyday	Non smoker	Yes	1 to 2		Yes	3 to 4		Yes	1 to 2		3 to 4	1 time in 10-15 days	1 time in 10-15 days	3 to 4	1 time in 10-15 days	1 to 2	1 time everyday	1 time in 10-15 days	1 time in 10-15 days	1 time in 10-15 days	3	1	3	3	2	1	3
184	1	23	24	1	60.4	162	73.75	Health sciences				Other cancer					Overweight			No	Yes	Everyday	Non smoker	Yes	1 to 2		Yes	3 to 4		Yes	3 to 4		1 to 2	Never	Never	1 to 2	Never	3 to 4	1 to 2	Never	Never	Never	3	3	3	2	3	1	3
186	1	21.5	31.1	2	60.7	168	80	Health sciences						High cholesterol						No	No		Non smoker	Yes	1 to 2		Yes	3 to 4		Yes	1 to 2		1 time everyday	1 time in 10-15 days		More than 4	Never	1 time in 10-15 days	1 time in 10-15 days	1 time in 10-15 days	1 time in 10-15 days	1 time in 10-15 days	3	3	3	2	2	0	2
187	1	23	24	1	58.1	159	85	Health sciences												No	No		Non smoker	Yes	1 to 2		Yes	1 to 2		Yes	3 to 4		3 to 4	Never	3 to 4	More than 4	1 time in 10-15 days	1 to 2	1 time everyday	1 time in 10-15 days	Never	Never	3	1	3	2	2	1	3
188	1	22.7	20.8	1	54.5	155	83.75	Non-health sciences					Diabetes			Obesity	Overweight			Yes	No		Non smoker	Yes	3 to 4		Yes	1 to 2		Yes	3 to 4		3 to 4	1 time in 10-15 days	1 time in 10-15 days	More than 4	Never	1 to 2	1 time everyday	1 time in 10-15 days	1 time in 10-15 days	Never	3	3	3	2	2	1	3
189	1	25.6	32.5	3	66.3	161	82.5	Health sciences					Diabetes					Heart disease		No	Yes	Everyday	Non smoker	Yes	1 to 2		Yes	1 to 2		Yes	1 to 2		3 to 4	1 to 2	Never	Never	Never	1 to 2	1 time everyday	Never	Never	Never	1	3	2	2	2	3	3
191	1	26.5	30.1	2	80.1	174	85	Health sciences							High blood pressure		Overweight			No	No		Non smoker	Yes	3 to 4	more t	No		1 to 2	Yes	More than 4		3 to 4	1 time in 10-15 days	1 to 2	More than 4	1 time in 10-15 days	More than 4	3 to 4	1 time in 10-15 days	1 time in 10-15 days	Never	3	3	2	3	3	1	3
192	1	21.6	21.6	1	63.3	171	85	Non-health sciences							High blood pressure					Yes	No		Non smoker	No		1 to 2	Yes	1 to 2		No		More than 4	3 to 4	Never	3 to 4	3 to 4	1 to 2	Never	3 to 4	1 time in 10-15 days	1 to 2	1 time in 10-15 days	2	2	3	1	1	1	3
193	1	18.9	14.6	1	56.5	173	70	Health sciences		Breast cancer	Colon cancer	Other cancer		High cholesterol	High blood pressure			Heart disease		Yes	Yes	Everyday	Non smoker	Yes	1 to 2	more t	Yes	1 to 2	More than 4	Yes	3 to 4	More than 4	1 to 2	1 to 2	1 to 2	More than 4	Never	1 to 2	3 to 4	Never	Never	Never	3	2	3	3	3	1	3
194	1	19.4	18.3	1	48.4	158	77.5	Non-health sciences												Yes	No		Non smoker	Yes	1 to 2		Yes	1 to 2		No		3 to 4	1 time everyday	1 time in 10-15 days	3 to 4	3 to 4	1 to 2	1 time in 10-15 days	1 to 2	1 to 2	1 time in 10-15 days	1 time in 10-15 days	2	3	3	1	1	1	3
195	1	22.5	26.9	1	57.7	160	82.5	Non-health sciences												No	No		Non smoker	No		3 to 4	No		3 to 4	No		More than 4	3 to 4	Never	1 to 2	3 to 4	Never	Never	1 to 2	Never	1 to 2	1 to 2	2	2	3	2	2	0	2
196	1	20.5	25	1	55.1	164	85	Health sciences					Diabetes		High blood pressure	Obesity				No	No		Non smoker	Yes	1 to 2		Yes	1 to 2		Yes	More than 4		2 times everyday	1 time in 10-15 days	1 to 2	1 to 2	1 time in 10-15 days	1 to 2	1 time in 10-15 days	1 to 2	1 time in 10-15 days	Never	3	3	2	3	3	0	3
197	1	20.1	23.3	1	58.8	171	77.5	Health sciences					Diabetes					Heart disease		No	No		Non smoker	Yes	1 to 2		Yes	1 to 2		Yes	3 to 4		3 to 4	Never	Never	3 to 4	1 to 2	1 to 2	1 time everyday	Never	Never	Never	3	3	3	2	2	2	3
198	1	22.1	28.2	1	62.4	168	80	Health sciences									Overweight			No	No		Non smoker	Yes	1 to 2		Yes	1 to 2		Yes	1 to 2		3 to 4	Never	1 to 2	3 to 4	3 to 4	Never	3 to 4	1 to 2	Never	Never	2	2	3	2	2	1	3
199	1	23.6	29.8	2	63.6	164	85	Health sciences									Overweight			No	Yes	Almost everyday	Non smoker	No		3 to 4	Yes	1 to 2		Yes	3 to 4		1 time everyday	1 time in 10-15 days	1 to 2	More than 4	Never	1 to 2	1 to 2	1 time in 10-15 days	Never	1 time in 10-15 days	2	1	3	3	2	0	3
200	1	24.8	33.3	3	68.4	166	90	Health sciences						High cholesterol	High blood pressure		Overweight			No	No		Non smoker	Yes	1 to 2		Yes	1 to 2		Yes	1 to 2		2 times everyday	1 time in 10-15 days	3 to 4	3 to 4	3 to 4	3 to 4	3 to 4	1 time in 10-15 days	1 to 2	1 to 2	3	3	1	1	1	1	2
201								Health sciences				Other cancer								Yes	Yes	Everyday	Non smoker	Yes	3 to 4		Yes	3 to 4		Yes	3 to 4		1 to 2	1 to 2	1 to 2	More than 4	1 time in 10-15 days	More than 4	1 to 2	Never	Never	Never	3	1	3	3	3	1	3
202	1	31.2	42.1	6	84.9	166	110	Non-health sciences						High cholesterol	High blood pressure	Obesity	Overweight			No	No		Non smoker	Yes	3 to 4		Yes	3 to 4		Yes	1 to 2		2 times everyday	1 time in 10-15 days	1 to 2	More than 4	1 time in 10-15 days	Never	1 time in 10-15 days	1 to 2	1 to 2	Never	2	2	3	1	1	0	2
203	1	21.4	20.8	1	67.8	166	90	Health sciences												No	Yes	1-2 per week	Non smoker	No		3 to 4	Yes	1 to 2		Yes	3 to 4		1 to 2	Never	Never	3 to 4	1 time in 10-15 days	Never	3 to 4	1 time in 10-15 days	1 time in 10-15 days	1 time in 10-15 days	3	3	3	3	3	1	2
204	1	19.9	19.4	1	62.3	157.5	72.5	Health sciences												No	No		Non smoker	Yes	More than 4		Yes	1 to 2		Yes	More than 4		1 time everyday	1 to 2	1 to 2	3 to 4	Never	1 to 2	3 to 4	1 time in 10-15 days	1 to 2	1 time in 10-15 days	3	1	3	3	3	2	1
205	1	24.4	31.8	2	65.6	164	65	Health sciences						High cholesterol	High blood pressure	Obesity				Yes	No		Non smoker	No		1 to 2	Yes	1 to 2		No		3 to 4	3 to 4	Never	Never	3 to 4	Never	1 to 2	1 time everyday	1 time in 10-15 days	1 to 2	1 to 2	2			1	1	1	2
206	1	23.2	34.7	3	71.1	175	82.5	Non-health sciences							High blood pressure				a	No	No		Non smoker	No		more t	Yes	3 to 4		Yes	1 to 2		3 to 4	Never	Never	More than 4	Never	1 to 2	3 to 4	1 time in 10-15 days	1 time in 10-15 days	1 time in 10-15 days	3	2	3	2	1	1	2
207	0	23.1	10.3	1	80	186	90	Non-health sciences				Other cancer	Diabetes			Obesity	Overweight			Yes	No		Non smoker	Yes	1 to 2	more t	Yes	1 to 2	More than 4	Yes	1 to 2	More than 4	1 time everyday	1 time in 10-15 days	3 to 4	More than 4	1 to 2	Never	1 to 2	1 to 2	Never	1 to 2	2	2	3	3	3	1	3
208	1	25.2	31.8	3	61.4	156	80	Non-health sciences												Yes	Yes	Almost everyday	Non smoker	Yes	1 to 2		No		1 to 2	Yes	More than 4		Never	1 time in 10-15 days	1 time in 10-15 days	1 to 2	Never	3 to 4	Never	Never	Never	Never	3	1	3	3	3	0	2
209	1	23.6	23.3	1	57.5	156	77.5	Non-health sciences						High cholesterol						No	No		Non smoker	No		1 to 2	Yes	1 to 2		Yes	1 to 2		3 to 4	Never	1 time in 10-15 days	3 to 4	Never	Never	1 time everyday	Never	Never	1 time in 10-15 days	3	2	3	1	1	3	3
210	0	17.5	6.1	1	58.5	183	81.25	Non-health sciences					Diabetes							No	No		Non smoker	No		never	Yes	1 to 2		Yes	1 to 2		1 time everyday	Never	More than 4	More than 4	Never	More than 4	1 to 2	2 times everyday	More than 2 times	1 to 2	1	1	3	1	1	0	2
211								Non-health sciences							High blood pressure					Yes	Yes	1-2 per week	Current smoker	Yes	1 to 2		No		3 to 4	Yes	1 to 2		1 time everyday	1 to 2	3 to 4	1 to 2	1 to 2	Never	1 to 2	1 to 2	Never	Never	3	1	3	1	2	1	2
212	1	26.4	30.6	3	65.8	158	83.75	Non-health sciences			Colon cancer									No	No		Non smoker	Yes	1 to 2		Yes	1 to 2		Yes	1 to 2		1 time everyday	3 to 4	3 to 4	3 to 4	Never	Never	3 to 4	Never	1 time in 10-15 days	1 time in 10-15 days	3	3	3	1	1	1	3
213	0	38.9	28.7	12	129	178.8	112.5													No	No		Current smoker	Yes	1 to 2	more t	Yes	3 to 4	More than 4	Yes	1 to 2	3 to 4	1 time everyday	1 time in 10-15 days	1 to 2	More than 4	More than 4	1 to 2	3 to 4	1 to 2	1 to 2	1 time in 10-15 days	1	3	1	0	2	1	2
214	0	24.9	16.2	3	84	180	87.5	Non-health sciences												No	Yes	Almost everyday	Non smoker	Yes	1 to 2		Yes	1 to 2		No		3 to 4	1 time everyday	1 to 2	3 to 4	3 to 4	1 to 2	1 to 2	1 to 2	1 time in 10-15 days	1 to 2	1 to 2	3	3	3	1	0	1	3
215	0	31.7	31	10	111	183.8	116.25	Health sciences												No	No		Former smoker	Yes	1 to 2		Yes	3 to 4		No		3 to 4	2 times everyday	1 time in 10-15 days	1 time in 10-15 days	More than 4	3 to 4	1 to 2	3 to 4	3 to 4	1 to 2	1 time in 10-15 days	0			1	1	1	2
216	0	21.9	6.5	1	66	171.3	80			Breast cancer				High cholesterol	High blood pressure			Heart disease		No	No		Non smoker	Yes	3 to 4		Yes	1 to 2		Yes	1 to 2		2 times everyday	1 to 2	3 to 4	3 to 4	3 to 4	1 to 2	Never	Never	Never	Never	3	2	3	1	3	0	2
217	1	27.2	32.6	3	75	163.8	87.5	Health sciences		Breast cancer	Colon cancer		Diabetes		High blood pressure		Overweight			Yes	Yes	Everyday	Non smoker	Yes	3 to 4		Yes	3 to 4		Yes	1 to 2		1 to 2	Never	Never	3 to 4	1 time in 10-15 days	1 to 2	1 time everyday	1 time in 10-15 days	1 time in 10-15 days	1 time in 10-15 days	3	3	3	2	2	1	3
219	1	19	17.2	1	52	162.5	70	Health sciences												No	Yes	Everyday	Non smoker	No		never	Yes	1 to 2		Yes	More than 4		Never	Never	Never	Never	Never	More than 4	Never	Never	Never	Never	3	2	2	3	3	0	3
220	0	24.1	11.2	1	88	187.5	87.5	Non-health sciences							High blood pressure					No	Yes	1-2 per week	Non smoker	Yes	1 to 2		Yes	1 to 2		Yes	1 to 2		2 times everyday	1 to 2	More than 4	More than 4	More than 4	1 to 2	1 to 2	1 to 2	1 to 2	Never	1	2	1	2	2	1	1
221	1	22	23.4	1	62	165	77.5	Non-health sciences												No	Yes	Almost everyday	Non smoker	No		3 to 4	Yes	1 to 2		No		More than 4	1 time everyday	1 time in 10-15 days	1 to 2	3 to 4	Never	Never	Never	Never	1 time in 10-15 days	Never	3	3	3	1	2	0	3
222	0	17.7	5.9	1	56	175	72.5	Non-health sciences				Other cancer						Heart disease		No	No		Non smoker	Yes	1 to 2		Yes	more than 4		Yes	1 to 2		1 time everyday	1 time in 10-15 days	1 time in 10-15 days	More than 4	1 to 2	1 time in 10-15 days	1 to 2	1 time in 10-15 days	1 time in 10-15 days	1 time in 10-15 days	3	3	3	1	1	0	2
223	1	21.2	25.9	1	58	162.5	75	Non-health sciences		Breast cancer		Other cancer			High blood pressure			Heart disease	l	No	No		Non smoker	Yes	More than 4		Yes	1 to 2		Yes	1 to 2		3 to 4	Never	Never	More than 4	More than 4	Never	3 to 4	1 to 2	1 to 2	1 time in 10-15 days	3	3	2	3	1	2	2
224	1	19.9	25.9	1	56	165	80	Non-health sciences											a	No	Yes	Everyday	Non smoker	No		3 to 4	Yes	1 to 2		No		1 to 2	1 to 2	Never	3 to 4	More than 4	Never	Never	1 to 2	1 time in 10-15 days	Never	1 time in 10-15 days	2	1	2	0	0	0	2
225	1	28.6	31.1	3	73	157.5	87.5	Non-health sciences						High cholesterol						Yes	Yes	Everyday	Non smoker	No		1 to 2	Yes	1 to 2		Yes	3 to 4		1 to 2	Never	Never	1 to 2	Never	Never	1 to 2	1 time in 10-15 days	Never	1 time in 10-15 days	3	2	3	1	2	1	3
226	0	36.9	36.4	15	122	178.8	112.5	Non-health sciences		Breast cancer			Diabetes		High blood pressure	Obesity	Overweight			Yes	No		Current smoker	No		3 to 4	Yes	1 to 2		No		3 to 4	1 time everyday	Never	Never	More than 4	1 to 2	1 time in 10-15 days	1 time everyday	1 to 2	More than 2 times	1 to 2	0			1	1	1	2
227	1	24.6	28.5	2	67	162.5	80	Non-health sciences							High blood pressure			Heart disease		No	No		Non smoker	No		more t							1 time everyday	1 time in 10-15 days	More than 4	More than 4	1 to 2	More than 4	1 time everyday	1 to 2	1 to 2	1 time in 10-15 days	1	2	1	2	2	1	2
228	0	26	17.9	3	82	175	92.5	Non-health sciences					Diabetes		High blood pressure					Yes	Yes	Almost everyday	Non smoker	Yes	3 to 4		No		3 to 4	Yes	1 to 2		1 to 2	3 to 4	3 to 4	1 to 2	1 time in 10-15 days	Never	1 time in 10-15 days	Never	1 time in 10-15 days	1 time in 10-15 days	3	2	3	2	1	0	3
229	0	26.3	16.4	3	92	183.8	92.5	Non-health sciences				Other cancer								Yes	Yes	Almost everyday	Non smoker	Yes	3 to 4		No		3 to 4	Yes	1 to 2		2 times everyday	1 time in 10-15 days	More than 4	3 to 4	More than 4	1 to 2	1 time in 10-15 days	1 time in 10-15 days	Never	1 time in 10-15 days	3	2	2	3	1	0	2
230	0	24.5	12.2	1	84	182.5	85	Non-health sciences		Breast cancer			Diabetes		High blood pressure					Yes	Yes	Everyday	Non smoker	Yes	1 to 2		Yes	1 to 2		Yes	3 to 4		2 times everyday	3 to 4	More than 4	More than 4	3 to 4	3 to 4	3 to 4	1 to 2	1 time in 10-15 days	1 to 2	3	1	2	3	3	1	2
235	0	24.2	9.4	1	76	173.8	85	Non-health sciences					Diabetes	High cholesterol	High blood pressure		Overweight		S	No	No		Non smoker	No		more t	No		3 to 4	Yes	1 to 2		1 time everyday	1 to 2	1 to 2	1 to 2	More than 4	Never	1 time everyday	1 to 2	1 to 2	Never	2	2	3	1	1	0	3
237	1	25	30.4	2	66	160	90	Health sciences				Other cancer			High blood pressure					No	No		Non smoker	No		3 to 4	Yes	1 to 2		Yes	3 to 4		1 to 2	Never	1 to 2	More than 4	Never	Never	3 to 4	Never	1 to 2	Never	0			1	3	1	3
238	1	24.3	35.3	3	73	170	85	Non-health sciences					Diabetes				Overweight			Yes	Yes	Almost everyday	Non smoker	No		1 to 2	Yes	1 to 2		No		3 to 4	1 time everyday	Never	3 to 4	3 to 4	1 to 2	1 to 2	1 to 2	1 to 2	1 time in 10-15 days	Never	3	3	3	1	0	0	3
239	1	22.2	28.2	1	70	175	81.25	Non-health sciences				Other cancer		High cholesterol	High blood pressure	Obesity	Overweight			Yes	No		Non smoker	No		3 to 4	Yes	1 to 2		No		3 to 4	1 time everyday	Never	1 to 2	More than 4	1 to 2	Never	1 time everyday	1 to 2	1 time in 10-15 days	1 time in 10-15 days	1	3	3	1	0	1	3
240	1	21.9	23.4	1	63	167.5	77.5	Non-health sciences								Obesity			T	No	Yes	Everyday	Former smoker	Yes	3 to 4		Yes	1 to 2		No		3 to 4	3 to 4	Never	1 to 2	3 to 4	1 to 2	1 time in 10-15 days	1 to 2	1 time in 10-15 days	More than 2 times	1 time in 10-15 days	2	1	3	1	1	1	3
241	0	25.5	18.7	3	83	177.5	95	Health sciences												No	No		Non smoker	Yes	1 to 2		Yes	1 to 2		No		3 to 4	2 times everyday	Never	More than 4	More than 4	3 to 4	3 to 4	3 to 4	1 to 2	1 to 2	Never	2	3	3	1	2	1	3
242	1	21.2	21.8	1	55	158.8	76.25	Health sciences												No	No		Non smoker	No		1 to 2	Yes	1 to 2		Yes	1 to 2		1 time everyday	1 time in 10-15 days	1 time in 10-15 days	More than 4	1 to 2	1 to 2	1 time everyday	3 to 4	Never	More than 2 times	0			1	1	1	3
243	1	20.8	23.3	1	58	163.8	77.5	Non-health sciences									Overweight			No	No		Non smoker	No		3 to 4	Yes	3 to 4		No		More than 4	3 to 4	Never	1 time in 10-15 days	3 to 4	3 to 4	1 to 2	3 to 4	1 time in 10-15 days	1 time in 10-15 days	Never	2	2	3	1	0	1	3
244	1	22.4	22.8	1	56	155	77.5	Health sciences												No	No		Non smoker	Yes	1 to 2		Yes	1 to 2		Yes	1 to 2		2 times everyday	1 time in 10-15 days	1 to 2	More than 4	1 time in 10-15 days	1 to 2	3 to 4	3 to 4	1 time in 10-15 days	1 to 2	3	1	3	1	2	1	3
245	1	27.8	36.1	4	76	162.5	93.75	Health sciences				Other cancer				Obesity				No	Yes	Almost everyday	Non smoker	Yes	More than 4		Yes	1 to 2		Yes	3 to 4		1 to 2	1 to 2	3 to 4	More than 4	1 time in 10-15 days	Never	1 to 2	1 time in 10-15 days	Never	1 time in 10-15 days	3	1	3	3	3	1	2
246	1	24.9	26.5	1	64	157.5	80	Non-health sciences			Colon cancer				High blood pressure		Overweight		M	No	No		Non smoker	Yes	1 to 2		No		1 to 2	Yes	1 to 2		1 to 2	Never	Never	1 time in 10-15 days	Never	Never	Never	Never	Never	Never	3	3	2	2	2	0	3
247	1	24.8	31.9	2	70	165	88.75	Non-health sciences												No	No		Former smoker	Yes	1 to 2		Yes	1 to 2		No		3 to 4	1 time everyday	Never	3 to 4	More than 4	1 to 2	1 to 2	3 to 4	1 to 2	More than 2 times	1 time in 10-15 days	2	2	3	1	1	1	3
249	1	47.4	54.4	15	159	180	140	Health sciences									Overweight			Yes	No		Non smoker	No		more t	Yes	1 to 2		Yes	1 to 2		3 to 4	1 to 2	1 to 2	3 to 4	Never	Never	1 to 2	Never	1 to 2	Never	3		3	1	1	1	3
250	1	19.2	17.8	1	52	162.5	75	Health sciences												No	Yes	Everyday	Non smoker	Yes	1 to 2		Yes	1 to 2		Yes	3 to 4		2 times everyday	1 time in 10-15 days	More than 4	More than 4	1 to 2	1 to 2	More than 1 time per day	1 time in 10-15 days	Never	Never	3	3	3	3	3	2	3
251	0	23	6.8	1	76	178.8	90	Health sciences							High blood pressure	Obesity	Overweight			Yes	No		Non smoker	Yes	1 to 2		Yes	1 to 2		Yes	3 to 4		1 time everyday	Never	1 to 2	More than 4	1 to 2	Never	3 to 4	1 to 2	Never	Never	1	3	2	2	3	0	3
252	1	22.5	18.3	1	67	170	80	Health sciences		Breast cancer										No	No		Non smoker	No		3 to 4	Yes	1 to 2		Yes	1 to 2		3 to 4	Never	More than 4	3 to 4	Never	Never	3 to 4	1 to 2	Never	Never	2	2	3	1	0	1	3
253	1	24.5	26.5	1	65	160	77.5	Non-health sciences												No	No		Non smoker	Yes	1 to 2		Yes	1 to 2		Yes	3 to 4		3 to 4	1 to 2	More than 4	3 to 4	1 to 2	1 to 2	1 time everyday	Never	1 to 2	Never	1	2	3	2	2	1	3
254	1	21.7	20.8	1	59	162.5	75	Health sciences					Diabetes	High cholesterol			Overweight			No	Yes	Everyday	Non smoker	Yes	3 to 4		Yes	more than 4		Yes	3 to 4		3 to 4	1 time in 10-15 days	More than 4	More than 4	1 to 2	1 to 2	1 to 2	Never	Never	Never	3	3	2	3	3	0	3
255	0	25.7	17.3	3	86	180	90	Health sciences										Heart disease		Yes	Yes	Everyday	Non smoker	Yes	3 to 4		Yes	3 to 4		Yes	More than 4		2 times everyday	More than 4	More than 4	More than 4	1 to 2	1 to 2	1 time in 10-15 days	1 time in 10-15 days	Never	1 time in 10-15 days	3	2	0	3	3	1	3
256	0	23.8	8.8	1	87	187.5	85	Health sciences												No	Yes	Everyday	Non smoker	No		3 to 4	Yes	1 to 2		Yes	1 to 2		3 to 4	1 to 2	1 to 2	More than 4	3 to 4	1 to 2	1 time in 10-15 days	Never	Never	1 time in 10-15 days	3		2	1	1	0	3
257	0	37.9	34.5	14	134	185	130	Non-health sciences							High blood pressure					No	Yes	1-2 per month	Non smoker	Yes	1 to 2		Yes	1 to 2		Yes	1 to 2		2 times everyday	1 time in 10-15 days	3 to 4	More than 4	More than 4	Never	1 to 2	3 to 4	More than 2 times	More than 2 times	1	2	1	1	0	0	3
258	1	30.7	40.5	6	81	160	103.75	Non-health sciences							High blood pressure	Obesity			C	No	No		Current smoker	No		1 to 2	Yes	1 to 2		No		1 to 2	1 time everyday	Never	3 to 4	More than 4	1 to 2	Never	1 to 2	3 to 4	More than 2 times	1 to 2	0			0	0	1	3
259	1	40.4	43.6	9	109	161.3	115	Non-health sciences				Other cancer			High blood pressure		Overweight			No	No		Non smoker	Yes	1 to 2		Yes	3 to 4		Yes	3 to 4		2 times everyday	1 to 2	Never	1 to 2	1 to 2	3 to 4	3 to 4	3 to 4	1 to 2	1 to 2	1		3	2	1	1	3
260	1	29.2	41.3	6	80	162.5	92.5	Non-health sciences						High cholesterol	High blood pressure		Overweight		C	No	Yes	Everyday	Former smoker	Yes	1 to 2		Yes	1 to 2		Yes	1 to 2		3 to 4	Never	Never	1 to 2	1 to 2	1 to 2	1 time everyday	1 to 2	Never	Never	1	3	3	1	1	1	2
261	1	22	25.5	1	62	165	82.5	Non-health sciences												No	Yes	Almost everyday	Non smoker	Yes	1 to 2		Yes	3 to 4		Yes	1 to 2		1 to 2	1 to 2	3 to 4	3 to 4	Never	3 to 4	1 time everyday	1 time in 10-15 days	Never	Never	3	3	2	1	3	1	3
262	1	21.2	19.7	1	67	175	77.5	Health sciences												No	Yes	1-2 per week	Non smoker	Yes	1 to 2		Yes	1 to 2		Yes	1 to 2		1 time everyday	Never	1 to 2	More than 4	1 to 2	Never	1 time everyday	1 to 2	1 to 2	1 to 2	2	3	3	2	0	2	3
263	1	27.3	34.5	4	70	157.5	92.5	Non-health sciences							High blood pressure					No	No		Non smoker	Yes	1 to 2		Yes	1 to 2		Yes	1 to 2		1 to 2	Never	1 to 2	3 to 4	1 time in 10-15 days	1 time in 10-15 days	3 to 4	1 time in 10-15 days	1 to 2	1 time in 10-15 days	3	2	3	2	1	1	2
264	1	19.9	20.6	1	54	162.5	72.5	Health sciences												No	No		Non smoker	Yes	1 to 2		Yes	1 to 2		Yes	3 to 4		1 time everyday	1 time in 10-15 days	3 to 4	3 to 4	1 time in 10-15 days	More than 4	3 to 4	Never	Never	1 time in 10-15 days	3	3	2	2	2	1	2
265	1	26	36.4	3	76	167.5	98.75	Health sciences				Other cancer	Diabetes	High cholesterol	High blood pressure					Yes	Yes	Almost everyday	Non smoker	No		1 time	No		3 to 4	Yes	1 to 2		3 to 4	1 time in 10-15 days	1 to 2	3 to 4	1 to 2	1 to 2	1 to 2	1 time in 10-15 days		Never	1	2	3	1	1	1	3
266	1	19	21.9	1	54	165	75	Non-health sciences				Other cancer	Diabetes							No	Yes	Everyday	Non smoker	Yes	1 to 2		Yes	1 to 2		Yes	3 to 4		Never	Never	Never	Never	Never	More than 4	1 to 2	1 time in 10-15 days	Never	Never	3	1	3	1	3	1	2
267	1	27	31.5	3	77	166.3	95	Health sciences					Diabetes		High blood pressure					No	Yes	1-2 per week	Non smoker	Yes	1 to 2		No	1 to 2	More than 4	Yes	3 to 4		3 to 4	1 time in 10-15 days	1 time in 10-15 days	More than 4	1 to 2	3 to 4	3 to 4	1 time in 10-15 days	Never	1 time in 10-15 days	3	3	3	3	1	1	3
268	1	28.1	38.8	4	79	165	87.5	Health sciences					Diabetes	High cholesterol	High blood pressure					No	No		Non smoker	No		3 to 4	Yes	1 to 2		Yes	1 to 2		3 to 4	1 time in 10-15 days	1 time in 10-15 days	1 time in 10-15 days	1 to 2	1 to 2	3 to 4	1 to 2	1 time in 10-15 days	1 time in 10-15 days	1	3	3	1	2	1	3
269	1	23.3	21.1	1	52	147.5	77.5	Non-health sciences								Obesity				No	No		Non smoker	No		1 to 2	Yes	1 to 2		No		1 to 2	3 to 4	1 time in 10-15 days	1 time in 10-15 days	More than 4	Never	Never	More than 1 time per day	1 to 2	1 time in 10-15 days	1 to 2	1	3	3	1	0	2	3
270	1	21.2	28.5	1	66	173.8	87.5	Health sciences				Other cancer						Heart disease		No	No		Non smoker	Yes	1 to 2		Yes	1 to 2		Yes	3 to 4		Never	Never	More than 4	3 to 4	Never	3 to 4	1 to 2	Never	Never	1 to 2	3	1	2	3	3	2	3
271	1	22	26.5	2	60	162.5	85	Health sciences		Breast cancer							Overweight			No	No		Non smoker	No		more t	Yes	more than 4		Yes	1 to 2		1 to 2	1 to 2	3 to 4	More than 4	Never	1 to 2	3 to 4	Never	1 to 2	Never	3	1	3	1	1	1	3
272	0	25.6	17.4	3	75	168.8	87.5	Non-health sciences					Diabetes		High blood pressure		Overweight			No	Yes	Everyday	Non smoker	Yes	1 to 2		Yes	1 to 2		Yes	1 to 2		3 to 4	Never	1 time in 10-15 days	3 to 4	3 to 4	Never	1 to 2	Never	1 to 2	1 to 2	0	3	3	2	0	1	3
274	1	28.5	37.8	4	83	167.5	97.5	Non-health sciences												Yes	No		Non smoker	Yes	1 to 2		Yes	1 to 2		Yes	3 to 4		1 time everyday	Never	1 to 2	More than 4	Never	1 to 2	1 time in 10-15 days	Never	Never	Never	3	3	3	3	3	1	3
275	1	28.7	40.4	5	77	161.3	102.5	Health sciences					Diabetes		High blood pressure	Obesity	Overweight	Heart disease		No	No		Non smoker	Yes	1 to 2		Yes	3 to 4				3 to 4	1 to 2	1 time in 10-15 days	1 to 2	More than 4	1 to 2	1 to 2	3 to 4	1 time in 10-15 days	1 to 2	1 time in 10-15 days	3	3	3	2		1	2
276	0	44.9	39.6	21	140	173.8	128.75	Non-health sciences				Other cancer			High blood pressure		Overweight	Heart disease		No	Yes	Almost everyday	Non smoker	Yes	1 to 2		Yes	3 to 4		Yes	1 to 2		2 times everyday	1 time in 10-15 days	1 to 2	3 to 4	1 to 2	1 to 2	3 to 4	1 to 2	Never	Never	1	2	3	1	2	1	3
277	0	21.7	10.7	1	72	178.8	87.5	Non-health sciences												No	No		Current smoker	Yes	1 to 2	more t	Yes	3 to 4	More than 4	Yes	3 to 4	3 to 4	1 time in 10-15 days		1 time in 10-15 days	1 time in 10-15 days	1 time in 10-15 days	More than 4	More than 1 time per day	1 time in 10-15 days	More than 2 times	1 time in 10-15 days	2	1	2	3	3	2	1
278	0	26.6	12.1	1	78	168.8	87.5	Non-health sciences												No	Yes	Almost everyday	Non smoker	No		more t	Yes	3 to 4		Yes	1 to 2		2 times everyday	1 to 2	3 to 4	More than 4	3 to 4	1 to 2	3 to 4	3 to 4	1 to 2	1 to 2	1	2	3	1	1	0	3
279	1	27.7	37.9	4	82	168.8	100	Non-health sciences					Diabetes	High cholesterol	High blood pressure					No	No		Non smoker	No		1 to 2	Yes	1 to 2		Yes	1 to 2		1 time everyday	1 time in 10-15 days	1 time in 10-15 days	3 to 4	1 time in 10-15 days	Never	1 time in 10-15 days	3 to 4	Never	1 to 2	3	2	2	2	2	1	3
280	1	19.3	15.5	1	53	162.5	75	Health sciences												No	No		Non smoker	Yes	1 to 2		Yes	1 to 2		Yes	3 to 4		3 to 4	1 time in 10-15 days	More than 4	More than 4	Never	More than 4	1 time everyday	1 to 2	1 time in 10-15 days	1 time in 10-15 days	3	2	2	2	1	2	3
281	1	22.9	17.8	1	52	147.5	72.5	Health sciences												No	No		Non smoker	Yes	3 to 4		Yes	1 to 2		No		3 to 4	1 time everyday	Never	3 to 4	3 to 4	Never	Never	1 to 2	1 time in 10-15 days	1 time in 10-15 days	Never	3	1	3	1	1	0	3
282	0	25	12.1	2	83	178.8	95	Non-health sciences												No	No		Non smoker	Yes	3 to 4		Yes	1 to 2		Yes	3 to 4		1 time everyday	1 time in 10-15 days	1 time in 10-15 days	More than 4	More than 4	1 time in 10-15 days	1 time in 10-15 days	1 to 2	1 to 2	1 time in 10-15 days	1	3	3	1	3	1	2
284	1	19.5	19.4	1	61	173.8	75	Non-health sciences						High cholesterol						No	No		Non smoker	Yes	1 to 2		Yes	1 to 2		Yes	1 to 2		1 time in 10-15 days	1 time in 10-15 days	Never	3 to 4	Never	1 to 2	1 to 2	1 time in 10-15 days	1 time in 10-15 days	1 to 2	2	3	3	1	1	1	3
285	1	22.1	21	1	62	165	75	Health sciences		Breast cancer	Colon cancer		Diabetes		High blood pressure					No	Yes	Everyday	Non smoker	Yes	1 to 2		No		3 to 4	Yes	1 to 2		3 to 4	1 time in 10-15 days	1 time in 10-15 days	3 to 4	Never	1 to 2	1 time in 10-15 days	Never	Never	Never	3	1	3	2	2	1	2
286	0	27.1	21	5	88	177.5	93.75	Non-health sciences						High cholesterol	High blood pressure					No	No		Current smoker	Yes	1 to 2		Yes	1 to 2		No		3 to 4	2 times everyday	Never	1 to 2	More than 4	1 to 2	Never	1 to 2	1 time in 10-15 days	1 to 2	1 time in 10-15 days	1	2	3	2	0	1	2
287	1	22.2	26.4	1	60	161.3	75	Non-health sciences												No	No		Current smoker	Yes	1 to 2		No		3 to 4	Yes	1 to 2		1 to 2	1 time in 10-15 days	1 to 2	3 to 4	1 time in 10-15 days	1 to 2	3 to 4	1 to 2	1 time in 10-15 days	1 time in 10-15 days	1	1	3	2	2	0	2
288	0	24.6	16.7	2	76	172.5	85	Non-health sciences												No	No		Non smoker	Yes	3 to 4		Yes	1 to 2		Yes	1 to 2		1 to 2	1 to 2	Never	1 to 2	1 to 2	1 time in 10-15 days	1 to 2	1 to 2	1 to 2	1 to 2	2	3	3	2	1	1	3
289	1	20.1	22.9	1	51	157.5	77.5	Non-health sciences										Heart disease		No	No		Non smoker	Yes	1 to 2		Yes	1 to 2		Yes	1 to 2		3 to 4	1 to 2	1 to 2	3 to 4	1 time in 10-15 days	1 time in 10-15 days	3 to 4	1 to 2	1 time in 10-15 days	1 to 2	1	2	3	1	2	1	3
290	1	19.2	24.6	1	60	173.8	75	Non-health sciences				Other cancer	Diabetes	High cholesterol	High blood pressure		Overweight		P	No	Yes	Everyday	Non smoker	Yes	1 to 2		Yes	1 to 2		Yes	1 to 2		1 time everyday	1 time in 10-15 days	1 to 2	More than 4	Never	1 to 2	1 to 2	Never	1 time in 10-15 days	1 to 2	1	3	2	2	2	1	3
291	1	22.4	22.8	1	56	155	77.5	Non-health sciences												No	No		Non smoker	No		3 to 4	Yes	more than 4		Yes	1 to 2		3 to 4	Never	1 to 2	More than 4	1 to 2	1 to 2	3 to 4	1 to 2	1 to 2	More than 2 times	1		3	2	2	1	3
292	0	26.4	18.8	4	86	177.5	91.25	Non-health sciences									Overweight			No	Yes	Everyday	Non smoker	Yes	1 to 2		No		More than 4	Yes	More than 4		2 times everyday	1 to 2	More than 4	More than 4	3 to 4	3 to 4	3 to 4	1 to 2	More than 2 times	1 to 2	3	1	1	1	3	1	2
293	0	20.9	10.5	1	64	172.5	80	Health sciences				Other cancer			High blood pressure			Heart disease		No	Yes	Almost everyday	Non smoker	No		1 time	Yes	1 to 2		Yes	3 to 4		1 time everyday	1 to 2	1 time in 10-15 days	1 to 2	1 time in 10-15 days	1 time in 10-15 days	1 time in 10-15 days	1 time in 10-15 days	Never	Never	1	2	2	2	3	0	3
295	1	24.1	21	1	69	166.3	87.5	Non-health sciences						High cholesterol						No	Yes	Almost everyday	Non smoker	No		3 to 4	Yes	1 to 2		No		More than 4	1 to 2	3 to 4	1 to 2	3 to 4	1 time in 10-15 days	More than 4	3 to 4	1 to 2	Never	Never	3	2	3	2	3	1	3
[truncated: 201 more columns]
