# Supplementary material for: Level of nutrition knowledge and its association with fat consumption among college students
Source: BMC Public Health. 2016 Oct 4;16:1047. doi: 10.1186/s12889-016-3728-z (PMC5050673; doi:10.1186/s12889-016-3728-z)
Supplement: Additional file 4: — Copy of Regression and Correlation Analysis (CSV 996 bytes) [file 12889_2016_3728_MOESM4_ESM.csv]

Crude Unadjusted Model
	Partial Correlation	P value*	Regression Parameter (?) **	P value**
Total Fat Intake (g)	-0.26	<.0001	-0.41	<.0001
Saturated Fat (g)	-0.32	<.0001	-0.19	<.0001
Cholesterol (mg)	-0.33	<.0001	-1.87	<.0001
Models Ajusted for gender, height, weight, age
	Partial Correlation	P value*	Regression Parameter (?) **	P value**
Total Fat Intake (g)	-0.27	<.0001	-0.43	<.0001		0.036627505		0.055693478
Saturated Fat (g)	-0.27	<.0001	-0.16	<.0001		-0.165791262		-0.171727198
Cholesterol (mg)	-0.28	<.0001	-1.43	<.0001		-0.159689085		-0.235846229
Models Ajusted for gender, height, weight, age and dieting
	Partial Correlation	P value***	Regression Parameter**	P value***
Total Fat Intake (g)	-0.27	<.0001	-0.42	<.0001		-0.015888889		-0.029902372
Saturated Fat (g)	-0.27	<.0001	-0.15	<.0001		-0.015888889		-0.044049625
Cholesterol (mg)	-0.27	<.0001	-1.38	<.0001		-0.032642857		-0.033761748
